# Supplementary material for: Developmental immune network of airway lymphocytes and innate immune cells in patients with stable COPD
Source: Front Immunol. 2025 Jun 16;16:1614655. doi: 10.3389/fimmu.2025.1614655 (PMC12206638; doi:10.3389/fimmu.2025.1614655)
Supplement: Supplementary file 8 [file DataSheet8.zip]

Archive with 9 entries (9 files):
- Supplementary Tables/Table S1.xlsx
- Supplementary Tables/Table S2.xlsx
- Supplementary Tables/Table S3.xlsx
- Supplementary Tables/Table S4.xlsx
- Supplementary Tables/Table S5.xlsx
- Supplementary Tables/Table S6.xlsx
- Supplementary Tables/Table S7.xlsx
- Supplementary Tables/Table S8.xlsx
- Supplementary Tables/Table S9.xlsx
