# Supplementary material for: Developmental immune network of airway lymphocytes and innate immune cells in patients with stable COPD
Source: Front Immunol. 2025 Jun 16;16:1614655. doi: 10.3389/fimmu.2025.1614655 (PMC12206638; doi:10.3389/fimmu.2025.1614655)
Supplement: Supplementary file 8 [file DataSheet8.zip › Supplementary Tables/Table S1.xlsx]

## Sheet: Sheet1
Table S1. Demographic and clinical characteristics of all participants
Participant ID	Age, years	Sex	BMI, kg/m2	Smoking, pack-years	Group	FEV1/FVC, %	FEV1% predicted	Sample ID
HS1	48	female	20.4	30	HS	73	110	BALF1
								PBMC1
HS2	60	male	28.4	60	HS	81.3	97.7	BALF2
								PBMC2
HS3	55	male	23.6	40	HS	79.7	109.7	BALF3
								PBMC3
HS4	54	male	28.7	34	HS	73	99	BALF4
								PBMC4
COPD1	56	male	25.3	60	COPD	51.9	56.7	BALF5
								PBMC5
COPD2	64	male	18	45	COPD	64.6	90	BALF6
								PBMC6
COPD3	56	male	17.9	36	COPD	30.4	24.1	BALF7
								PBMC7
COPD4	47	male	18.7	35	COPD	66.3	83	BALF8
								PBMC8
BMI, body mass index; HS, healthy smoker; COPD, chronic obstructive pulmonary disease; BALF, bronchoalveolar lavage fluid; PBMC, peripheral blood mononuclear cells
