# Supplementary material for: Developmental immune network of airway lymphocytes and innate immune cells in patients with stable COPD
Source: Front Immunol. 2025 Jun 16;16:1614655. doi: 10.3389/fimmu.2025.1614655 (PMC12206638; doi:10.3389/fimmu.2025.1614655)
Supplement: Supplementary file 8 [file DataSheet8.zip › Supplementary Tables/Table S2.xlsx]

## Sheet: Sheet1
Table S2. List of signature gene sets
T/NK cells										Macrophages
Naïve	Exhaustion	Inflammatory	Regulatory	Anti-inflammatory	Pro-inflammatory	Immunosuppression	Dysfunction	Th1	Th2	M1 Polarization	M2 Polarization	Anti-inflammatory	Pro-inflammatory
CCR7	HAVCR2	IRF1	TNFRSF9	TIGIT	IL1A	CD244	LAG3	CCR1	IL1RL1	IL12	ARG1	IL1RN	IL1B
TCF7	CXCL13	CD8A	FOXP3	IDO1	IL1B	CD160	HAVCR2	CCR5	CRLF2	IL23	ARG2	IL10	TNF
LEF1	TIGIT	CCL2	CTLA4	LGALS3	TNF	CTLA4	PDCD1	CXCR3	CCR3	IL12	IL10	IL4	CCL2
SELL	PDCD1	CCL3	CCR8	PDCD1	IFNG	PDCD1	PTMS	IFNGR1	CCR4	TNF	CD32	IL11	CCL3
	CTLA4	CCL4	ADORA2A	FOXP3	TBX21	TIGIT	FAM3C	IFNGR2	CCR8	IL6	CD163	IL13	CCL5
	TOX	CXCL9	REL	ENTPD1	CCL3	LAYN	IFNG	IL12RB2	IL4R	CD86	CD23	TGFB1	CCL7
	LAYN	CXCL10	TGFB1	CD274	CCL4	LAG3	AKAP5	IL18R1	IL17RB	MHCII	CD200R1	TNFRSF1A	CCL8
	LAG3	ICOS	HELIOS	CSF2	PRF1	HAVCR2	CD7	IL27RA	GATA3	IL1B	PD-L2	TNFRSF1B	CCL13
		GZMK		CTLA4	GZMA	CD274	PHLDA1	STAT1	IRF4	MARCO	PDL1	IL1R2	CCL17
		HLA-DMA		CXCL12	GZMB	CD47	ENTPD1	STAT4	STAT5	iNOS	MARCO	IL18BP	CCL22
		HLA-DMB		CXCL5	GZMK	CD96	SNAP47	TBX21	STAT6	IL12	CSF1R
		HLA-DOA		IL8	GZMH	ENTPD1	TNS3	IFNG	IL4	CD64	CD206
		HLA-DOB		MIF	CD8A	VSIR	CXCL13	IL2	IL5	CD80	IL1RN
				PTGS2	FASLG	BTLA	RDH10	TNF	IL9	CXCR10	IL1R2
				VEGFA	CCL2	EBI3	DGKH	LTA	IL10	IL23	IL4R
					CCL20	IL2RB	KIR2DL4		IL13	CXCL9	CCL4
					IL2	IL2RA	LYST		IL21	CXCL10	CCL13
					IL6	IL2RG	MIR155HG			CXCL11	CCL20
					IL12A		RAB27A			CD86	CCL17
					IL17A		CSF1			IL1A	CCL18
					IL23A		TNFRSF9			IL1B	CCL22
					PTGS2		CTLA4			IL6	CCL24
					TLR4		CD27			TNFa	LYVE1
					TNF		CCL3			MHCII	VEGFA
							ITGAE			CCL5	VEGFB
							PAG1			IRF5	VEGFC
							TNFRSF1B			IRF1	VEGFD
							GALNT1			CD40	EGF
							GBP2			IDO1	CTSA
							MYO7A			KYNU	CTSB
							TIGIT			CCR7	CSTC
										CD45	CTSD
										CD68	TGFB1
										CD115	TGFB2
										HLA-DR	TGFB3
										CD205	MMP14
										CD14	MMP19
											MMP9
											CLEC7A
											WNT7B
											FASL
											TNFSF12
											TNFSF8
											CD276
											VTCN1
											MSR1
											FN1
											IRF4
											CD45
											CD68
											CD115
											HLA-DR
											CD205
											CD14
