# Supplementary material for: Developmental immune network of airway lymphocytes and innate immune cells in patients with stable COPD
Source: Front Immunol. 2025 Jun 16;16:1614655. doi: 10.3389/fimmu.2025.1614655 (PMC12206638; doi:10.3389/fimmu.2025.1614655)
Supplement: Supplementary file 8 [file DataSheet8.zip › Supplementary Tables/Table S3.xlsx]

## Sheet: Sheet1
BALF			PBMC
Celltype	Cell number		Celltype	Cell number
CD4T_FOXP3	1429		CD4T_CCR7	6284
CD4T_GZMK	226		CD4T_FOXP3	977
CD4T_LEF1	2488		CD4T_GPR183	3729
CD4T_XCL1	2646		CD4T_GZMK	2964
CD8T_IL7R	594		CD4T_IFI44L	108
CD8T_KLRG1	757		CD8Tcm	721
CD8Tex_PDCD1	1023		CD8Teff_c1	1008
CD8Trm_FOS	1177		CD8Teff_c2	795
CD8Trm_IFNG	592		CD8Teff_ZNF683	2478
CD8Trm_LAG3	1034		CD8Tem	1182
γδ T	436		CD8Tem_early	981
MAIT	862		CD8Tn	1950
NK	954		γδ T	2295
NKT	502		MAIT	1056
proli.T	109		NK	3710
Macro_CCL18	353		NKT	4705
Macro_FCGR3A	429		proli.T	189
Macro_FCN1	174		Megakaryocyte	164
Macro_SPP1	1493		Mono_CD14	3729
DC_CLEC10A	923		Mono_FCGR3A	935
DC_CLEC9A	30		DC_CLEC10A	392
DC_LAMP3	276		DC_CLEC9A	15
DC_LILRA4	81		DC_LILRA4	128
B	109		B	3384
			Plasma	162
