# Supplementary material for: Developmental immune network of airway lymphocytes and innate immune cells in patients with stable COPD
Source: Front Immunol. 2025 Jun 16;16:1614655. doi: 10.3389/fimmu.2025.1614655 (PMC12206638; doi:10.3389/fimmu.2025.1614655)
Supplement: Supplementary file 8 [file DataSheet8.zip › Supplementary Tables/Table S4.xlsx]

## Sheet: T_NK, Myeloid and B cell marker
PBMC									BALF
gene	p_val	avg_log2FC	pct.1	pct.2	p_val_adj	cluster			gene	p_val	avg_log2FC	pct.1	pct.2	p_val_adj	cluster
NKG7	0	4.84396	0.583	0.114	0	T/NK			CCL5	0	5.02741	0.756	0.055	0	T/NK
GNLY	0	4.53088	0.432	0.049	0	T/NK			IL32	0	4.71909	0.963	0.064	0	T/NK
IL32	0	4.24216	0.919	0.054	0	T/NK			CD3E	0	3.82807	0.945	0.028	0	T/NK
CCL5	0	4.11208	0.589	0.08	0	T/NK			NKG7	0	3.43908	0.523	0.089	0	T/NK
CD3E	0	3.51174	0.872	0.028	0	T/NK			GZMA	0	3.27667	0.593	0.01	0	T/NK
CST7	0	3.40282	0.581	0.033	0	T/NK			IFITM1	0	3.20519	0.915	0.25	0	T/NK
IFITM1	0	3.34126	0.98	0.245	0	T/NK			PTPRCAP	0	3.20487	0.932	0.076	0	T/NK
PRF1	0	3.08238	0.54	0.011	0	T/NK			CD2	0	3.15162	0.823	0.056	0	T/NK
IL7R	0	3.06431	0.587	0.031	0	T/NK			CD3D	0	3.03322	0.785	0.019	0	T/NK
GZMA	0	3.05535	0.553	0.013	0	T/NK			CD8A	0	2.66498	0.391	0.007	0	T/NK
GZMH	0	2.95873	0.437	0.017	0	T/NK			CD7	0	2.61422	0.503	0.025	0	T/NK
FGFBP2	0	2.88728	0.405	0.009	0	T/NK			KLRB1	0	2.55836	0.349	0.009	0	T/NK
CTSW	0	2.88644	0.611	0.022	0	T/NK			TRBC2	0	2.49544	0.674	0.041	0	T/NK
CD3D	0	2.62337	0.741	0.017	0	T/NK			LTB	0	2.41104	0.662	0.276	0	T/NK
CD7	0	2.5716	0.726	0.025	0	T/NK			LCK	0	2.40389	0.697	0.012	0	T/NK
GZMB	0	2.56266	0.425	0.028	0	T/NK			CD69	0	2.2635	0.589	0.186	0	T/NK
KLRB1	0	2.49369	0.384	0.014	0	T/NK			CD3G	0	2.08541	0.564	0.011	0	T/NK
CD247	0	2.43914	0.687	0.018	0	T/NK			CD8B	0	2.07926	0.328	0.007	0	T/NK
KLRD1	0	2.3052	0.436	0.012	0	T/NK			HOPX	0	2.06905	0.441	0.018	0	T/NK
TRBC1	0	2.25461	0.479	0.011	0	T/NK			CTSW	0	2.02753	0.419	0.087	0	T/NK
GZMM	0	2.21198	0.629	0.009	0	T/NK			PRF1	0	2.01566	0.41	0.005	0	T/NK
LCK	0	2.13963	0.764	0.035	0	T/NK			CD247	0	1.9894	0.542	0.009	0	T/NK
CD2	0	1.98689	0.622	0.027	0	T/NK			GIMAP7	0	1.91451	0.517	0.089	0	T/NK
CD8A	0	1.97321	0.301	0.005	0	T/NK			GZMH	0	1.87972	0.301	0.006	0	T/NK
SPON2	0	1.94234	0.314	0.015	0	T/NK			CXCR6	0	1.86219	0.382	0.005	0	T/NK
CD3G	0	1.92472	0.595	0.01	0	T/NK			TRBC1	0	1.84265	0.356	0.009	0	T/NK
ZAP70	0	1.83558	0.605	0.012	0	T/NK			2025-09-01	0	1.83144	0.557	0.053	0	T/NK
LINC00861	0	1.80361	0.574	0.01	0	T/NK			EVL	0	1.80589	0.747	0.428	0	T/NK
HOPX	0	1.73003	0.403	0.039	0	T/NK			CD96	0	1.80309	0.479	0.012	0	T/NK
CD8B	0	1.6859	0.246	0.004	0	T/NK			ITM2A	0	1.78679	0.46	0.013	0	T/NK
RARRES3	0	1.66776	0.765	0.255	0	T/NK			RARRES3	0	1.77204	0.576	0.206	0	T/NK
GZMK	0	1.64331	0.17	0.003	0	T/NK			C12orf57	0	1.7198	0.771	0.503	0	T/NK
LAT	0	1.64305	0.579	0.025	0	T/NK			SKAP1	0	1.71847	0.484	0.013	0	T/NK
GIMAP7	0	1.62285	0.774	0.249	0	T/NK			TRAC	0	1.71646	0.452	0.019	0	T/NK
LDHB	0	1.58712	0.79	0.477	0	T/NK			IL2RG	0	1.69622	0.823	0.536	0	T/NK
SYNE2	0	1.4683	0.519	0.075	0	T/NK			FLT3LG	0	1.68331	0.463	0.067	0	T/NK
LITAF	0	1.45653	0.771	0.406	0	T/NK			GZMM	0	1.65871	0.427	0.006	0	T/NK
SPOCK2	0	1.4554	0.523	0.055	0	T/NK			LAT	0	1.65234	0.499	0.077	0	T/NK
TRBC2	0	1.42745	0.71	0.245	0	T/NK			RAC2	0	1.64486	0.861	0.649	0	T/NK
PRKCH	0	1.38932	0.453	0.015	0	T/NK			LINC00861	0	1.63764	0.357	0.007	0	T/NK
EVL	0	1.38628	0.833	0.377	0	T/NK			SPOCK2	0	1.62358	0.409	0.011	0	T/NK
TC2N	0	1.38191	0.456	0.015	0	T/NK			TC2N	0	1.58803	0.403	0.011	0	T/NK
TCF7	0	1.37328	0.375	0.017	0	T/NK			APOBEC3G	0	1.58346	0.456	0.166	0	T/NK
IL2RG	0	1.36755	0.864	0.403	0	T/NK			TRAF3IP3	0	1.57305	0.504	0.141	0	T/NK
SH2D2A	0	1.36143	0.366	0.004	0	T/NK			CXCR3	0	1.56094	0.428	0.05	0	T/NK
KLRF1	0	1.33695	0.234	0.006	0	T/NK			TXNIP	0	1.56033	0.85	0.652	0	T/NK
KLRG1	0	1.32778	0.314	0.015	0	T/NK			CD6	0	1.55659	0.414	0.058	0	T/NK
C12orf57	0	1.31307	0.826	0.437	0	T/NK			OXNAD1	0	1.51562	0.42	0.044	0	T/NK
ARL4C	0	1.30978	0.538	0.148	0	T/NK			BTG1	0	1.50608	0.943	0.77	0	T/NK
LEF1	0	1.29742	0.335	0.011	0	T/NK			SYNE2	0	1.49851	0.381	0.013	0	T/NK
HCST	0	1.28599	0.853	0.508	0	T/NK			CST7	0	1.49529	0.64	0.292	0	T/NK
LIME1	0	1.28504	0.467	0.052	0	T/NK			CLEC2D	0	1.48724	0.415	0.049	0	T/NK
SLC9A3R1	0	1.2824	0.673	0.312	0	T/NK			SH2D2A	0	1.48581	0.384	0.011	0	T/NK
DUSP2	0	1.28117	0.372	0.133	0	T/NK			SLC9A3R1	0	1.48389	0.534	0.227	0	T/NK
CLIC3	0	1.25835	0.249	0.022	0	T/NK			OCIAD2	0	1.46516	0.454	0.086	0	T/NK
SAMD3	0	1.25309	0.353	0.012	0	T/NK			LEPROTL1	0	1.4587	0.612	0.408	0	T/NK
CALM1	0	1.24311	0.961	0.757	0	T/NK			CD48	0	1.44879	0.745	0.496	0	T/NK
SKAP1	0	1.24285	0.52	0.08	0	T/NK			TBC1D10C	0	1.43891	0.493	0.187	0	T/NK
AES	0	1.23905	0.833	0.419	0	T/NK			ACAP1	0	1.43804	0.498	0.191	0	T/NK
FLT3LG	0	1.23236	0.447	0.079	0	T/NK			HLA-A	0	1.43715	0.998	0.956	0	T/NK
TRDC	0	1.22283	0.196	0.004	0	T/NK			CXCR4	0	1.43064	0.645	0.392	0	T/NK
CD6	0	1.21931	0.404	0.016	0	T/NK			IL2RB	0	1.4113	0.345	0.006	0	T/NK
B2M	0	1.21921	1	0.999	0	T/NK			TUBA4A	0	1.39873	0.407	0.072	0	T/NK
MATK	0	1.21675	0.316	0.014	0	T/NK			ETS1	0	1.3721	0.38	0.039	0	T/NK
NOSIP	0	1.2023	0.564	0.284	0	T/NK			ZAP70	0	1.37065	0.366	0.007	0	T/NK
C12orf75	0	1.20091	0.427	0.083	0	T/NK			PTPRC	0	1.36436	0.869	0.734	0	T/NK
ITM2A	0	1.17858	0.4	0.042	0	T/NK			CORO1A	0	1.35173	0.895	0.661	0	T/NK
GIMAP4	0	1.17236	0.706	0.297	0	T/NK			GSTK1	0	1.338	0.76	0.654	0	T/NK
S1PR5	0	1.15971	0.27	0.003	0	T/NK			ISG20	0	1.33455	0.467	0.142	0	T/NK
ADGRG1	0	1.15703	0.25	0.003	0	T/NK			LIME1	0	1.33136	0.369	0.029	0	T/NK
ITK	0	1.15121	0.371	0.007	0	T/NK			RPS27	0	1.3213	0.999	0.993	0	T/NK
PIM1	0	1.14984	0.442	0.09	0	T/NK			LBH	0	1.31584	0.362	0.036	0	T/NK
MYL12A	0	1.14138	0.981	0.82	0	T/NK			GBP5	0	1.31464	0.414	0.093	0	T/NK
IL2RB	0	1.13473	0.274	0.006	0	T/NK			ZFP36L2	0	1.25875	0.814	0.723	0	T/NK
CD99	0	1.13192	0.834	0.54	0	T/NK			LDHB	0	1.25192	0.669	0.487	0	T/NK
LYAR	0	1.11723	0.377	0.103	0	T/NK			CD99	0	1.23106	0.897	0.782	0	T/NK
APMAP	0	1.11397	0.387	0.111	0	T/NK			ITK	0	1.22916	0.313	0.006	0	T/NK
PYHIN1	0	1.09584	0.317	0.022	0	T/NK			SIT1	0	1.2256	0.328	0.024	0	T/NK
HLA-A	0	1.08782	0.998	0.957	0	T/NK			HLA-E	0	1.21752	0.969	0.905	0	T/NK
AQP3	0	1.08421	0.307	0.024	0	T/NK			SARAF	0	1.2139	0.917	0.834	0	T/NK
ETS1	0	1.07416	0.509	0.138	0	T/NK			IFITM2	0	1.16817	0.757	0.594	0	T/NK
PTPRCAP	0	1.07068	0.944	0.399	0	T/NK			RPS27A	0	1.16101	0.999	0.991	0	T/NK
DENND2D	0	1.07067	0.427	0.088	0	T/NK			CD52	0	1.15971	0.903	0.781	0	T/NK
2025-09-01	0	1.07012	0.587	0.198	0	T/NK			RPS3	0	1.15652	0.999	0.992	0	T/NK
CDC25B	0	1.06851	0.425	0.079	0	T/NK			RPS15A	0	1.15464	1	0.993	0	T/NK
MAL	0	1.06218	0.278	0.006	0	T/NK			MYL12A	0	1.14211	0.969	0.91	0	T/NK
CAMK4	0	1.05324	0.331	0.016	0	T/NK			B2M	0	1.13994	1	0.999	0	T/NK
MGAT4A	0	1.05141	0.43	0.091	0	T/NK			MALAT1	0	1.12246	0.999	0.908	0	T/NK
PRSS23	0	1.0491	0.223	0.002	0	T/NK			HCST	0	1.11049	0.791	0.746	0	T/NK
HSPA8	0	1.0468	0.947	0.703	0	T/NK			RPS4Y1	0	1.1094	0.87	0.771	0	T/NK
SUN2	0	1.02104	0.586	0.276	0	T/NK			RPL30	0	1.09425	0.999	0.995	0	T/NK
LEPROTL1	0	1.01956	0.532	0.221	0	T/NK			HLA-C	0	1.06985	0.997	0.967	0	T/NK
RORA	0	1.01831	0.319	0.012	0	T/NK			HLA-B	0	1.05303	1	0.981	0	T/NK
TRAC	0	1.00953	0.339	0.042	0	T/NK			GLTSCR2	0	1.04652	0.731	0.683	0	T/NK
OPTN	0	0.996261	0.373	0.065	0	T/NK			EEF1D	0	0.974979	0.964	0.938	0	T/NK
CD96	0	0.989602	0.346	0.024	0	T/NK			RPL36AL	0	0.964226	0.924	0.905	0	T/NK
DNAJB1	0	0.988012	0.472	0.171	0	T/NK			RPS25	0	0.94805	0.997	0.984	0	T/NK
CD5	0	0.982916	0.307	0.01	0	T/NK			RPSA	0	0.94566	0.988	0.957	0	T/NK
TRAT1	0	0.982367	0.29	0.004	0	T/NK			AC090498.1	0	0.935477	1	0.995	0	T/NK
FCRL6	0	0.981525	0.218	0.002	0	T/NK			RPL23A	0	0.876496	0.993	0.971	0	T/NK
HLA-C	0	0.972461	0.998	0.97	0	T/NK			RPS12	0	0.873337	1	0.994	0	T/NK
DDIT4	0	0.961832	0.398	0.164	0	T/NK			RPL13	0	0.861595	0.999	0.995	0	T/NK
CD69	0	0.956854	0.509	0.153	0	T/NK			RPL14	0	0.855929	0.997	0.985	0	T/NK
PTPN4	0	0.956641	0.338	0.055	0	T/NK			ARHGDIB	0	0.836108	0.936	0.845	0	T/NK
SARAF	0	0.955413	0.92	0.752	0	T/NK			RPL13A	0	0.82903	0.964	0.949	0	T/NK
GBP5	0	0.950695	0.336	0.07	0	T/NK			RPL3	0	0.827934	0.992	0.963	0	T/NK
PRMT2	0	0.946768	0.577	0.292	0	T/NK			RPS19	0	0.806579	0.999	0.99	0	T/NK
SYNE1	0	0.940239	0.37	0.11	0	T/NK			RPS29	0	0.786477	0.98	0.959	0	T/NK
STAT4	0	0.938369	0.287	0.008	0	T/NK			RPS4X	0	0.785086	0.997	0.982	0	T/NK
PIK3IP1	0	0.936247	0.418	0.124	0	T/NK			RPL10	0	0.778604	1	0.996	0	T/NK
PPP2R5C	0	0.933843	0.461	0.19	0	T/NK			RPL35A	0	0.775495	0.998	0.987	0	T/NK
GYPC	0	0.930758	0.584	0.271	0	T/NK			TOMM7	0	0.77037	0.862	0.882	0	T/NK
SLFN5	0	0.927305	0.357	0.075	0	T/NK			RPS21	0	0.769133	0.996	0.984	0	T/NK
CD27	0	0.909318	0.357	0.079	0	T/NK			RPL32	0	0.74806	1	0.994	0	T/NK
C9orf142	0	0.901025	0.607	0.353	0	T/NK			RPL34	0	0.743094	0.999	0.994	0	T/NK
TGFBR3	0	0.89846	0.231	0.006	0	T/NK			RPL36	0	0.739944	0.995	0.983	0	T/NK
GATA3	0	0.896031	0.271	0.004	0	T/NK			RPS18	0	0.727223	0.998	0.986	0	T/NK
CCND3	0	0.885482	0.725	0.445	0	T/NK			RPL24	0	0.7199	0.983	0.973	0	T/NK
TBX21	0	0.883496	0.213	0.008	0	T/NK			RPS15	0	0.709619	0.998	0.993	0	T/NK
TTC38	0	0.877004	0.215	0.032	0	T/NK			RPL21	0	0.684505	0.99	0.981	0	T/NK
GNG2	0	0.874415	0.466	0.241	0	T/NK			RPL28	0	0.680902	1	0.997	0	T/NK
PIK3R1	0	0.856203	0.421	0.183	0	T/NK			RPL5	0	0.669938	0.989	0.958	0	T/NK
TPST2	0	0.849605	0.339	0.141	0	T/NK			TMA7	0	0.65638	0.915	0.918	0	T/NK
AAK1	0	0.849557	0.409	0.127	0	T/NK			RPL18	0	0.65045	0.997	0.986	0	T/NK
INPP4B	0	0.84679	0.255	0.004	0	T/NK			RPLP1	0	0.636465	1	0.997	0	T/NK
SYTL3	0	0.844415	0.265	0.043	0	T/NK			RPL39	0	0.63571	0.998	0.995	0	T/NK
TXK	0	0.836605	0.232	0.004	0	T/NK			FAU	0	0.63251	0.998	0.992	0	T/NK
BTN3A2	0	0.835992	0.45	0.205	0	T/NK			RPL17	0	0.628711	0.985	0.971	0	T/NK
PTGER2	0	0.833759	0.306	0.087	0	T/NK			RPL10A	0	0.621884	0.982	0.963	0	T/NK
CHST12	0	0.831165	0.29	0.081	0	T/NK			RPL11	0	0.62124	0.999	0.993	0	T/NK
ITGB7	0	0.828073	0.4	0.147	0	T/NK			RPS3A	0	0.617396	0.998	0.99	0	T/NK
RAP1B	0	0.823123	0.744	0.518	0	T/NK			RPL7A	0	0.589422	0.998	0.986	0	T/NK
TSEN54	0	0.821958	0.292	0.058	0	T/NK			RPS7	0	0.576422	0.997	0.986	0	T/NK
SH2D1A	0	0.821769	0.24	0.003	0	T/NK			RPL26	0	0.570773	0.999	0.99	0	T/NK
MYBL1	0	0.8144	0.215	0.009	0	T/NK			RPL19	0	0.560059	0.999	0.993	0	T/NK
NFATC2	0	0.809794	0.304	0.074	0	T/NK			RPS6	0	0.550233	0.994	0.979	0	T/NK
PBXIP1	0	0.806347	0.357	0.114	0	T/NK			RPL29	0	0.528111	0.997	0.984	0	T/NK
PCED1B	0	0.800188	0.303	0.066	0	T/NK			RPS14	0	0.521112	0.999	0.991	0	T/NK
RBL2	0	0.79946	0.501	0.244	0	T/NK			RPL18A	0	0.48612	0.998	0.988	0	T/NK
RASA3	0	0.79604	0.355	0.111	0	T/NK			PTMA	0	0.473042	0.998	0.987	0	T/NK
RPS3	0	0.795062	1	0.996	0	T/NK			RPL6	0	0.463831	0.994	0.987	0	T/NK
FYN	0	0.792439	0.396	0.173	0	T/NK			RPLP2	0	0.455876	0.995	0.99	0	T/NK
LDLRAP1	0	0.781495	0.286	0.054	0	T/NK			RPS28	0	0.453027	0.999	0.996	0	T/NK
ACAP1	0	0.780422	0.557	0.278	0	T/NK			RPS10	0	0.445566	0.998	0.989	0	T/NK
THEMIS	0	0.774965	0.231	0.004	0	T/NK			EEF1A1	0	0.397419	1	0.999	0	T/NK
HLA-B	0	0.774218	0.999	0.989	0	T/NK			STK17A	1.18963e-305	1.3212	0.509	0.26	2.45146e-301	T/NK
OXNAD1	0	0.773118	0.255	0.026	0	T/NK			RPS5	1.25095e-303	0.503006	0.987	0.971	2.57784e-299	T/NK
RAC2	0	0.764073	0.921	0.737	0	T/NK			CAMK4	4.15291e-303	1.16281	0.295	0.008	8.5579e-299	T/NK
BIN2	0	0.762273	0.632	0.388	0	T/NK			RPS23	2.82771e-295	0.402395	0.999	0.992	5.82707e-291	T/NK
ALOX5AP	0	0.760879	0.502	0.253	0	T/NK			CD5	7.141e-291	1.22342	0.317	0.032	1.47155e-286	T/NK
STOM	0	0.760806	0.267	0.066	0	T/NK			PSME1	2.69056e-288	0.747048	0.819	0.824	5.54445e-284	T/NK
AC092580.4	0	0.757272	0.187	0.002	0	T/NK			SNRPD2	6.68593e-285	0.785574	0.776	0.807	1.37777e-280	T/NK
RPL3	0	0.754488	0.997	0.959	0	T/NK			GRAP2	1.55105e-277	1.09082	0.274	0.007	3.19625e-273	T/NK
BIN1	0	0.753375	0.481	0.202	0	T/NK			GPR171	1.95885e-274	1.23005	0.285	0.018	4.03661e-270	T/NK
BCL11B	0	0.751459	0.239	0.007	0	T/NK			FYB	8.12845e-274	1.07743	0.682	0.596	1.67503e-269	T/NK
TBC1D10C	0	0.750149	0.597	0.333	0	T/NK			SLAMF1	1.37647e-270	1.15784	0.291	0.024	2.8365e-266	T/NK
RPS27	0	0.749391	1	0.993	0	T/NK			XCL2	4.71241e-267	1.74188	0.262	0.004	9.71087e-263	T/NK
LCP2	0	0.747723	0.515	0.255	0	T/NK			CCL4	2.46527e-266	1.55281	0.491	0.19	5.08018e-262	T/NK
IFITM2	0	0.746344	0.914	0.76	0	T/NK			SOCS1	7.87101e-266	1.42864	0.372	0.104	1.62198e-261	T/NK
SIGIRR	0	0.745258	0.501	0.262	0	T/NK			RHOH	3.82794e-262	1.23084	0.39	0.129	7.88824e-258	T/NK
C1orf21	0	0.74114	0.183	0.007	0	T/NK			TSC22D3	3.12315e-261	1.27429	0.699	0.612	6.43587e-257	T/NK
SELPLG	0	0.737825	0.591	0.324	0	T/NK			PBXIP1	5.74232e-261	1.22674	0.332	0.069	1.18332e-256	T/NK
TIGIT	0	0.736141	0.172	0.005	0	T/NK			THEMIS	2.27332e-260	1.08865	0.257	0.004	4.68463e-256	T/NK
CCL4	0	0.735312	0.423	0.105	0	T/NK			GNG2	6.24541e-259	1.24566	0.412	0.165	1.28699e-254	T/NK
GIMAP1	0	0.731013	0.495	0.241	0	T/NK			XCL1	1.42032e-258	1.90003	0.256	0.005	2.92686e-254	T/NK
TECR	0	0.723169	0.479	0.248	0	T/NK			HINT1	7.46001e-256	0.6964	0.83	0.834	1.53729e-251	T/NK
SCML4	0	0.722696	0.287	0.051	0	T/NK			SAMD3	4.0205e-254	1.08385	0.252	0.005	8.28505e-250	T/NK
PRDX2	0	0.720529	0.445	0.204	0	T/NK			GIMAP1	2.21501e-253	1.25819	0.369	0.115	4.56447e-249	T/NK
XBP1	0	0.717968	0.463	0.233	0	T/NK			AC092580.4	3.20064e-253	1.17501	0.25	0.004	6.59555e-249	T/NK
RASAL3	0	0.709837	0.363	0.153	0	T/NK			LAG3	4.76461e-253	1.25718	0.262	0.012	9.81844e-249	T/NK
NUCB2	0	0.702946	0.304	0.089	0	T/NK			LIMD2	6.60978e-253	1.08433	0.621	0.471	1.36208e-248	T/NK
RPS29	0	0.69648	0.981	0.936	0	T/NK			GZMK	1.3457e-252	2.19314	0.251	0.005	2.77309e-248	T/NK
TRAF3IP3	0	0.694906	0.704	0.479	0	T/NK			GATA3	1.0532e-249	1.09233	0.26	0.013	2.17033e-245	T/NK
HMOX2	0	0.693767	0.363	0.149	0	T/NK			PSMB9	7.48007e-249	0.928678	0.681	0.633	1.54142e-244	T/NK
KIF2A	0	0.691633	0.414	0.191	0	T/NK			PIK3IP1	8.0518e-247	1.09642	0.287	0.035	1.65924e-242	T/NK
LBH	0	0.691388	0.53	0.225	0	T/NK			CISH	4.57567e-245	1.51844	0.475	0.274	9.42907e-241	T/NK
CLEC2B	0	0.689095	0.486	0.292	0	T/NK			GNB2L1	1.34664e-241	0.449851	0.987	0.975	2.77503e-237	T/NK
CLEC2D	0	0.688843	0.428	0.177	0	T/NK			RORA	2.07033e-238	1.02046	0.26	0.02	4.26633e-234	T/NK
YWHAQ	0	0.688524	0.516	0.341	0	T/NK			TRAT1	1.38439e-237	1.0823	0.243	0.008	2.85282e-233	T/NK
DSTN	0	0.687867	0.374	0.186	0	T/NK			IKZF3	2.08421e-234	0.98905	0.257	0.018	4.29493e-230	T/NK
NPM1	0	0.686739	0.914	0.785	0	T/NK			ANXA6	6.35693e-234	1.12164	0.483	0.276	1.30997e-229	T/NK
S1PR1	0	0.681634	0.347	0.105	0	T/NK			INPP4B	9.04542e-234	1.02241	0.242	0.009	1.86399e-229	T/NK
PRDM1	0	0.677836	0.216	0.049	0	T/NK			MYL12B	8.01642e-233	0.583819	0.887	0.903	1.65194e-228	T/NK
HLA-E	0	0.677011	0.991	0.926	0	T/NK			NACA	2.96911e-232	0.41388	0.985	0.977	6.11844e-228	T/NK
TNIK	0	0.675248	0.214	0.012	0	T/NK			HMGB1	1.35729e-228	0.64946	0.851	0.861	2.79696e-224	T/NK
SLA2	0	0.673055	0.18	0.009	0	T/NK			SH2D1A	3.32363e-227	0.976433	0.232	0.006	6.849e-223	T/NK
RHOF	0	0.672139	0.398	0.197	0	T/NK			SOD1	1.35064e-226	0.938323	0.635	0.59	2.78326e-222	T/NK
THEM4	0	0.663487	0.246	0.048	0	T/NK			RPS8	2.46982e-226	0.373048	0.999	0.993	5.08956e-222	T/NK
PLEKHF1	0	0.655544	0.18	0.009	0	T/NK			CD40LG	2.38723e-222	1.19162	0.229	0.006	4.91936e-218	T/NK
OCIAD2	0	0.650699	0.379	0.145	0	T/NK			RPL37	1.1204e-221	0.355013	0.997	0.991	2.30881e-217	T/NK
FAM107B	0	0.640004	0.382	0.167	0	T/NK			PRKCH	1.27487e-220	1.0782	0.306	0.072	2.62712e-216	T/NK
CDC42SE2	0	0.638768	0.444	0.245	0	T/NK			ARL6IP5	1.14691e-219	0.766305	0.732	0.711	2.36344e-215	T/NK
NDFIP1	0	0.636986	0.512	0.331	0	T/NK			ARHGAP15	2.18979e-216	1.21032	0.408	0.197	4.51251e-212	T/NK
PTGDR	0	0.635192	0.144	0.001	0	T/NK			RPL35	7.68816e-215	0.426621	0.979	0.974	1.5843e-210	T/NK
HSPB1	0	0.62403	0.396	0.2	0	T/NK			SCML4	3.54625e-209	0.955095	0.22	0.007	7.30776e-205	T/NK
MYL12B	0	0.623166	0.875	0.707	0	T/NK			CD27	6.97443e-209	1.07068	0.236	0.017	1.43722e-204	T/NK
RPL14	0	0.617585	0.999	0.989	0	T/NK			AES	6.26985e-207	1.25936	0.501	0.36	1.29203e-202	T/NK
GRAP2	0	0.614154	0.234	0.037	0	T/NK			CD37	9.37561e-207	0.556765	0.809	0.795	1.93203e-202	T/NK
SEPW1	0	0.609391	0.558	0.351	0	T/NK			CYFIP2	1.11324e-204	0.974844	0.302	0.073	2.29406e-200	T/NK
PFN1	0	0.609157	0.996	0.975	0	T/NK			TIGIT	5.87933e-204	1.14297	0.21	0.004	1.21155e-199	T/NK
SNRPN	0	0.608401	0.433	0.208	0	T/NK			C9orf142	9.87499e-203	1.10128	0.538	0.433	2.03494e-198	T/NK
PDE3B	0	0.608134	0.23	0.052	0	T/NK			GIMAP4	1.10856e-200	1.224	0.415	0.213	2.28441e-196	T/NK
CCND2	0	0.604023	0.218	0.042	0	T/NK			STAT4	2.60492e-199	0.900704	0.233	0.023	5.36795e-195	T/NK
GIMAP5	0	0.602703	0.204	0.023	0	T/NK			ANXA2R	2.0902e-198	0.943765	0.238	0.027	4.30727e-194	T/NK
ARHGAP15	0	0.602662	0.472	0.272	0	T/NK			KIAA1551	1.2943e-197	1.1742	0.465	0.301	2.66716e-193	T/NK
PTPRC	0	0.600988	0.953	0.85	0	T/NK			PYHIN1	9.74347e-197	0.897563	0.207	0.006	2.00784e-192	T/NK
FKBP11	0	0.595119	0.254	0.063	0	T/NK			STK4	1.40585e-196	1.06465	0.579	0.51	2.89704e-192	T/NK
RPS25	0	0.594765	0.998	0.982	0	T/NK			CIRBP	1.21832e-194	0.675844	0.775	0.812	2.5106e-190	T/NK
ANXA6	0	0.591769	0.603	0.398	0	T/NK			ICOS	2.79918e-194	0.950041	0.209	0.009	5.76828e-190	T/NK
RPS12	0	0.590416	1	0.999	0	T/NK			RPL41	9.93168e-187	0.427813	0.959	0.964	2.04662e-182	T/NK
HLA-F	0	0.58991	0.643	0.477	0	T/NK			GZMB	2.32986e-185	1.29033	0.243	0.031	4.80114e-181	T/NK
FYB	0	0.573701	0.759	0.489	0	T/NK			RPL12	2.55051e-185	0.35123	0.997	0.993	5.25583e-181	T/NK
TESPA1	0	0.571561	0.205	0.029	0	T/NK			LCP2	5.5882e-184	0.890735	0.612	0.542	1.15156e-179	T/NK
RPL36AL	0	0.561796	0.937	0.836	0	T/NK			RASGRP1	2.85066e-183	0.793231	0.196	0.007	5.87436e-179	T/NK
PRKCQ	0	0.560095	0.17	0.004	0	T/NK			PDCD4	4.76757e-180	1.17368	0.424	0.253	9.82454e-176	T/NK
SOD1	0	0.557776	0.683	0.477	0	T/NK			OPTN	1.29803e-178	0.966387	0.36	0.153	2.67484e-174	T/NK
RPSA	0	0.548778	0.995	0.943	0	T/NK			PARP8	1.07458e-176	1.1052	0.317	0.119	2.21438e-172	T/NK
RPS27A	0	0.525707	1	0.999	0	T/NK			BCL11B	1.41512e-175	0.796981	0.187	0.005	2.91615e-171	T/NK
HNRNPA1	0	0.522164	0.959	0.864	0	T/NK			PIM2	3.26466e-175	1.14277	0.299	0.096	6.72749e-171	T/NK
SLFN12L	0	0.516644	0.155	0.006	0	T/NK			BTN3A2	3.03764e-173	1.06402	0.344	0.152	6.25966e-169	T/NK
EEF1A1	0	0.515548	1	1	0	T/NK			CYTIP	2.47251e-170	0.981687	0.542	0.448	5.09511e-166	T/NK
ZFP36L2	0	0.508724	0.926	0.83	0	T/NK			FKBP11	3.05034e-170	0.893405	0.235	0.043	6.28583e-166	T/NK
MALAT1	0	0.508542	1	0.997	0	T/NK			SLFN12L	5.6895e-170	0.803777	0.193	0.013	1.17243e-165	T/NK
SSR2	0	0.508464	0.796	0.641	0	T/NK			NLRC3	2.51831e-165	0.728096	0.179	0.006	5.18948e-161	T/NK
TXNIP	0	0.505922	0.984	0.91	0	T/NK			SKP1	3.75427e-165	0.5469	0.772	0.837	7.73643e-161	T/NK
CD40LG	0	0.504927	0.146	0.001	0	T/NK			VAMP2	1.23931e-164	1.0702	0.443	0.302	2.55385e-160	T/NK
ARHGDIB	0	0.5026	0.98	0.889	0	T/NK			GYPC	4.33797e-164	0.90798	0.485	0.325	8.93925e-160	T/NK
RPS15A	0	0.496897	1	0.999	0	T/NK			STK17B	7.46418e-164	1.0517	0.539	0.461	1.53814e-159	T/NK
RPL23A	0	0.496479	0.997	0.972	0	T/NK			KLRD1	2.4246e-163	1.26913	0.171	0.002	4.99636e-159	T/NK
CD28	0	0.486824	0.154	0.003	0	T/NK			COX7C	3.99131e-163	0.488684	0.88	0.909	8.22489e-159	T/NK
MIF	0	0.458008	0.863	0.747	0	T/NK			RPL9	7.52068e-162	0.369108	0.987	0.984	1.54979e-157	T/NK
RPL5	0	0.456154	0.996	0.979	0	T/NK			SLA2	3.04197e-161	0.754127	0.189	0.014	6.26858e-157	T/NK
RPS6	0	0.455445	0.997	0.981	0	T/NK			FYN	3.22758e-161	1.05132	0.308	0.121	6.65107e-157	T/NK
SNRPD2	0	0.446073	0.852	0.749	0	T/NK			GPR25	6.32316e-161	0.879326	0.174	0.005	1.30301e-156	T/NK
MT-ND4L	0	0.435957	0.999	0.953	0	T/NK			KLRC1	1.93827e-160	1.38326	0.167	0.001	3.9942e-156	T/NK
RPS4X	0	0.422757	0.999	0.995	0	T/NK			PLEKHF1	1.36224e-159	0.75307	0.179	0.009	2.80717e-155	T/NK
MT-ATP8	0	0.408605	0.959	0.857	0	T/NK			SLC38A1	1.688e-159	0.952681	0.329	0.14	3.47847e-155	T/NK
RPS14	0	0.398697	1	0.999	0	T/NK			PERP	1.36599e-158	0.733191	0.176	0.008	2.8149e-154	T/NK
RPS18	0	0.39839	0.999	0.99	0	T/NK			PLP2	1.21593e-157	0.759205	0.694	0.668	2.50567e-153	T/NK
RPL10	0	0.388517	1	1	0	T/NK			AC006129.2	1.21964e-156	0.889999	0.237	0.054	2.51332e-152	T/NK
MT-ND5	0	0.387571	0.985	0.929	0	T/NK			PTPN4	9.17114e-152	0.84581	0.223	0.046	1.8899e-147	T/NK
MT-CYB	0	0.38132	0.999	0.98	0	T/NK			EIF4A2	1.00478e-150	0.843179	0.602	0.603	2.07056e-146	T/NK
RPL30	0	0.377898	1	0.999	0	T/NK			CHST12	1.23977e-149	0.986401	0.286	0.108	2.55479e-145	T/NK
RPS21	0	0.352987	0.997	0.993	0	T/NK			GMFG	2.31979e-149	0.688786	0.68	0.729	4.7804e-145	T/NK
RPL36	0	0.345939	0.995	0.99	0	T/NK			PRDX2	6.70539e-147	0.953698	0.332	0.161	1.38178e-142	T/NK
RPL21	0	0.339318	0.996	0.988	0	T/NK			ZNF683	3.98878e-146	1.14707	0.153	0.001	8.21969e-142	T/NK
BTG1	0	0.310222	0.968	0.899	0	T/NK			CLDND1	7.49904e-143	1.21831	0.437	0.325	1.54533e-138	T/NK
RPL17	0	0.301801	0.995	0.979	0	T/NK			RASAL3	1.03492e-141	0.971536	0.309	0.14	2.13265e-137	T/NK
RPS19	0	0.284875	0.999	0.991	0	T/NK			CCND3	1.35398e-141	0.88084	0.515	0.417	2.79015e-137	T/NK
CISH	6.74216e-308	0.621629	0.169	0.017	1.38936e-303	T/NK			SSR2	1.44628e-141	0.660412	0.675	0.744	2.98035e-137	T/NK
CYTIP	7.87128e-308	0.550462	0.545	0.347	1.62203e-303	T/NK			ICAM3	1.45335e-140	0.918385	0.458	0.341	2.99493e-136	T/NK
RHOH	1.3755e-307	0.517416	0.412	0.187	2.8345e-303	T/NK			UBASH3A	1.24911e-138	0.624331	0.148	0.002	2.57405e-134	T/NK
RP11-18H21.1	1.55131e-307	0.479763	0.148	0.004	3.19679e-303	T/NK			PRKCQ	1.77947e-138	0.629746	0.151	0.004	3.66694e-134	T/NK
PARP8	2.36008e-304	0.640962	0.346	0.154	4.86342e-300	T/NK			TSTD1	4.62708e-138	0.967061	0.374	0.223	9.53503e-134	T/NK
2025-09-07	4.34759e-302	0.53864	0.686	0.527	8.95908e-298	T/NK			FCMR	2.14704e-137	0.810622	0.239	0.064	4.42441e-133	T/NK
RASGRP1	1.38744e-300	0.531609	0.176	0.022	2.8591e-296	T/NK			IL7R	8.46704e-137	1.55994	0.444	0.298	1.7448e-132	T/NK
RNF125	3.0979e-300	0.617411	0.273	0.094	6.38384e-296	T/NK			CUTA	5.20986e-136	0.882477	0.558	0.561	1.0736e-131	T/NK
CYFIP2	1.12816e-299	0.589043	0.414	0.215	2.3248e-295	T/NK			ANKRD12	1.66416e-135	0.931429	0.566	0.559	3.42934e-131	T/NK
TRABD2A	1.38437e-299	0.522046	0.17	0.018	2.85277e-295	T/NK			RPL38	1.40197e-134	0.438401	0.935	0.946	2.88904e-130	T/NK
SPN	2.48873e-296	0.662972	0.406	0.217	5.12853e-292	T/NK			ARHGEF1	1.52631e-134	1.03256	0.421	0.306	3.14528e-130	T/NK
MBP	2.64176e-294	0.672529	0.506	0.334	5.44387e-290	T/NK			C12orf75	8.98886e-134	0.619096	0.378	0.182	1.85233e-129	T/NK
CD320	7.78464e-294	0.585096	0.201	0.041	1.60418e-289	T/NK			ITGA1	1.30511e-133	0.868365	0.16	0.012	2.68944e-129	T/NK
EEF1D	1.27831e-293	0.278452	0.985	0.972	2.63421e-289	T/NK			PBX4	5.60209e-133	0.644548	0.156	0.01	1.15442e-128	T/NK
RPS3A	1.67003e-293	0.31395	0.999	0.999	3.44142e-289	T/NK			RPL27A	1.11556e-131	0.49412	0.871	0.902	2.29884e-127	T/NK
GIMAP6	2.98754e-293	0.565218	0.233	0.065	6.15642e-289	T/NK			PCED1B	6.15118e-131	0.904354	0.259	0.096	1.26757e-126	T/NK
SYTL1	1.36928e-292	0.627542	0.448	0.265	2.82168e-288	T/NK			SYTL3	4.96511e-130	0.872332	0.226	0.064	1.02316e-125	T/NK
PPDPF	1.56755e-292	0.446589	0.803	0.673	3.23025e-288	T/NK			UBC	6.46656e-130	0.442897	0.905	0.901	1.33256e-125	T/NK
TOMM7	1.99526e-292	0.360808	0.942	0.899	4.11163e-288	T/NK			ANAPC16	1.57467e-129	0.763528	0.599	0.625	3.24492e-125	T/NK
ARL6IP5	1.69145e-290	0.490877	0.739	0.586	3.48557e-286	T/NK			SLFN5	7.29387e-129	1.0003	0.322	0.168	1.50305e-124	T/NK
RPS4Y1	3.94356e-287	0.509159	0.782	0.675	8.12649e-283	T/NK			SNRPN	4.38978e-128	0.948937	0.374	0.233	9.04603e-124	T/NK
MRFAP1L1	1.90239e-285	0.570509	0.318	0.136	3.92026e-281	T/NK			SRSF7	1.19837e-127	0.812305	0.596	0.619	2.46948e-123	T/NK
ABLIM1	1.76093e-284	0.552615	0.269	0.087	3.62875e-280	T/NK			KRTCAP2	5.50769e-127	0.61865	0.676	0.756	1.13497e-122	T/NK
TNFRSF25	6.03973e-284	0.45001	0.141	0.006	1.24461e-279	T/NK			SYTL2	2.985e-125	0.670747	0.148	0.01	6.15119e-121	T/NK
PDIA3	8.65837e-283	0.605269	0.613	0.453	1.78423e-278	T/NK			RPS2	2.3712e-124	0.306243	0.988	0.978	4.88633e-120	T/NK
NLRC3	1.37366e-282	0.534496	0.196	0.039	2.83069e-278	T/NK			SELPLG	1.54152e-123	0.929839	0.467	0.383	3.1766e-119	T/NK
C5orf56	3.7424e-282	0.658709	0.317	0.139	7.71196e-278	T/NK			COMMD6	1.62537e-123	0.461644	0.834	0.891	3.3494e-119	T/NK
ANXA1	5.12614e-281	0.420945	0.754	0.491	1.05634e-276	T/NK			2025-09-07	9.75509e-123	0.770429	0.592	0.624	2.01023e-118	T/NK
NELL2	1.21649e-280	0.501399	0.133	0.002	2.50683e-276	T/NK			RPL22	6.58727e-122	0.347485	0.979	0.981	1.35744e-117	T/NK
SIRPG	8.72617e-280	0.430689	0.131	0.001	1.7982e-275	T/NK			RGL4	1.50039e-121	0.568847	0.136	0.004	3.09185e-117	T/NK
TMEM204	5.5782e-277	0.448008	0.152	0.013	1.1495e-272	T/NK			RABAC1	1.46171e-120	0.825839	0.562	0.567	3.01215e-116	T/NK
LINC01550	4.53478e-275	0.435548	0.13	0.002	9.34482e-271	T/NK			BUB3	4.6549e-120	0.949316	0.439	0.357	9.59236e-116	T/NK
CD226	2.82659e-272	0.501602	0.145	0.011	5.82475e-268	T/NK			TNFRSF25	7.02991e-119	0.590436	0.14	0.008	1.44865e-114	T/NK
SKP1	1.68269e-270	0.389965	0.813	0.69	3.46751e-266	T/NK			FAM102A	1.92435e-118	0.596685	0.149	0.013	3.9655e-114	T/NK
TMA7	1.62498e-268	0.338374	0.941	0.872	3.34859e-264	T/NK			RBL2	8.1984e-118	1.0063	0.358	0.228	1.68944e-113	T/NK
ADD3	3.83415e-268	0.526664	0.539	0.362	7.90104e-264	T/NK			PIM1	6.67711e-117	0.924362	0.533	0.475	1.37595e-112	T/NK
LINC00869	6.26024e-267	0.526967	0.213	0.056	1.29005e-262	T/NK			RHOF	1.54941e-116	0.90661	0.375	0.249	3.19287e-112	T/NK
WIPF1	2.12474e-266	0.581471	0.517	0.358	4.37846e-262	T/NK			RPL31	2.68665e-116	0.397095	0.895	0.931	5.53638e-112	T/NK
GLTSCR2	1.07493e-265	0.407414	0.811	0.705	2.21511e-261	T/NK			TSEN54	6.45027e-115	0.817254	0.243	0.094	1.32921e-110	T/NK
ANXA2R	3.61286e-265	0.516362	0.249	0.081	7.44503e-261	T/NK			LTA	8.6348e-115	0.800674	0.137	0.009	1.77937e-110	T/NK
ARHGEF1	8.22374e-265	0.535431	0.573	0.416	1.69467e-260	T/NK			AC133644.2	3.44355e-114	1.08146	0.205	0.059	7.09612e-110	T/NK
ARHGEF3	5.12294e-264	0.572004	0.279	0.112	1.05568e-259	T/NK			RP11-291B21.2	3.87341e-114	1.07449	0.127	0.003	7.98194e-110	T/NK
CALR	7.41198e-264	0.630555	0.605	0.441	1.52739e-259	T/NK			PTPN7	5.6516e-114	0.918322	0.327	0.188	1.16463e-109	T/NK
SYTL2	1.98298e-263	0.512173	0.14	0.01	4.08633e-259	T/NK			F2R	2.02292e-112	0.575108	0.128	0.005	4.16864e-108	T/NK
TMC8	2.42704e-263	0.563109	0.37	0.192	5.0014e-259	T/NK			SLAMF6	1.68864e-111	0.574266	0.132	0.007	3.47977e-107	T/NK
KLRC3	3.13857e-263	0.715036	0.124	0.001	6.46765e-259	T/NK			ARID5B	9.61553e-111	0.867633	0.263	0.114	1.98147e-106	T/NK
FCGR3A	3.00389e-262	0.397745	0.335	0.13	6.19012e-258	T/NK			PDCD1	5.15392e-110	0.642085	0.135	0.011	1.06207e-105	T/NK
CMC1	9.92589e-261	1.1493	0.274	0.119	2.04543e-256	T/NK			SLF1	7.77249e-110	0.789018	0.195	0.054	1.60168e-105	T/NK
RGL4	2.39525e-260	0.4376	0.152	0.018	4.9359e-256	T/NK			FAM46C	2.25091e-108	0.621606	0.139	0.013	4.63845e-104	T/NK
ATP6V0E2	1.95656e-258	0.495833	0.209	0.057	4.03189e-254	T/NK			PLCG1	3.53057e-108	0.521828	0.124	0.005	7.27545e-104	T/NK
LAG3	3.67506e-258	0.503331	0.123	0.001	7.57319e-254	T/NK			CCDC88C	4.19708e-108	0.666143	0.187	0.048	8.64892e-104	T/NK
TRGV9	4.03632e-258	1.29305	0.126	0.003	8.31764e-254	T/NK			GIMAP6	4.26065e-108	0.754356	0.202	0.061	8.77991e-104	T/NK
F2R	3.94704e-256	0.540242	0.134	0.008	8.13366e-252	T/NK			CD28	6.27717e-108	0.527855	0.121	0.003	1.29354e-103	T/NK
NSG1	6.66823e-256	0.438889	0.12	0.001	1.37412e-251	T/NK			NDFIP2	1.18578e-107	0.54392	0.129	0.008	2.44353e-103	T/NK
PITPNC1	1.04158e-255	0.551866	0.228	0.074	2.14638e-251	T/NK			SSR4	2.78793e-105	0.471362	0.742	0.824	5.74508e-101	T/NK
RPL10A	1.30336e-255	0.294782	0.99	0.961	2.68582e-251	T/NK			CTLA4	3.66639e-105	0.721001	0.133	0.012	7.55533e-101	T/NK
DGKA	9.51716e-255	0.542693	0.275	0.107	1.9612e-250	T/NK			GNLY	7.53824e-105	2.68396	0.121	0.005	1.55341e-100	T/NK
YWHAZ	4.55776e-254	0.391088	0.887	0.787	9.39218e-250	T/NK			ABLIM1	2.79517e-103	0.55079	0.132	0.012	5.76e-99	T/NK
PXN	2.40577e-253	0.559516	0.327	0.155	4.95758e-249	T/NK			BIN1	2.86999e-103	0.826801	0.304	0.169	5.9142e-99	T/NK
BUB3	3.93571e-253	0.539977	0.43	0.262	8.11032e-249	T/NK			EMB	6.49519e-103	0.917191	0.331	0.206	1.33846e-98	T/NK
PPP2R2B	1.47787e-252	0.473414	0.121	0.002	3.04545e-248	T/NK			FXYD5	3.6442e-102	0.535065	0.842	0.914	7.50961e-98	T/NK
ATP2B4	5.03673e-252	0.596465	0.233	0.079	1.03792e-247	T/NK			DPP4	7.06881e-102	0.643486	0.146	0.023	1.45667e-97	T/NK
RGCC	2.65051e-250	0.467563	0.191	0.044	5.46191e-246	T/NK			NFATC2	4.63192e-101	0.824413	0.263	0.126	9.54501e-97	T/NK
ITGA6	3.53582e-250	0.407567	0.124	0.004	7.28627e-246	T/NK			RP11-18H21.1	2.21999e-100	0.517945	0.112	0.003	4.57473e-96	T/NK
LAIR2	4.96176e-250	0.640476	0.121	0.002	1.02247e-245	T/NK			MZT2A	2.62087e-100	0.903012	0.434	0.367	5.40083e-96	T/NK
CBLB	1.97736e-249	0.551161	0.232	0.076	4.07474e-245	T/NK			TRGV10	9.2919e-100	0.821485	0.11	0.002	1.91478e-95	T/NK
2025-09-06	1.71835e-248	0.497416	0.542	0.371	3.54101e-244	T/NK			APOBEC3H	2.22612e-99	0.556824	0.129	0.013	4.58737e-95	T/NK
APOBEC3G	2.43912e-247	0.718284	0.331	0.175	5.02629e-243	T/NK			KLRG1	2.28962e-99	0.770483	0.137	0.019	4.71822e-95	T/NK
EOMES	3.69816e-247	0.483788	0.119	0.002	7.62079e-243	T/NK			CD320	7.34421e-99	0.612037	0.166	0.039	1.51342e-94	T/NK
RCAN3	2.53033e-245	0.57486	0.24	0.084	5.21426e-241	T/NK			MLLT3	1.03397e-98	0.531255	0.124	0.011	2.1307e-94	T/NK
XCL2	3.49637e-245	0.62487	0.117	0.001	7.20497e-241	T/NK			CBLB	1.0863e-97	0.764866	0.219	0.085	2.23853e-93	T/NK
LY9	7.20235e-245	0.489115	0.249	0.087	1.48419e-240	T/NK			RPS16	5.13311e-97	0.257573	0.987	0.984	1.05778e-92	T/NK
SFXN1	1.16391e-244	0.48122	0.213	0.064	2.39848e-240	T/NK			FASLG	8.41973e-97	0.502515	0.105	0.001	1.73505e-92	T/NK
PLCG1	8.46151e-244	0.415434	0.139	0.013	1.74366e-239	T/NK			TBX21	4.22279e-96	0.512873	0.113	0.005	8.70191e-92	T/NK
AC006129.2	9.7617e-242	0.494375	0.338	0.154	2.01159e-237	T/NK			KIF21A	4.82687e-96	0.540874	0.126	0.013	9.94673e-92	T/NK
CENPK	5.1716e-241	0.448507	0.16	0.027	1.06571e-236	T/NK			SIRPG	5.36723e-96	0.493106	0.104	0.001	1.10603e-91	T/NK
EIF4A2	3.91525e-239	0.433218	0.676	0.533	8.06816e-235	T/NK			ABRACL	3.10821e-95	0.760191	0.54	0.569	6.4051e-91	T/NK
RP11-291B21.2	5.12429e-239	0.845326	0.116	0.002	1.05596e-234	T/NK			DAZAP2	1.08936e-94	0.441845	0.775	0.85	2.24484e-90	T/NK
RPS10	2.77154e-238	0.254061	0.999	0.996	5.7113e-234	T/NK			BATF	3.44815e-94	0.928671	0.257	0.127	7.1056e-90	T/NK
KIR3DL1	4.32976e-238	0.724676	0.113	0.001	8.92234e-234	T/NK			GOLGA8B	3.34105e-93	0.624525	0.165	0.042	6.88491e-89	T/NK
PSIP1	7.62321e-237	0.518529	0.429	0.259	1.57091e-232	T/NK			ITM2C	5.82167e-93	0.695828	0.234	0.095	1.19967e-88	T/NK
MZT2A	3.58251e-236	0.545264	0.398	0.235	7.38248e-232	T/NK			LINC00649	1.38332e-92	0.505163	0.113	0.008	2.8506e-88	T/NK
TRGC1	3.24389e-235	0.497498	0.114	0.002	6.68469e-231	T/NK			TNIK	2.06722e-92	0.638144	0.173	0.049	4.25992e-88	T/NK
PRKACB	4.82746e-235	0.539503	0.292	0.131	9.94794e-231	T/NK			AKTIP	1.57838e-91	0.633833	0.162	0.041	3.25258e-87	T/NK
EPB41	7.03868e-235	0.53868	0.338	0.173	1.45046e-230	T/NK			CDC42SE2	2.7963e-91	0.890714	0.369	0.278	5.76234e-87	T/NK
PEBP1	8.02368e-235	0.413834	0.544	0.369	1.65344e-230	T/NK			AC006369.2	6.80674e-91	0.476322	0.103	0.003	1.40267e-86	T/NK
KIAA1551	6.96298e-233	0.545041	0.504	0.345	1.43486e-228	T/NK			P2RY8	2.50564e-90	0.604436	0.156	0.037	5.16337e-86	T/NK
UBASH3A	1.50542e-231	0.357406	0.111	0.001	3.10223e-227	T/NK			BTF3	2.63457e-90	0.314291	0.92	0.944	5.42906e-86	T/NK
CX3CR1	3.62267e-231	0.862078	0.272	0.125	7.46523e-227	T/NK			TSPAN5	3.6986e-90	0.442109	0.104	0.004	7.6217e-86	T/NK
GSTK1	1.39831e-230	0.462793	0.729	0.603	2.8815e-226	T/NK			UQCRB	6.00146e-90	0.436875	0.784	0.886	1.23672e-85	T/NK
UBB	9.08851e-230	0.467847	0.794	0.689	1.87287e-225	T/NK			DDX24	1.12155e-89	0.7958	0.512	0.522	2.31118e-85	T/NK
DHRS7	3.12753e-229	0.556564	0.486	0.341	6.44491e-225	T/NK			YWHAZ	2.24409e-89	0.358636	0.837	0.889	4.62439e-85	T/NK
SLC38A1	1.10961e-228	0.461032	0.364	0.183	2.28658e-224	T/NK			MT-ATP6	8.75514e-89	0.357717	0.989	0.945	1.80417e-84	T/NK
PTPN7	1.81122e-228	0.498757	0.191	0.053	3.73238e-224	T/NK			MAT2B	2.31552e-88	0.860588	0.444	0.408	4.77158e-84	T/NK
STK4	2.17098e-228	0.47263	0.614	0.485	4.47374e-224	T/NK			ITGA4	2.91718e-88	0.881983	0.44	0.372	6.01143e-84	T/NK
RPL32	8.76103e-227	0.29699	1	0.999	1.80539e-222	T/NK			SFXN1	6.55848e-88	0.653844	0.195	0.072	1.35151e-83	T/NK
SIT1	2.14551e-226	0.485114	0.249	0.094	4.42125e-222	T/NK			HLA-F	8.24905e-88	0.819657	0.496	0.491	1.69988e-83	T/NK
HINT1	2.71663e-226	0.351436	0.885	0.813	5.59816e-222	T/NK			RCSD1	3.81141e-87	0.750111	0.366	0.261	7.85417e-83	T/NK
CCSER2	2.82424e-226	0.497145	0.216	0.073	5.81991e-222	T/NK			DDIT4	3.94054e-86	0.935774	0.392	0.279	8.12026e-82	T/NK
EPHX2	3.02169e-225	0.381053	0.116	0.006	6.2268e-221	T/NK			CDKN1B	7.51147e-86	0.900914	0.307	0.199	1.54789e-81	T/NK
CIRBP	2.00179e-224	0.33883	0.853	0.743	4.12509e-220	T/NK			ODF2L	4.82309e-85	0.655759	0.175	0.057	9.93895e-81	T/NK
KCNA3	7.58583e-224	0.460726	0.199	0.058	1.56321e-219	T/NK			SYNE1	1.30489e-84	0.677604	0.188	0.069	2.68898e-80	T/NK
SHISA5	2.40477e-222	0.49418	0.5	0.351	4.95552e-218	T/NK			ORMDL3	1.01016e-83	0.590026	0.163	0.049	2.08165e-79	T/NK
ZBTB38	2.72627e-221	0.566648	0.283	0.132	5.61803e-217	T/NK			NPM1	1.08162e-83	0.3465	0.873	0.886	2.22889e-79	T/NK
RNF167	4.04143e-221	0.550654	0.405	0.253	8.32817e-217	T/NK			C19orf43	7.16901e-82	0.495488	0.678	0.78	1.47732e-77	T/NK
TMEM256-PLSCR3	7.35241e-220	0.5094	0.283	0.133	1.51511e-215	T/NK			RPL37A	1.63991e-80	0.259355	0.984	0.979	3.37937e-76	T/NK
JAK1	7.72014e-220	0.535877	0.68	0.571	1.59089e-215	T/NK			NCR3	3.33968e-80	0.666398	0.12	0.019	6.88209e-76	T/NK
CEP78	2.46009e-216	0.556394	0.165	0.039	5.06951e-212	T/NK			DENND2D	6.46546e-80	0.836466	0.29	0.183	1.33234e-75	T/NK
ERN1	1.78798e-215	0.526895	0.206	0.07	3.68449e-211	T/NK			APOBEC3C	1.97923e-79	0.805513	0.242	0.127	4.07861e-75	T/NK
ZMYM6NB	2.32246e-215	0.513796	0.265	0.12	4.78589e-211	T/NK			HNRNPA1	1.25697e-78	0.3642	0.865	0.911	2.59024e-74	T/NK
CLDND1	3.91247e-214	0.591853	0.312	0.164	8.06242e-210	T/NK			PSIP1	1.05448e-77	0.82299	0.309	0.208	2.17297e-73	T/NK
NCR3	2.5023e-213	0.664676	0.215	0.076	5.15649e-209	T/NK			C5orf56	9.77498e-77	0.697086	0.213	0.098	2.01433e-72	T/NK
EEF1B2	1.98494e-212	0.331044	0.973	0.944	4.09037e-208	T/NK			DDX5	1.17531e-76	0.429729	0.834	0.87	2.42196e-72	T/NK
RPL27A	3.57178e-211	0.313647	0.939	0.876	7.36037e-207	T/NK			PNISR	1.45523e-76	0.75009	0.504	0.515	2.99878e-72	T/NK
RALGDS	8.24418e-211	0.4916	0.162	0.039	1.69888e-206	T/NK			APBB1	7.62066e-76	0.430247	0.102	0.011	1.57039e-71	T/NK
TPT1	3.69028e-209	0.268488	0.999	0.997	7.60455e-205	T/NK			CD70	2.42069e-75	0.586455	0.104	0.012	4.98831e-71	T/NK
ATM	6.75806e-209	0.508523	0.465	0.312	1.39263e-204	T/NK			MMP25-AS1	7.27203e-75	0.459392	0.105	0.013	1.49855e-70	T/NK
EEF1G	6.0011e-208	0.334149	0.936	0.874	1.23665e-203	T/NK			ATP6V0E2	7.47675e-74	0.610705	0.186	0.076	1.54073e-69	T/NK
CHRM3-AS2	5.08385e-207	0.353301	0.103	0.003	1.04763e-202	T/NK			SAMSN1	1.45369e-73	0.755728	0.465	0.416	2.99562e-69	T/NK
TRG-AS1	3.3565e-206	0.510117	0.149	0.031	6.91675e-202	T/NK			SP140	2.64745e-73	0.67832	0.219	0.107	5.45561e-69	T/NK
STMN3	9.27686e-206	0.401763	0.159	0.035	1.91168e-201	T/NK			SYTL1	5.73183e-73	0.706076	0.248	0.137	1.18116e-68	T/NK
HNRNPDL	1.2236e-205	0.335201	0.843	0.735	2.52148e-201	T/NK			ATPIF1	2.39029e-72	0.671064	0.522	0.56	4.92566e-68	T/NK
C19orf66	2.61599e-205	0.496217	0.344	0.193	5.39078e-201	T/NK			TNFRSF18	8.79631e-72	0.882631	0.152	0.048	1.81265e-67	T/NK
TFDP2	4.67829e-205	0.524124	0.19	0.06	9.64055e-201	T/NK			MRFAP1L1	1.77751e-71	0.787815	0.282	0.184	3.66291e-67	T/NK
GPRIN3	9.96904e-205	0.477381	0.183	0.056	2.05432e-200	T/NK			PDE4B	5.74439e-71	0.802632	0.333	0.232	1.18375e-66	T/NK
RPL38	1.49414e-203	0.310038	0.963	0.932	3.07896e-199	T/NK			RPS20	1.55368e-70	0.455603	0.752	0.844	3.20166e-66	T/NK
PIM2	4.60842e-202	0.495002	0.299	0.144	9.49657e-198	T/NK			HSPA8	5.42724e-70	0.305208	0.892	0.893	1.11839e-65	T/NK
TAP1	1.96328e-200	0.526849	0.384	0.243	4.04573e-196	T/NK			OST4	1.25372e-69	0.351723	0.783	0.888	2.58354e-65	T/NK
CYTH1	5.8177e-200	0.489813	0.464	0.323	1.19885e-195	T/NK			2025-09-09	1.72878e-68	0.767245	0.466	0.461	3.5625e-64	T/NK
MLLT3	4.11606e-199	0.384143	0.139	0.025	8.48196e-195	T/NK			N4BP2L2	6.26376e-68	0.814258	0.46	0.469	1.29077e-63	T/NK
TMEM173	7.96851e-199	0.473244	0.285	0.141	1.64207e-194	T/NK			PTPN22	9.89953e-68	0.800133	0.241	0.141	2.04e-63	T/NK
NMRK1	1.87925e-198	0.440329	0.184	0.058	3.87258e-194	T/NK			KCNA3	2.47816e-67	0.573976	0.161	0.06	5.10674e-63	T/NK
HNRNPF	1.09865e-197	0.436292	0.608	0.48	2.26398e-193	T/NK			IKZF1	4.25644e-67	0.822758	0.365	0.303	8.77125e-63	T/NK
DPP4	1.61151e-197	0.337232	0.104	0.005	3.32084e-193	T/NK			2025-09-06	2.91174e-66	0.768829	0.42	0.386	6.00022e-62	T/NK
TMIGD2	1.15182e-194	0.362191	0.104	0.006	2.37355e-190	T/NK			CD82	2.07442e-64	0.700087	0.311	0.216	4.27476e-60	T/NK
SPTAN1	1.30129e-194	0.49732	0.303	0.157	2.68157e-190	T/NK			ZBP1	9.29661e-64	0.46488	0.119	0.03	1.91575e-59	T/NK
HNRNPA0	2.58323e-193	0.399743	0.611	0.486	5.32326e-189	T/NK			CNN2	1.06601e-63	0.63383	0.557	0.587	2.19673e-59	T/NK
SRP9	1.56296e-192	0.412184	0.579	0.454	3.22079e-188	T/NK			RNF125	4.00334e-63	0.673562	0.198	0.1	8.24968e-59	T/NK
KLF12	2.80636e-192	0.443971	0.187	0.061	5.78307e-188	T/NK			S1PR1	4.51176e-63	0.466369	0.104	0.02	9.29738e-59	T/NK
ODF2L	5.21943e-192	0.444554	0.23	0.094	1.07557e-187	T/NK			SHISA5	8.42215e-63	0.71626	0.484	0.508	1.73555e-58	T/NK
MAT2B	2.20038e-191	0.443078	0.507	0.368	4.53433e-187	T/NK			ATP5L	3.11446e-62	0.305265	0.87	0.93	6.41797e-58	T/NK
NGFRAP1	1.47698e-190	0.345861	0.129	0.021	3.04361e-186	T/NK			TNFSF8	1.74783e-61	0.68608	0.168	0.073	3.60175e-57	T/NK
DDX5	3.18044e-190	0.32624	0.934	0.873	6.55392e-186	T/NK			IL16	2.89542e-60	0.752447	0.3	0.217	5.9666e-56	T/NK
PPIB	4.59608e-190	0.273716	0.801	0.681	9.47115e-186	T/NK			KMT2E	3.59693e-60	0.717731	0.491	0.532	7.4122e-56	T/NK
APBB1	1.61649e-189	0.349223	0.129	0.021	3.33111e-185	T/NK			CLIC3	9.84084e-59	0.407327	0.13	0.039	2.0279e-54	T/NK
PRR5	3.30991e-188	0.420611	0.134	0.027	6.82074e-184	T/NK			DAD1	1.63423e-58	0.518356	0.606	0.726	3.36766e-54	T/NK
HIST1H4C	4.49821e-188	0.494904	0.577	0.438	9.26945e-184	T/NK			RSRP1	2.21834e-58	0.71411	0.481	0.503	4.57133e-54	T/NK
HSP90AA1	8.15565e-188	0.380862	0.819	0.719	1.68063e-183	T/NK			EIF3G	6.66033e-58	0.474543	0.618	0.726	1.37249e-53	T/NK
EMB	1.25467e-185	0.477205	0.364	0.219	2.58551e-181	T/NK			TNFRSF4	1.18312e-56	0.966776	0.125	0.04	2.43806e-52	T/NK
SATB1	1.29414e-185	0.46297	0.263	0.122	2.66684e-181	T/NK			LINC00869	2.48296e-56	0.552588	0.154	0.065	5.11664e-52	T/NK
TOB1	4.30806e-183	0.532074	0.252	0.121	8.87761e-179	T/NK			MAP4K1	3.18287e-56	0.64741	0.221	0.131	6.55894e-52	T/NK
VAMP2	3.67597e-179	0.445996	0.49	0.355	7.57507e-175	T/NK			PTTG1	4.06747e-56	0.545453	0.158	0.067	8.38184e-52	T/NK
MYOM2	1.06634e-177	0.886939	0.105	0.011	2.1974e-173	T/NK			BTN3A1	5.36459e-56	0.533132	0.145	0.057	1.10548e-51	T/NK
ADRB2	1.26189e-177	0.48947	0.152	0.042	2.60038e-173	T/NK			TESPA1	3.69032e-55	0.502853	0.131	0.047	7.60464e-51	T/NK
STK17A	4.20065e-177	0.339146	0.429	0.255	8.65628e-173	T/NK			EEF2	3.66056e-54	0.283214	0.908	0.924	7.54331e-50	T/NK
IPCEF1	1.43705e-176	0.392977	0.161	0.048	2.96133e-172	T/NK			GIMAP5	8.58477e-54	0.517987	0.133	0.049	1.76906e-49	T/NK
SEMA4D	4.16932e-176	0.45507	0.29	0.155	8.59172e-172	T/NK			PRKACB	1.32592e-53	0.667976	0.213	0.125	2.73233e-49	T/NK
MMP25-AS1	3.53893e-175	0.36822	0.117	0.019	7.29267e-171	T/NK			TOX	5.90116e-53	0.550055	0.141	0.057	1.21605e-48	T/NK
SH3YL1	6.90689e-175	0.419175	0.184	0.063	1.4233e-170	T/NK			EPC1	6.55321e-53	0.752895	0.434	0.445	1.35042e-48	T/NK
CTC-523E23.11	9.207e-175	0.343569	0.131	0.026	1.89729e-170	T/NK			ATP8A1	8.34315e-53	0.446113	0.113	0.035	1.71927e-48	T/NK
CTSC	6.34024e-174	0.46845	0.502	0.363	1.30653e-169	T/NK			TRG-AS1	8.62129e-53	0.609113	0.139	0.056	1.77659e-48	T/NK
GCC2	1.31109e-173	0.457988	0.417	0.275	2.70177e-169	T/NK			SELM	1.45724e-52	0.621285	0.191	0.102	3.00294e-48	T/NK
NAP1L4	4.14347e-171	0.45877	0.322	0.19	8.53846e-167	T/NK			EEF1B2	2.88989e-52	0.266742	0.934	0.954	5.95519e-48	T/NK
DEF6	1.09873e-170	0.449441	0.355	0.221	2.26415e-166	T/NK			PDE4D	5.06985e-52	0.438812	0.113	0.035	1.04474e-47	T/NK
BTN3A1	2.09683e-170	0.472487	0.225	0.101	4.32095e-166	T/NK			GPSM3	1.10225e-51	0.461434	0.635	0.75	2.27142e-47	T/NK
GIMAP2	2.42462e-170	0.436516	0.282	0.15	4.99641e-166	T/NK			RGS16	1.77196e-51	0.634592	0.12	0.04	3.65148e-47	T/NK
MYH9	8.47696e-169	0.454243	0.631	0.524	1.74685e-164	T/NK			TTC39C	2.22005e-51	0.804606	0.298	0.233	4.57485e-47	T/NK
PLEKHA1	9.31669e-169	0.413867	0.193	0.072	1.91989e-164	T/NK			DEF6	2.62397e-51	0.734815	0.34	0.293	5.40721e-47	T/NK
TSHZ2	7.0913e-167	0.359139	0.101	0.011	1.4613e-162	T/NK			LY9	6.45993e-51	0.517361	0.166	0.078	1.3312e-46	T/NK
GPR65	9.11594e-167	0.569903	0.316	0.192	1.87852e-162	T/NK			TRMT112	1.03673e-50	0.438354	0.632	0.762	2.1364e-46	T/NK
PHF1	1.30246e-166	0.410625	0.286	0.148	2.68398e-162	T/NK			HNRNPA2B1	5.80666e-50	0.322861	0.813	0.863	1.19658e-45	T/NK
KRTCAP2	2.27458e-166	0.354147	0.664	0.551	4.68724e-162	T/NK			PHF1	8.73092e-50	0.705753	0.248	0.17	1.79918e-45	T/NK
PSME1	1.38873e-165	0.336341	0.871	0.788	2.86176e-161	T/NK			AC245100.1	9.2302e-50	0.548787	0.148	0.066	1.90207e-45	T/NK
TSC22D4	4.39002e-165	0.460553	0.386	0.261	9.04651e-161	T/NK			ITGB7	1.29742e-49	0.635615	0.261	0.18	2.67359e-45	T/NK
SH2D1B	1.06038e-164	0.625962	0.117	0.022	2.18513e-160	T/NK			THEM4	2.43877e-49	0.607032	0.174	0.092	5.02557e-45	T/NK
CDKN1B	2.19472e-163	0.452657	0.364	0.231	4.52266e-159	T/NK			TMEM2	3.0007e-49	0.635278	0.169	0.086	6.18354e-45	T/NK
ID2	5.03093e-163	0.623695	0.388	0.255	1.03672e-158	T/NK			TECR	3.36795e-49	0.737424	0.402	0.4	6.94034e-45	T/NK
RUNX3	8.91313e-163	0.535837	0.254	0.132	1.83673e-158	T/NK			SUSD3	1.72011e-48	0.626288	0.216	0.134	3.54464e-44	T/NK
DIP2A	7.48312e-161	0.48748	0.233	0.111	1.54205e-156	T/NK			LINC-PINT	2.89131e-47	0.7465	0.281	0.214	5.95811e-43	T/NK
COX6C	1.6197e-160	0.302534	0.799	0.691	3.33772e-156	T/NK			CDC25B	2.02907e-46	0.582289	0.163	0.084	4.1813e-42	T/NK
BATF	5.12039e-160	0.433095	0.179	0.068	1.05516e-155	T/NK			BCL2	2.30501e-46	0.713268	0.246	0.173	4.74993e-42	T/NK
MAF	7.84802e-160	0.365732	0.108	0.018	1.61724e-155	T/NK			ERAP2	3.50249e-46	0.707745	0.237	0.162	7.21757e-42	T/NK
C9orf78	1.02824e-159	0.421296	0.468	0.345	2.11889e-155	T/NK			FAS	1.0212e-45	0.537175	0.16	0.081	2.10438e-41	T/NK
PPP1R2	2.36067e-159	0.416002	0.498	0.378	4.86464e-155	T/NK			RAB27A	1.22916e-45	0.674654	0.23	0.155	2.53293e-41	T/NK
HMGN1	2.54193e-158	0.31677	0.642	0.492	5.23816e-154	T/NK			ADD3	1.35245e-45	0.710982	0.253	0.182	2.787e-41	T/NK
EIF4B	3.15161e-158	0.353576	0.723	0.64	6.49452e-154	T/NK			COX6C	1.58062e-45	0.331046	0.7	0.815	3.25719e-41	T/NK
ZNF428	5.07314e-158	0.422816	0.31	0.182	1.04542e-153	T/NK			P2RY10	8.54783e-45	0.473573	0.132	0.057	1.76145e-40	T/NK
ITGAL	1.36486e-157	0.517861	0.324	0.2	2.81257e-153	T/NK			PPP1R18	1.29433e-44	0.620479	0.517	0.607	2.66722e-40	T/NK
ARPC5L	2.46402e-157	0.507378	0.33	0.208	5.07761e-153	T/NK			PITPNC1	1.55637e-44	0.577842	0.181	0.103	3.20721e-40	T/NK
P2RY8	3.97771e-157	0.424067	0.33	0.192	8.19686e-153	T/NK			TMEM50A	4.41013e-44	0.487462	0.566	0.686	9.08795e-40	T/NK
MED10	8.37679e-157	0.396233	0.43	0.299	1.7262e-152	T/NK			SLC16A7	1.04156e-43	0.422859	0.113	0.042	2.14634e-39	T/NK
FAM102A	5.31102e-156	0.328152	0.136	0.036	1.09444e-151	T/NK			CCND2	1.84436e-43	0.710525	0.27	0.206	3.80068e-39	T/NK
DAD1	6.63531e-156	0.374409	0.582	0.473	1.36734e-151	T/NK			C9orf78	2.1101e-43	0.754592	0.405	0.422	4.34827e-39	T/NK
RAB29	1.34625e-155	0.47483	0.307	0.182	2.77422e-151	T/NK			ARHGEF3	4.33228e-43	0.675747	0.235	0.165	8.92753e-39	T/NK
SELM	4.51099e-155	0.348303	0.175	0.064	9.29579e-151	T/NK			MPHOSPH8	4.36279e-43	0.734018	0.409	0.42	8.99039e-39	T/NK
CCR7	5.17052e-155	0.523204	0.29	0.151	1.06549e-150	T/NK			SLC44A2	1.39157e-42	0.490061	0.169	0.09	2.8676e-38	T/NK
ORMDL3	1.98034e-153	0.38147	0.209	0.09	4.0809e-149	T/NK			ARL4C	1.01818e-41	0.47892	0.413	0.348	2.09815e-37	T/NK
C9orf16	2.14079e-153	0.372696	0.601	0.5	4.41153e-149	T/NK			LY6E	1.43633e-41	0.347027	0.717	0.698	2.95984e-37	T/NK
GOLGA7	3.68513e-153	0.428471	0.321	0.197	7.59396e-149	T/NK			SMCHD1	3.45334e-41	0.735197	0.365	0.345	7.1163e-37	T/NK
CUTA	2.14564e-152	0.349791	0.598	0.49	4.42153e-148	T/NK			HCLS1	5.79374e-41	0.400929	0.622	0.722	1.19392e-36	T/NK
TERF2IP	3.02583e-152	0.426514	0.424	0.305	6.23533e-148	T/NK			TMEM173	3.94205e-40	0.762021	0.303	0.256	8.12337e-36	T/NK
ITGB1	3.84782e-152	0.611645	0.417	0.308	7.92921e-148	T/NK			APRT	5.79071e-40	0.389285	0.634	0.754	1.19329e-35	T/NK
TMC6	3.41694e-151	0.441753	0.354	0.23	7.04129e-147	T/NK			BIN2	1.92134e-39	0.742288	0.34	0.319	3.95931e-35	T/NK
CCDC88C	6.35317e-150	0.46069	0.264	0.145	1.3092e-145	T/NK			TAGAP	3.2012e-39	0.751376	0.371	0.354	6.59671e-35	T/NK
TMEM50A	1.56294e-148	0.40394	0.532	0.424	3.22076e-144	T/NK			TMEM106C	4.06045e-39	0.420792	0.116	0.05	8.36737e-35	T/NK
GUK1	2.6353e-148	0.373125	0.649	0.551	5.43057e-144	T/NK			ERN1	4.52956e-39	0.70891	0.229	0.162	9.33406e-35	T/NK
TUBA4A	1.40591e-147	0.398286	0.363	0.232	2.89715e-143	T/NK			EIF3F	5.01342e-39	0.355696	0.664	0.782	1.03312e-34	T/NK
GNPTAB	8.98873e-147	0.545082	0.232	0.121	1.85231e-142	T/NK			ENO2	8.6599e-39	0.382584	0.107	0.042	1.78454e-34	T/NK
FBXO32	3.23313e-146	0.313303	0.106	0.02	6.66251e-142	T/NK			WHSC1L1	9.9014e-39	0.740622	0.355	0.343	2.04038e-34	T/NK
CNN2	5.01005e-146	0.396444	0.63	0.531	1.03242e-141	T/NK			TERF2IP	1.3144e-38	0.717231	0.404	0.434	2.70858e-34	T/NK
CFL1	9.55719e-146	0.33459	0.975	0.937	1.96945e-141	T/NK			CYLD	4.54547e-38	0.753922	0.308	0.268	9.36685e-34	T/NK
RP11-660L16.2	2.31019e-145	0.321619	0.125	0.031	4.7606e-141	T/NK			RABGAP1L	9.56912e-38	0.663005	0.269	0.213	1.97191e-33	T/NK
AKTIP	3.44975e-144	0.301425	0.114	0.025	7.10889e-140	T/NK			ATP2B4	2.56111e-37	0.647753	0.239	0.178	5.27769e-33	T/NK
POLR3GL	5.20044e-144	0.417029	0.368	0.247	1.07165e-139	T/NK			CDK6	2.57048e-37	0.614935	0.181	0.113	5.29698e-33	T/NK
MLLT6	6.98358e-144	0.381823	0.188	0.079	1.43911e-139	T/NK			CCDC85B	6.47489e-37	0.668674	0.408	0.426	1.33428e-32	T/NK
RASSF5	1.62075e-142	0.427524	0.374	0.256	3.33989e-138	T/NK			NCL	6.6942e-37	0.380188	0.646	0.758	1.37947e-32	T/NK
DDX24	2.53751e-140	0.37514	0.49	0.373	5.22904e-136	T/NK			GCC2	3.52785e-36	0.739893	0.326	0.299	7.26985e-32	T/NK
IL12RB1	8.27675e-140	0.379235	0.15	0.054	1.70559e-135	T/NK			GBP2	4.69717e-36	0.600039	0.268	0.206	9.67946e-32	T/NK
BOLA3	9.9088e-140	0.359146	0.178	0.074	2.04191e-135	T/NK			PPP2R2B	5.35055e-36	0.412506	0.101	0.04	1.10259e-31	T/NK
KLF2	1.27341e-139	0.289441	0.758	0.625	2.62412e-135	T/NK			RNF167	5.77235e-36	0.73263	0.344	0.332	1.18951e-31	T/NK
SUPT3H	3.27589e-139	0.299923	0.118	0.03	6.75062e-135	T/NK			MBNL1	9.43967e-36	0.554654	0.542	0.65	1.94523e-31	T/NK
TTC39C	6.73912e-139	0.420268	0.252	0.138	1.38873e-134	T/NK			PPP2R5C	2.53786e-35	0.772787	0.289	0.251	5.22977e-31	T/NK
LINS1	6.83066e-139	0.328865	0.151	0.052	1.40759e-134	T/NK			RPL36A	2.92232e-35	0.273996	0.852	0.915	6.02203e-31	T/NK
HELB	4.81694e-138	0.313253	0.133	0.04	9.92628e-134	T/NK			HNRNPDL	4.30453e-35	0.442186	0.603	0.732	8.87035e-31	T/NK
SLC2A4RG	4.50107e-137	0.3054	0.119	0.031	9.27535e-133	T/NK			SON	4.43744e-35	0.410948	0.617	0.757	9.14424e-31	T/NK
TUBB	1.03475e-135	0.408911	0.572	0.465	2.13231e-131	T/NK			DHRS7	5.29894e-35	0.638374	0.461	0.529	1.09195e-30	T/NK
BSG	2.29208e-134	0.424657	0.458	0.361	4.7233e-130	T/NK			SPCS1	5.6511e-35	0.38415	0.582	0.713	1.16452e-30	T/NK
BNIP3	3.42532e-134	0.314672	0.147	0.051	7.05857e-130	T/NK			DGKA	6.71324e-35	0.588603	0.186	0.122	1.3834e-30	T/NK
CCDC107	5.73995e-134	0.424354	0.295	0.184	1.18283e-129	T/NK			C12orf65	1.92499e-34	0.543848	0.166	0.101	3.96683e-30	T/NK
NCL	2.71248e-133	0.312991	0.724	0.634	5.5896e-129	T/NK			RAD21	2.82253e-34	0.695248	0.413	0.449	5.81639e-30	T/NK
ECHDC2	4.60041e-133	0.308022	0.117	0.031	9.48007e-129	T/NK			SLC2A4RG	1.13224e-33	0.381832	0.102	0.043	2.3332e-29	T/NK
CRY1	6.0349e-133	0.322002	0.119	0.032	1.24361e-128	T/NK			NMRK1	1.71525e-33	0.568092	0.206	0.144	3.53461e-29	T/NK
ABHD17A	7.75397e-133	0.454855	0.202	0.098	1.59786e-128	T/NK			APBB1IP	1.87734e-33	0.614978	0.444	0.496	3.86864e-29	T/NK
WDR1	3.46235e-131	0.410997	0.516	0.414	7.13486e-127	T/NK			PSTPIP1	2.35646e-33	0.638078	0.252	0.202	4.85597e-29	T/NK
RASSF1	6.03514e-131	0.518197	0.318	0.214	1.24366e-126	T/NK			PSMB8-AS1	2.73722e-33	0.694335	0.279	0.238	5.64058e-29	T/NK
SRSF8	1.89115e-129	0.364105	0.287	0.168	3.8971e-125	T/NK			HELB	3.39489e-33	0.414305	0.112	0.052	6.99586e-29	T/NK
ACTG1	8.02457e-129	0.340091	0.974	0.921	1.65362e-124	T/NK			CDC14A	4.18927e-33	0.394875	0.101	0.043	8.63283e-29	T/NK
LDHA	4.9255e-128	0.356415	0.572	0.461	1.015e-123	T/NK			RCAN3	4.29255e-33	0.639635	0.211	0.153	8.84566e-29	T/NK
CALM3	7.21502e-128	0.342518	0.52	0.408	1.4868e-123	T/NK			HNRNPF	5.33673e-33	0.423815	0.566	0.688	1.09974e-28	T/NK
SPSB3	1.924e-127	0.395147	0.428	0.324	3.96478e-123	T/NK			FBXO44	1.12042e-32	0.417523	0.113	0.054	2.30884e-28	T/NK
ESYT1	2.3486e-127	0.387691	0.242	0.133	4.83976e-123	T/NK			LINC00623	2.18396e-32	0.398445	0.106	0.048	4.50049e-28	T/NK
ATP1A1	1.37893e-126	0.396717	0.341	0.232	2.84157e-122	T/NK			GIMAP2	4.90636e-32	0.580996	0.192	0.132	1.01105e-27	T/NK
SVIP	1.57747e-126	0.334795	0.192	0.087	3.25069e-122	T/NK			HNRNPK	7.33332e-32	0.312316	0.681	0.813	1.51118e-27	T/NK
RPA2	9.71003e-126	0.387335	0.301	0.191	2.00095e-121	T/NK			EPB41	8.48288e-32	0.570235	0.192	0.132	1.74807e-27	T/NK
HSPA5	9.79276e-126	0.432053	0.437	0.328	2.01799e-121	T/NK			TTTY15	6.7214e-31	0.425077	0.116	0.058	1.38508e-26	T/NK
ZC3HAV1	1.21624e-124	0.394407	0.347	0.233	2.5063e-120	T/NK			NEDD9	1.04637e-30	0.504778	0.172	0.111	2.15625e-26	T/NK
RALY	1.58938e-124	0.378511	0.472	0.373	3.27525e-120	T/NK			DUSP4	1.53593e-30	0.592882	0.192	0.126	3.1651e-26	T/NK
SFI1	2.92438e-124	0.315557	0.144	0.053	6.02627e-120	T/NK			WIPF1	1.93508e-30	0.610388	0.456	0.521	3.98762e-26	T/NK
EPC1	3.71666e-124	0.330231	0.551	0.447	7.65891e-120	T/NK			UBE2D2	2.04748e-30	0.413787	0.572	0.718	4.21924e-26	T/NK
MIB2	8.11317e-124	0.363439	0.148	0.056	1.67188e-119	T/NK			CASP8	2.07425e-30	0.662033	0.231	0.182	4.27441e-26	T/NK
SRSF7	1.69349e-123	0.335668	0.608	0.514	3.48978e-119	T/NK			MEI1	2.63695e-30	0.413831	0.122	0.064	5.43396e-26	T/NK
2025-09-09	1.81412e-123	0.330772	0.633	0.531	3.73836e-119	T/NK			LRBA	3.92506e-30	0.469553	0.147	0.087	8.08836e-26	T/NK
SCP2	2.5477e-123	0.433237	0.43	0.333	5.25004e-119	T/NK			SUMO2	1.42479e-29	0.250593	0.779	0.882	2.93606e-25	T/NK
PPP3CC	5.17788e-122	0.356841	0.339	0.217	1.06701e-117	T/NK			SPSB3	1.44862e-29	0.69678	0.324	0.313	2.98517e-25	T/NK
LY6E	1.02898e-121	0.261068	0.669	0.537	2.12042e-117	T/NK			YWHAB	3.67118e-29	0.270476	0.806	0.88	7.5652e-25	T/NK
TSTD1	1.06041e-121	0.267433	0.407	0.271	2.1852e-117	T/NK			ITGAL	4.23748e-29	0.599433	0.217	0.164	8.73218e-25	T/NK
CFAP36	4.37459e-121	0.287019	0.127	0.041	9.01471e-117	T/NK			SUB1	7.43891e-29	0.270584	0.713	0.835	1.53294e-24	T/NK
MTFP1	6.22223e-121	0.339484	0.127	0.043	1.28221e-116	T/NK			C19orf66	1.8312e-28	0.680145	0.315	0.299	3.77356e-24	T/NK
PPP1R18	7.10934e-121	0.420747	0.509	0.421	1.46502e-116	T/NK			ERP29	2.44995e-28	0.447025	0.549	0.654	5.04861e-24	T/NK
IL16	5.79872e-120	0.366931	0.442	0.334	1.19494e-115	T/NK			CKLF	5.95354e-28	0.334987	0.638	0.66	1.22685e-23	T/NK
NPRL2	1.17526e-119	0.355647	0.163	0.07	2.42187e-115	T/NK			PPP1R16B	6.27497e-28	0.349393	0.107	0.052	1.29308e-23	T/NK
TNRC6C	2.43723e-119	0.285872	0.118	0.035	5.02241e-115	T/NK			SF1	6.9669e-28	0.565594	0.496	0.604	1.43567e-23	T/NK
CXCR3	3.3851e-119	0.298337	0.112	0.032	6.97568e-115	T/NK			ARAP2	9.0063e-28	0.559767	0.198	0.143	1.85593e-23	T/NK
GALM	1.0026e-117	0.279545	0.106	0.028	2.06606e-113	T/NK			OGT	2.35678e-27	0.613222	0.252	0.209	4.85662e-23	T/NK
EMD	1.34003e-117	0.366182	0.403	0.301	2.76139e-113	T/NK			PRKD2	2.68204e-27	0.34776	0.103	0.05	5.52688e-23	T/NK
MRPL10	1.79025e-117	0.419261	0.212	0.115	3.68917e-113	T/NK			JAK3	3.03439e-27	0.441885	0.161	0.104	6.25298e-23	T/NK
FUT11	1.31533e-116	0.347023	0.125	0.042	2.71049e-112	T/NK			PARP15	3.44067e-27	0.335229	0.1	0.048	7.09019e-23	T/NK
C19orf60	2.20753e-116	0.324879	0.506	0.412	4.54905e-112	T/NK			TMEM59	4.07877e-27	0.414772	0.565	0.7	8.40511e-23	T/NK
CASP8	7.47847e-116	0.404683	0.285	0.182	1.54109e-111	T/NK			PDE3B	4.06558e-26	0.444637	0.123	0.071	8.37794e-22	T/NK
MATR3.1	8.39419e-116	0.344897	0.378	0.265	1.72979e-111	T/NK			ARPC5L	7.8474e-26	0.671108	0.347	0.359	1.61711e-21	T/NK
RASA2	1.22341e-115	0.367197	0.25	0.143	2.52108e-111	T/NK			POLR3GL	8.25918e-26	0.661876	0.311	0.302	1.70197e-21	T/NK
PSMB9	4.81201e-115	0.317833	0.722	0.628	9.9161e-111	T/NK			SRP9	1.03232e-25	0.467756	0.517	0.647	2.12731e-21	T/NK
GOLGA8B	3.19744e-114	0.31147	0.168	0.074	6.58896e-110	T/NK			PPP6C	1.03322e-25	0.255568	0.244	0.415	2.12915e-21	T/NK
PTGES3	4.25654e-114	0.25983	0.662	0.56	8.77145e-110	T/NK			SRSF1	1.15529e-25	0.253317	0.206	0.348	2.38071e-21	T/NK
ABHD14B	3.01096e-113	0.359299	0.363	0.259	6.20469e-109	T/NK			EIF3E	1.40935e-25	0.377676	0.623	0.751	2.90424e-21	T/NK
MAPRE2	5.64355e-113	0.420906	0.274	0.171	1.16297e-108	T/NK			MAGED2	1.45253e-25	0.577264	0.201	0.154	2.99324e-21	T/NK
GCLM	5.13488e-112	0.290897	0.111	0.034	1.05815e-107	T/NK			PRDM1	4.83294e-25	0.516557	0.221	0.17	9.95924e-21	T/NK
OBFC1	5.1744e-112	0.321442	0.166	0.075	1.06629e-107	T/NK			TMEM14A	7.54854e-25	0.482006	0.159	0.107	1.55553e-20	T/NK
RAN	1.78077e-111	0.287242	0.686	0.607	3.66963e-107	T/NK			KIAA0040	8.90334e-25	0.584651	0.2	0.153	1.83471e-20	T/NK
ASF1A	2.2762e-111	0.331274	0.176	0.084	4.69056e-107	T/NK			ZBTB20	1.03504e-24	0.439025	0.126	0.074	2.13291e-20	T/NK
CDK2AP2	1.54212e-110	0.487954	0.39	0.301	3.17784e-106	T/NK			OXCT1	1.20278e-24	0.36037	0.103	0.054	2.47856e-20	T/NK
DNMT1	1.78958e-110	0.376502	0.255	0.156	3.68778e-106	T/NK			SIGIRR	1.33087e-24	0.666561	0.324	0.325	2.74252e-20	T/NK
HOXB2	2.2261e-110	0.280663	0.102	0.028	4.58732e-106	T/NK			PPM1K	1.85315e-24	0.55093	0.236	0.193	3.81879e-20	T/NK
STMN1	2.55389e-110	0.384858	0.201	0.099	5.2628e-106	T/NK			PSMB8	2.38866e-24	0.467648	0.519	0.637	4.92231e-20	T/NK
HIST1H1D	2.60616e-110	0.359804	0.168	0.077	5.37051e-106	T/NK			MFSD10	2.43678e-24	0.265879	0.255	0.428	5.02147e-20	T/NK
KLF3	5.58775e-110	0.395932	0.38	0.275	1.15147e-105	T/NK			KMT2A	5.79713e-24	0.607111	0.218	0.176	1.19461e-19	T/NK
RAB37	9.43589e-110	0.408471	0.208	0.113	1.94445e-105	T/NK			GOLPH3	6.39072e-24	0.254242	0.215	0.359	1.31694e-19	T/NK
TBCC	1.18152e-109	0.364495	0.23	0.133	2.43476e-105	T/NK			HMOX2	7.27169e-24	0.626805	0.308	0.301	1.49848e-19	T/NK
NAE1	8.03295e-109	0.311744	0.165	0.076	1.65535e-104	T/NK			HMGB2	2.03488e-23	0.676655	0.299	0.287	4.19327e-19	T/NK
ICAM2	1.13116e-108	0.368826	0.378	0.277	2.33098e-104	T/NK			SENP7	2.22464e-23	0.401254	0.117	0.069	4.58431e-19	T/NK
ADH5	6.2144e-108	0.3493	0.298	0.196	1.2806e-103	T/NK			TMC8	2.25441e-23	0.56845	0.204	0.161	4.64566e-19	T/NK
PYURF	2.01238e-107	0.329788	0.46	0.366	4.14692e-103	T/NK			TAP1	3.53895e-23	0.575538	0.378	0.398	7.2927e-19	T/NK
HNRNPLL	3.6869e-107	0.288669	0.119	0.041	7.59759e-103	T/NK			IL10RA	1.02309e-22	0.651211	0.376	0.404	2.10828e-18	T/NK
MYC	4.96162e-107	0.403027	0.226	0.124	1.02244e-102	T/NK			ARGLU1	1.28768e-22	0.620129	0.409	0.465	2.65352e-18	T/NK
ZNF276	6.3044e-107	0.322621	0.161	0.073	1.29915e-102	T/NK			AKNA	1.66071e-22	0.601271	0.25	0.218	3.42222e-18	T/NK
SLAMF6	1.91806e-106	0.322661	0.168	0.077	3.95255e-102	T/NK			PIK3R1	1.9788e-22	0.709436	0.29	0.274	4.07772e-18	T/NK
GTF3A	2.92109e-106	0.335127	0.541	0.452	6.0195e-102	T/NK			PIAS1	2.01176e-22	0.25527	0.21	0.346	4.14563e-18	T/NK
IKZF3	5.70042e-106	0.316504	0.273	0.159	1.17469e-101	T/NK			PQLC3	2.65363e-22	0.258039	0.231	0.381	5.46834e-18	T/NK
CD47	5.72094e-106	0.361203	0.46	0.365	1.17891e-101	T/NK			UBXN1	2.9921e-22	0.378844	0.573	0.713	6.16583e-18	T/NK
CRBN	1.02385e-105	0.35663	0.313	0.213	2.10986e-101	T/NK			TINF2	3.53902e-22	0.257699	0.188	0.311	7.29286e-18	T/NK
BTN3A3	3.10296e-105	0.326813	0.164	0.077	6.39427e-101	T/NK			SRSF5	3.82787e-22	0.482632	0.539	0.673	7.88809e-18	T/NK
CYLD	4.30737e-105	0.380926	0.301	0.203	8.87619e-101	T/NK			SLC25A38	8.30995e-22	0.4775	0.153	0.107	1.71243e-17	T/NK
LPXN	5.16479e-105	0.372363	0.316	0.22	1.06431e-100	T/NK			ARHGAP9	9.4274e-22	0.634589	0.308	0.3	1.9427e-17	T/NK
SMPD1	5.57664e-105	0.293844	0.134	0.053	1.14918e-100	T/NK			SYNRG	2.29202e-21	0.584387	0.243	0.213	4.72317e-17	T/NK
DOCK10	8.19454e-105	0.370596	0.235	0.14	1.68865e-100	T/NK			NAP1L4	3.31584e-21	0.648549	0.285	0.276	6.83295e-17	T/NK
CDC14A	6.87855e-104	0.258812	0.12	0.043	1.41746e-99	T/NK			JADE1	3.53724e-21	0.360738	0.104	0.059	7.2892e-17	T/NK
CCDC85B	8.43143e-104	0.325865	0.487	0.401	1.73747e-99	T/NK			LINS1	3.84511e-21	0.401549	0.116	0.071	7.92361e-17	T/NK
ULK3	1.12646e-103	0.315621	0.147	0.064	2.32131e-99	T/NK			LPCAT4	4.45437e-21	0.501755	0.169	0.125	9.17912e-17	T/NK
DDX6	4.03814e-103	0.344195	0.395	0.293	8.32139e-99	T/NK			YWHAQ	4.54701e-21	0.573599	0.454	0.555	9.37002e-17	T/NK
ATPIF1	1.53313e-102	0.30439	0.587	0.509	3.15932e-98	T/NK			MRPL43	7.43269e-21	0.255625	0.261	0.432	1.53165e-16	T/NK
CDC37	4.81573e-101	0.300243	0.584	0.503	9.92377e-97	T/NK			CMC1	1.13413e-20	0.576186	0.191	0.314	2.33709e-16	T/NK
SLAMF7	1.17286e-100	0.364652	0.125	0.05	2.41692e-96	T/NK			TMEM243	1.88973e-20	0.258538	0.256	0.419	3.89416e-16	T/NK
LTBP4	1.88055e-99	0.310449	0.123	0.048	3.87526e-95	T/NK			EVI2A	2.06927e-20	0.264935	0.2	0.324	4.26415e-16	T/NK
BZW1	1.92647e-99	0.375169	0.434	0.35	3.96988e-95	T/NK			ASF1A	2.67633e-20	0.535548	0.186	0.147	5.51512e-16	T/NK
BCL2	3.29283e-99	0.304377	0.191	0.097	6.78554e-95	T/NK			KIF2A	3.49099e-20	0.528965	0.24	0.208	7.19389e-16	T/NK
MT1F	8.74224e-99	0.287259	0.131	0.053	1.80151e-94	T/NK			HNRNPLL	4.67818e-20	0.264787	0.189	0.306	9.64033e-16	T/NK
MRPS6	2.79256e-98	0.371369	0.356	0.266	5.75464e-94	T/NK			ATF6B	5.15881e-20	0.259938	0.2	0.325	1.06308e-15	T/NK
EBP	1.5413e-97	0.343396	0.16	0.079	3.17616e-93	T/NK			SRSF11	6.18293e-20	0.557707	0.449	0.548	1.27412e-15	T/NK
APRT	1.70979e-97	0.258327	0.714	0.645	3.52335e-93	T/NK			MSI2	9.07181e-20	0.334581	0.104	0.06	1.86943e-15	T/NK
C14orf1	2.96077e-97	0.313495	0.162	0.08	6.10126e-93	T/NK			SVIP	1.00702e-19	0.472254	0.159	0.116	2.07516e-15	T/NK
HMGN4	4.11288e-97	0.361342	0.291	0.198	8.47542e-93	T/NK			SCAMP3	1.15342e-19	0.280456	0.221	0.362	2.37685e-15	T/NK
TMED2	5.17097e-97	0.339466	0.408	0.321	1.06558e-92	T/NK			GUK1	1.52263e-19	0.297462	0.626	0.805	3.13769e-15	T/NK
MEAF6	1.02602e-96	0.322363	0.419	0.326	2.11431e-92	T/NK			RINL	1.54483e-19	0.369125	0.11	0.067	3.18343e-15	T/NK
RNF126	1.20202e-96	0.350434	0.283	0.19	2.47701e-92	T/NK			PA2G4	2.87381e-19	0.521456	0.454	0.557	5.92205e-15	T/NK
CDK17	1.66614e-96	0.333801	0.168	0.084	3.43341e-92	T/NK			TMEM256-PLSCR3	3.98305e-19	0.458129	0.162	0.12	8.20786e-15	T/NK
CFAP97	2.02119e-96	0.315435	0.198	0.108	4.16506e-92	T/NK			GOLGA7	6.26475e-19	0.278521	0.231	0.376	1.29098e-14	T/NK
ICAM3	2.58549e-96	0.285047	0.599	0.51	5.32792e-92	T/NK			RASSF7	8.43075e-19	0.488104	0.176	0.137	1.73732e-14	T/NK
HENMT1	2.59752e-96	0.298192	0.116	0.044	5.35271e-92	T/NK			CD226	9.56068e-19	0.4326	0.139	0.097	1.97017e-14	T/NK
PTPN22	5.87312e-96	0.358766	0.191	0.104	1.21027e-91	T/NK			CCNDBP1	9.99196e-19	0.632301	0.329	0.35	2.05904e-14	T/NK
CRIP2	7.74236e-96	0.269239	0.106	0.035	1.59547e-91	T/NK			TRAF5	1.28876e-18	0.331235	0.109	0.067	2.65574e-14	T/NK
MED15	1.87103e-95	0.360194	0.245	0.155	3.85564e-91	T/NK			ELF2	1.37119e-18	0.261528	0.17	0.273	2.8256e-14	T/NK
BCL9L	2.22762e-95	0.262901	0.121	0.046	4.59046e-91	T/NK			PPP3CC	1.39219e-18	0.537416	0.194	0.16	2.86888e-14	T/NK
TMEM14A	9.81069e-95	0.265191	0.116	0.044	2.02169e-90	T/NK			FGFR1OP2	1.44451e-18	0.639669	0.366	0.41	2.9767e-14	T/NK
LINC-PINT	3.22881e-94	0.304771	0.236	0.138	6.65361e-90	T/NK			BCLAF1	3.0906e-18	0.25002	0.295	0.48	6.3688e-14	T/NK
MFNG	4.5048e-94	0.344501	0.314	0.224	9.28304e-90	T/NK			SERINC3	5.65907e-18	0.270065	0.246	0.397	1.16616e-13	T/NK
MEI1	4.74285e-94	0.295857	0.143	0.065	9.77359e-90	T/NK			PCM1	7.74878e-18	0.272113	0.24	0.382	1.59679e-13	T/NK
SERINC5	1.18359e-93	0.262024	0.139	0.06	2.43903e-89	T/NK			RPS6KA5	8.41439e-18	0.452864	0.151	0.111	1.73395e-13	T/NK
ANKRD12	2.15266e-93	0.314587	0.513	0.425	4.43599e-89	T/NK			NLRC5	1.11803e-17	0.336475	0.113	0.072	2.30392e-13	T/NK
CHD3	2.52338e-93	0.319292	0.206	0.118	5.19993e-89	T/NK			ENOPH1	1.59503e-17	0.255377	0.151	0.24	3.28687e-13	T/NK
HSPE1	1.85903e-92	0.308584	0.438	0.35	3.8309e-88	T/NK			MESDC2	1.73966e-17	0.282215	0.232	0.371	3.58492e-13	T/NK
LIX1L	1.22366e-91	0.297605	0.163	0.083	2.5216e-87	T/NK			YPEL3	2.02126e-17	0.598756	0.289	0.283	4.1652e-13	T/NK
UBE2V1	1.78356e-91	0.329361	0.418	0.336	3.67538e-87	T/NK			NKTR	2.24663e-17	0.611804	0.268	0.257	4.62963e-13	T/NK
SYNRG	3.27679e-91	0.330085	0.287	0.195	6.75248e-87	T/NK			DDB2	2.29897e-17	0.432965	0.145	0.105	4.73748e-13	T/NK
PCSK7	9.84561e-91	0.334326	0.287	0.194	2.02888e-86	T/NK			TMF1	2.70582e-17	0.273759	0.189	0.3	5.57588e-13	T/NK
LRP10	3.61559e-90	0.365707	0.317	0.231	7.45065e-86	T/NK			NCOR1	3.87242e-17	0.571269	0.419	0.504	7.97989e-13	T/NK
THOC3	6.02299e-90	0.318699	0.235	0.146	1.24116e-85	T/NK			CD53	4.62717e-17	0.304862	0.612	0.746	9.53521e-13	T/NK
DENND1C	8.24634e-90	0.331051	0.233	0.145	1.69932e-85	T/NK			C9orf16	5.73937e-17	0.40863	0.499	0.624	1.18271e-12	T/NK
SUSD3	9.51223e-90	0.27905	0.158	0.078	1.96019e-85	T/NK			TNFSF10	6.83975e-17	0.558129	0.262	0.241	1.40947e-12	T/NK
GBP2	4.34337e-89	0.31345	0.259	0.167	8.95039e-85	T/NK			PRPF38B	8.46047e-17	0.647563	0.333	0.361	1.74345e-12	T/NK
ANKRD36B	8.67695e-88	0.261066	0.11	0.042	1.78806e-83	T/NK			FNTA	9.90915e-17	0.277037	0.241	0.385	2.04198e-12	T/NK
AKNA	1.48445e-87	0.370625	0.365	0.281	3.05901e-83	T/NK			METTL5	1.03301e-16	0.262485	0.181	0.286	2.12872e-12	T/NK
NDUFA12	1.87772e-87	0.289101	0.499	0.417	3.86941e-83	T/NK			AAK1	1.19792e-16	0.594705	0.269	0.261	2.46855e-12	T/NK
MZT2B	6.01062e-87	0.351034	0.411	0.328	1.23861e-82	T/NK			FAM208A	1.97324e-16	0.268493	0.173	0.272	4.06626e-12	T/NK
PA2G4	1.08223e-86	0.288982	0.454	0.372	2.23014e-82	T/NK			TRANK1	3.08809e-16	0.357128	0.109	0.071	6.36364e-12	T/NK
SORL1	2.55842e-86	0.277598	0.326	0.225	5.27214e-82	T/NK			ATG12	5.19693e-16	0.282632	0.207	0.328	1.07093e-11	T/NK
ZNF600	1.19364e-85	0.300923	0.121	0.051	2.45972e-81	T/NK			DDX46	6.31183e-16	0.264833	0.275	0.438	1.30068e-11	T/NK
CAPN2	1.96857e-85	0.342784	0.404	0.324	4.05664e-81	T/NK			RTF1	6.4179e-16	0.287964	0.228	0.36	1.32254e-11	T/NK
ARL6IP1	6.75055e-85	0.324755	0.433	0.353	1.39109e-80	T/NK			GOPC	6.74095e-16	0.255378	0.152	0.239	1.38911e-11	T/NK
BCL2L1	2.1617e-84	0.312917	0.128	0.059	4.45461e-80	T/NK			KRT10	7.95423e-16	0.508811	0.455	0.564	1.63913e-11	T/NK
C12orf65	6.64232e-84	0.265416	0.159	0.08	1.36878e-79	T/NK			GNPTAB	9.19698e-16	0.306753	0.195	0.305	1.89522e-11	T/NK
HDDC2	1.40028e-83	0.341987	0.222	0.139	2.88555e-79	T/NK			TPST2	1.00663e-15	0.260804	0.171	0.267	2.07437e-11	T/NK
LAMP1	8.3656e-83	0.322883	0.385	0.3	1.7239e-78	T/NK			LMF2	1.00922e-15	0.255364	0.173	0.27	2.07969e-11	T/NK
NUCKS1	1.94082e-82	0.294861	0.441	0.355	3.99945e-78	T/NK			TMEM106B	1.02095e-15	0.43153	0.146	0.11	2.10388e-11	T/NK
CMPK1	5.92563e-82	0.307728	0.395	0.31	1.22109e-77	T/NK			TNFSF14	1.04035e-15	0.392304	0.192	0.154	2.14386e-11	T/NK
CCNH	8.14942e-82	0.347097	0.241	0.161	1.67935e-77	T/NK			DDX39A	1.1163e-15	0.271867	0.266	0.425	2.30036e-11	T/NK
APBB1IP	1.81955e-81	0.284164	0.517	0.443	3.74956e-77	T/NK			CCDC115	1.21934e-15	0.266598	0.21	0.329	2.51269e-11	T/NK
LRBA	7.97405e-81	0.281918	0.186	0.104	1.64321e-76	T/NK			PHF11	1.2506e-15	0.276624	0.237	0.373	2.57711e-11	T/NK
RCN2	3.50454e-80	0.299093	0.253	0.167	7.2218e-76	T/NK			PARP1	1.25593e-15	0.55702	0.25	0.237	2.58811e-11	T/NK
NCOA7	7.47741e-80	0.306351	0.171	0.095	1.54087e-75	T/NK			STOM	1.3374e-15	0.653483	0.308	0.324	2.75598e-11	T/NK
IMP3	1.04736e-79	0.302148	0.417	0.341	2.1583e-75	T/NK			PIH1D1	1.55206e-15	0.294516	0.2	0.316	3.19834e-11	T/NK
TMED4	1.42633e-79	0.329093	0.309	0.228	2.93923e-75	T/NK			UFL1	1.84006e-15	0.260617	0.149	0.233	3.7918e-11	T/NK
VPS13A	2.11969e-79	0.256926	0.127	0.058	4.36805e-75	T/NK			LMBRD1	2.05369e-15	0.25211	0.212	0.33	4.23205e-11	T/NK
CLPP	5.26727e-79	0.310232	0.252	0.173	1.08543e-74	T/NK			ZNF800	2.07367e-15	0.293759	0.195	0.305	4.27322e-11	T/NK
CCDC167	7.113e-79	0.289843	0.141	0.071	1.46578e-74	T/NK			PITPNA-AS1	2.35102e-15	0.373857	0.103	0.067	4.84476e-11	T/NK
DCAF5	8.32861e-79	0.288726	0.162	0.088	1.71628e-74	T/NK			C16orf54	2.35653e-15	0.363399	0.116	0.08	4.8561e-11	T/NK
MAGED2	1.56104e-78	0.304753	0.178	0.103	3.21684e-74	T/NK			YARS	2.99168e-15	0.298163	0.216	0.338	6.16496e-11	T/NK
PLA2G16	1.95562e-78	0.322733	0.134	0.066	4.02994e-74	T/NK			TRIM22	3.04608e-15	0.589723	0.39	0.441	6.27705e-11	T/NK
RNF213	2.07864e-78	0.267863	0.542	0.461	4.28344e-74	T/NK			PTGES3	3.53057e-15	0.272676	0.644	0.789	7.27544e-11	T/NK
THYN1	6.05843e-78	0.302174	0.237	0.158	1.24846e-73	T/NK			MGAT4A	4.372e-15	0.281508	0.242	0.377	9.00938e-11	T/NK
TMEM106B	1.22223e-77	0.255534	0.177	0.099	2.51865e-73	T/NK			HOXB2	5.53887e-15	0.537545	0.164	0.133	1.1414e-10	T/NK
FGFR1OP2	1.71111e-77	0.300243	0.325	0.244	3.52608e-73	T/NK			UBLCP1	5.70594e-15	0.280066	0.186	0.29	1.17582e-10	T/NK
ARHGAP25	2.90584e-77	0.332635	0.267	0.185	5.98806e-73	T/NK			NDUFS5	1.51723e-14	0.302759	0.619	0.773	3.12656e-10	T/NK
LPIN1	3.1493e-77	0.267718	0.134	0.065	6.48975e-73	T/NK			ARHGAP30	1.7407e-14	0.273202	0.296	0.469	3.58705e-10	T/NK
TSPAN32	6.18891e-77	0.3383	0.222	0.145	1.27535e-72	T/NK			ZNF24	1.81789e-14	0.288269	0.201	0.314	3.74614e-10	T/NK
MAPKAPK5-AS1	1.33596e-76	0.290771	0.22	0.141	2.75301e-72	T/NK			CDC26	2.21952e-14	0.261057	0.229	0.356	4.57376e-10	T/NK
REXO2	1.59815e-76	0.289367	0.203	0.125	3.29331e-72	T/NK			PRRC2C	2.30418e-14	0.440066	0.504	0.65	4.74822e-10	T/NK
RRP1B	6.50258e-76	0.282873	0.181	0.106	1.33999e-71	T/NK			MATK	2.41674e-14	0.500876	0.231	0.202	4.98019e-10	T/NK
MACF1	3.82681e-75	0.354753	0.328	0.249	7.88592e-71	T/NK			CARS	2.46e-14	0.25509	0.14	0.218	5.06933e-10	T/NK
VPS26B	1.92987e-74	0.311225	0.184	0.111	3.97689e-70	T/NK			RNF187	3.82885e-14	0.284609	0.202	0.314	7.89011e-10	T/NK
AK3	4.74367e-74	0.276009	0.15	0.08	9.77528e-70	T/NK			C21orf91	3.99294e-14	0.374808	0.124	0.089	8.22825e-10	T/NK
ARID5A	6.04111e-74	0.307373	0.173	0.101	1.24489e-69	T/NK			NCK1	4.14435e-14	0.257548	0.15	0.232	8.54027e-10	T/NK
TMEM123	9.47408e-74	0.330006	0.462	0.394	1.95232e-69	T/NK			FGD3	4.24536e-14	0.464744	0.178	0.149	8.74841e-10	T/NK
MAX	9.64449e-74	0.280368	0.374	0.294	1.98744e-69	T/NK			ACP1	9.87353e-14	0.272269	0.3	0.478	2.03464e-09	T/NK
ATP8A1	1.09122e-73	0.286041	0.151	0.08	2.24869e-69	T/NK			RNF19A	1.14712e-13	0.504224	0.191	0.165	2.36387e-09	T/NK
ARNTL	2.26785e-73	0.251406	0.116	0.053	4.67335e-69	T/NK			DYNLT3	1.498e-13	0.262841	0.189	0.288	3.08692e-09	T/NK
STK38	3.95806e-73	0.317432	0.381	0.305	8.15638e-69	T/NK			PPP1R2	1.53091e-13	0.558138	0.41	0.502	3.15474e-09	T/NK
SNRK	5.01539e-73	0.292113	0.196	0.12	1.03352e-68	T/NK			HDAC1	1.82541e-13	0.587743	0.269	0.274	3.76161e-09	T/NK
TBCB	8.20693e-73	0.302003	0.438	0.369	1.6912e-68	T/NK			TMEM160	1.84464e-13	0.256509	0.284	0.447	3.80126e-09	T/NK
LPIN2	1.30893e-72	0.255818	0.168	0.095	2.69731e-68	T/NK			ANKRD44	2.04083e-13	0.581309	0.303	0.32	4.20553e-09	T/NK
TMEM2	2.58787e-72	0.344028	0.224	0.145	5.33283e-68	T/NK			CYP20A1	2.27145e-13	0.255929	0.151	0.229	4.68078e-09	T/NK
TRABD	3.9436e-72	0.284732	0.367	0.29	8.12658e-68	T/NK			CELF2	2.49403e-13	0.547957	0.422	0.515	5.13944e-09	T/NK
G3BP1	5.96115e-72	0.305349	0.306	0.228	1.22841e-67	T/NK			SUPT3H	2.54785e-13	0.354742	0.107	0.074	5.25035e-09	T/NK
TSEN15	6.39094e-72	0.294822	0.169	0.099	1.31698e-67	T/NK			CHIC2	2.59418e-13	0.304314	0.195	0.3	5.34582e-09	T/NK
RASSF7	9.62086e-72	0.266164	0.185	0.11	1.98257e-67	T/NK			IRF1	2.76558e-13	0.475267	0.38	0.407	5.69904e-09	T/NK
SELK	1.24787e-71	0.298883	0.389	0.319	2.57148e-67	T/NK			ANP32E	2.80178e-13	0.523843	0.212	0.193	5.77363e-09	T/NK
MOAP1	1.39116e-71	0.258977	0.155	0.085	2.86676e-67	T/NK			CPSF3L	3.32176e-13	0.256691	0.18	0.275	6.84515e-09	T/NK
ERGIC2	1.8913e-71	0.290146	0.206	0.131	3.8974e-67	T/NK			OBFC1	3.43765e-13	0.422174	0.146	0.115	7.08396e-09	T/NK
GORASP2	2.38364e-71	0.289732	0.234	0.158	4.91196e-67	T/NK			ARID5A	3.51756e-13	0.316451	0.234	0.362	7.24863e-09	T/NK
TRPV2	2.67284e-71	0.309761	0.171	0.102	5.50792e-67	T/NK			DHX36	5.26974e-13	0.32071	0.229	0.354	1.08594e-08	T/NK
SRPRA	5.8111e-71	0.312879	0.323	0.25	1.19749e-66	T/NK			MYH9	6.17381e-13	0.503459	0.499	0.622	1.27224e-08	T/NK
CREM	2.40651e-70	0.310468	0.103	0.045	4.95909e-66	T/NK			POLR2G	6.2674e-13	0.261639	0.317	0.507	1.29152e-08	T/NK
IDH2	3.89006e-70	0.348114	0.292	0.223	8.01625e-66	T/NK			MEAF6	7.4109e-13	0.577391	0.353	0.411	1.52716e-08	T/NK
ARAP2	4.81985e-70	0.334798	0.217	0.142	9.93226e-66	T/NK			KLF2	8.00472e-13	0.39705	0.216	0.315	1.64953e-08	T/NK
GABARAPL1	3.42131e-69	0.293843	0.128	0.065	7.05029e-65	T/NK			TEX264	8.09026e-13	0.270621	0.236	0.364	1.66716e-08	T/NK
RPS26	4.05492e-69	0.339468	0.954	0.944	8.35598e-65	T/NK			RBCK1	1.06604e-12	0.280533	0.277	0.433	2.19679e-08	T/NK
UTS2	4.11943e-69	0.271518	0.126	0.063	8.48892e-65	T/NK			PHF20	1.07015e-12	0.294349	0.204	0.312	2.20527e-08	T/NK
DENND4C	1.61552e-68	0.275241	0.154	0.087	3.32909e-64	T/NK			UGP2	1.08891e-12	0.328729	0.282	0.443	2.24393e-08	T/NK
TMEM109	2.19181e-68	0.304594	0.273	0.197	4.51666e-64	T/NK			CCDC107	1.11552e-12	0.581443	0.322	0.356	2.29875e-08	T/NK
RPS27L	2.54054e-68	0.278672	0.507	0.442	5.23529e-64	T/NK			NGRN	1.14188e-12	0.282285	0.175	0.266	2.35307e-08	T/NK
GK5	1.25657e-67	0.30169	0.114	0.055	2.58942e-63	T/NK			RSBN1L	1.2627e-12	0.589178	0.285	0.299	2.60204e-08	T/NK
RBM4	3.21023e-67	0.291638	0.33	0.258	6.61533e-63	T/NK			CNOT2	1.27143e-12	0.284026	0.205	0.313	2.62004e-08	T/NK
AGK	5.66061e-67	0.257743	0.112	0.053	1.16648e-62	T/NK			MAF	1.2948e-12	0.449646	0.143	0.112	2.66819e-08	T/NK
ORAI1	6.48407e-67	0.288594	0.223	0.15	1.33617e-62	T/NK			PMVK	1.3518e-12	0.263544	0.177	0.269	2.78565e-08	T/NK
NFATC3	2.13898e-66	0.293874	0.257	0.18	4.4078e-62	T/NK			FAM177A1	1.40451e-12	0.310654	0.266	0.412	2.89427e-08	T/NK
MVD	2.58436e-66	0.296206	0.129	0.068	5.32559e-62	T/NK			OFD1	1.44889e-12	0.443982	0.187	0.161	2.98572e-08	T/NK
ITGA4	4.25266e-66	0.375879	0.488	0.435	8.76345e-62	T/NK			SNAP47	1.53761e-12	0.389181	0.117	0.086	3.16856e-08	T/NK
AKR1B1	1.92693e-65	0.2819	0.25	0.177	3.97082e-61	T/NK			PHIP	1.54145e-12	0.331241	0.237	0.365	3.17647e-08	T/NK
LPCAT4	2.12751e-65	0.257339	0.127	0.066	4.38417e-61	T/NK			RBM25	1.62422e-12	0.257565	0.328	0.512	3.34703e-08	T/NK
MANF	2.51188e-65	0.292223	0.194	0.124	5.17623e-61	T/NK			PTPRA	1.66226e-12	0.262045	0.162	0.245	3.42543e-08	T/NK
PSMC5	4.93335e-65	0.280563	0.397	0.334	1.01661e-60	T/NK			TRA2A	1.85624e-12	0.268071	0.206	0.313	3.82516e-08	T/NK
DDOST	6.46128e-65	0.292002	0.39	0.322	1.33148e-60	T/NK			COPS8	1.97321e-12	0.25968	0.163	0.247	4.0662e-08	T/NK
ITGB2	1.99852e-64	0.278877	0.765	0.648	4.11835e-60	T/NK			LINC00152	1.97365e-12	0.621232	0.306	0.322	4.06709e-08	T/NK
IL6ST	2.95524e-64	0.272094	0.18	0.11	6.08986e-60	T/NK			NUDT5	2.48195e-12	0.275385	0.204	0.311	5.11455e-08	T/NK
CNOT6L	5.52262e-64	0.304718	0.216	0.146	1.13805e-59	T/NK			BAZ1B	2.77521e-12	0.262866	0.16	0.242	5.71888e-08	T/NK
GLG1	9.04925e-64	0.28679	0.349	0.277	1.86478e-59	T/NK			IL12RB1	3.57071e-12	0.405648	0.136	0.107	7.35817e-08	T/NK
TSR2	2.42037e-63	0.250417	0.21	0.137	4.98766e-59	T/NK			MATR3.1	3.65444e-12	0.597496	0.314	0.347	7.53071e-08	T/NK
SF3A2	2.50732e-63	0.276104	0.364	0.293	5.16684e-59	T/NK			AIP	3.77953e-12	0.543004	0.379	0.454	7.78848e-08	T/NK
G3BP2	6.23433e-63	0.285004	0.319	0.249	1.28471e-58	T/NK			JAK1	3.91518e-12	0.434585	0.49	0.613	8.06801e-08	T/NK
KLHDC2	1.53447e-62	0.260387	0.22	0.147	3.16209e-58	T/NK			TMEM248	4.5869e-12	0.307384	0.226	0.345	9.45222e-08	T/NK
LMAN1	3.52065e-62	0.250913	0.231	0.156	7.25501e-58	T/NK			MZT2B	4.6293e-12	0.474649	0.464	0.591	9.5396e-08	T/NK
EHD1	4.3482e-62	0.266658	0.217	0.146	8.96033e-58	T/NK			SPTAN1	4.86606e-12	0.538209	0.235	0.226	1.00275e-07	T/NK
APOL6	2.25255e-61	0.292029	0.212	0.144	4.64183e-57	T/NK			ZBTB25	5.34291e-12	0.352936	0.11	0.08	1.10101e-07	T/NK
GLOD4	3.00567e-61	0.269826	0.236	0.166	6.19379e-57	T/NK			ZNF862	5.62589e-12	0.330719	0.103	0.073	1.15933e-07	T/NK
PSMA5	4.09731e-61	0.286272	0.385	0.325	8.44333e-57	T/NK			PUM2	6.51336e-12	0.258677	0.151	0.227	1.34221e-07	T/NK
SYNGR1	1.73683e-60	0.361641	0.113	0.058	3.57908e-56	T/NK			ADAM19	1.18124e-11	0.39744	0.146	0.116	2.43419e-07	T/NK
ARID4B	1.83865e-60	0.259437	0.403	0.334	3.7889e-56	T/NK			TBC1D10A	1.20328e-11	0.411793	0.138	0.11	2.47961e-07	T/NK
IL10RA	2.42515e-59	0.286971	0.468	0.403	4.99752e-55	T/NK			TRADD	1.27146e-11	0.609411	0.29	0.31	2.6201e-07	T/NK
SDHA	3.02372e-59	0.284335	0.272	0.205	6.23098e-55	T/NK			CENPC	1.31267e-11	0.461177	0.176	0.152	2.70503e-07	T/NK
EML4	5.5e-59	0.255378	0.348	0.273	1.13338e-54	T/NK			MED4	1.44745e-11	0.291469	0.19	0.287	2.98276e-07	T/NK
ANP32E	6.24831e-59	0.266057	0.231	0.161	1.28759e-54	T/NK			ATP2A3	1.52122e-11	0.338264	0.136	0.106	3.13479e-07	T/NK
UCHL5	7.82306e-59	0.279605	0.179	0.116	1.6121e-54	T/NK			HNRNPUL1	1.6751e-11	0.283046	0.315	0.491	3.45188e-07	T/NK
ADAM8	7.98722e-59	0.314546	0.23	0.163	1.64593e-54	T/NK			MAGOH	1.75024e-11	0.261552	0.324	0.514	3.60671e-07	T/NK
HMHA1	3.92881e-58	0.257507	0.422	0.358	8.09611e-54	T/NK			G3BP2	2.29624e-11	0.623863	0.347	0.402	4.73187e-07	T/NK
ACP1	4.64772e-58	0.257959	0.359	0.292	9.57755e-54	T/NK			BPTF	2.52989e-11	0.303205	0.214	0.322	5.21335e-07	T/NK
HERPUD2	7.23844e-58	0.271856	0.227	0.159	1.49163e-53	T/NK			TBCD	2.5587e-11	0.410208	0.128	0.1	5.2727e-07	T/NK
PTMS	2.34672e-56	0.320439	0.113	0.06	4.83589e-52	T/NK			PIGC	2.77589e-11	0.258999	0.14	0.21	5.72028e-07	T/NK
CCT7	2.76164e-56	0.269365	0.368	0.307	5.6909e-52	T/NK			ZNRD1	2.96888e-11	0.582171	0.282	0.301	6.11798e-07	T/NK
ERAP2	6.17029e-56	0.289627	0.249	0.182	1.27151e-51	T/NK			NME3	2.98247e-11	0.600016	0.32	0.358	6.14597e-07	T/NK
P4HB	7.00163e-56	0.260979	0.476	0.417	1.44283e-51	T/NK			RBM4	3.20322e-11	0.561622	0.282	0.299	6.60087e-07	T/NK
CYB5B	4.6234e-55	0.273674	0.187	0.125	9.52744e-51	T/NK			ARID4B	3.25298e-11	0.578602	0.324	0.361	6.70341e-07	T/NK
PITHD1	1.62965e-54	0.250211	0.242	0.176	3.35822e-50	T/NK			CTDSP1	3.36279e-11	0.283001	0.225	0.339	6.9297e-07	T/NK
RNF115	2.29666e-54	0.277036	0.2	0.138	4.73274e-50	T/NK			LNPEP	5.32054e-11	0.590353	0.258	0.263	1.0964e-06	T/NK
RNF19A	7.4693e-54	0.278315	0.206	0.142	1.5392e-49	T/NK			DRAP1	5.84318e-11	0.307435	0.577	0.736	1.2041e-06	T/NK
BHLHE40	1.2136e-53	0.307211	0.165	0.106	2.50087e-49	T/NK			YTHDC1	5.95537e-11	0.31701	0.24	0.365	1.22722e-06	T/NK
TRADD	1.83306e-53	0.302946	0.253	0.192	3.77738e-49	T/NK			EID1	6.25845e-11	0.428617	0.47	0.602	1.28968e-06	T/NK
EMC4	3.46519e-53	0.260716	0.3	0.24	7.14072e-49	T/NK			ZNF644	6.3558e-11	0.274495	0.144	0.215	1.30974e-06	T/NK
AIP	8.01921e-53	0.251705	0.372	0.314	1.65252e-48	T/NK			DPY30	7.29014e-11	0.291117	0.18	0.269	1.50228e-06	T/NK
DOK2	8.40899e-53	0.276582	0.4	0.329	1.73284e-48	T/NK			CCM2	8.16628e-11	0.314968	0.183	0.274	1.68283e-06	T/NK
UGP2	2.45857e-52	0.258649	0.27	0.207	5.06637e-48	T/NK			TMEM87A	1.00011e-10	0.317413	0.195	0.292	2.06093e-06	T/NK
CCNG1	2.532e-52	0.259303	0.258	0.194	5.21769e-48	T/NK			MRPS26	1.00177e-10	0.282923	0.16	0.238	2.06435e-06	T/NK
DNAJC19	2.68155e-52	0.250888	0.277	0.214	5.52586e-48	T/NK			NDUFA5	1.07225e-10	0.306187	0.266	0.409	2.20959e-06	T/NK
SDF2L1	4.10141e-52	0.29241	0.218	0.158	8.45177e-48	T/NK			PYCR2	1.09094e-10	0.272511	0.158	0.235	2.24811e-06	T/NK
TMEM50B	4.37336e-52	0.251763	0.184	0.123	9.01218e-48	T/NK			COQ10B	1.23676e-10	0.27652	0.165	0.244	2.5486e-06	T/NK
IDS	6.44844e-52	0.283712	0.346	0.289	1.32883e-47	T/NK			TBCC	1.27444e-10	0.470296	0.16	0.138	2.62624e-06	T/NK
TMED9	7.6048e-52	0.27192	0.34	0.282	1.56712e-47	T/NK			SDAD1	1.58309e-10	0.325228	0.195	0.292	3.26228e-06	T/NK
IL27RA	9.43444e-52	0.257093	0.253	0.188	1.94415e-47	T/NK			SMARCC2	2.2745e-10	0.2797	0.171	0.253	4.68706e-06	T/NK
GTF3C1	1.23061e-51	0.264284	0.134	0.08	2.53592e-47	T/NK			SUMF2	2.80064e-10	0.291702	0.233	0.35	5.77127e-06	T/NK
INPP4A	1.51065e-51	0.265833	0.168	0.111	3.11299e-47	T/NK			LUC7L2	2.83722e-10	0.307288	0.203	0.303	5.84665e-06	T/NK
RAB9A	7.77499e-51	0.278845	0.192	0.134	1.60219e-46	T/NK			U2SURP	2.8895e-10	0.328486	0.271	0.414	5.9544e-06	T/NK
PRPF38B	4.18084e-50	0.256688	0.367	0.307	8.61545e-46	T/NK			RPA3	2.9101e-10	0.288474	0.2	0.297	5.99685e-06	T/NK
TMX4	1.95178e-49	0.282984	0.252	0.191	4.02203e-45	T/NK			USP1	2.96619e-10	0.264123	0.157	0.23	6.11243e-06	T/NK
ARIH2	1.95831e-49	0.284096	0.279	0.221	4.0355e-45	T/NK			BCL2L1	3.23932e-10	0.295649	0.176	0.259	6.67526e-06	T/NK
CYCS	3.70666e-49	0.272354	0.358	0.307	7.63832e-45	T/NK			SNRNP40	3.29763e-10	0.296947	0.191	0.285	6.79542e-06	T/NK
LINC00152	6.13754e-49	0.336017	0.188	0.133	1.26476e-44	T/NK			CAMK2G	3.46451e-10	0.367414	0.119	0.093	7.13932e-06	T/NK
CDC42SE1	7.25098e-49	0.262616	0.436	0.385	1.49421e-44	T/NK			BRD2	4.21527e-10	0.252711	0.354	0.544	8.6864e-06	T/NK
LNPEP	3.54662e-48	0.278176	0.316	0.258	7.30852e-44	T/NK			ZC3HAV1	5.2485e-10	0.539845	0.253	0.256	1.08156e-05	T/NK
PIK3R5	4.9798e-48	0.278686	0.225	0.169	1.02619e-43	T/NK			CCDC12	5.34069e-10	0.308819	0.251	0.379	1.10056e-05	T/NK
TMCO1	5.06818e-48	0.257251	0.3	0.245	1.0444e-43	T/NK			PIN1	5.40414e-10	0.29272	0.298	0.463	1.11363e-05	T/NK
TROVE2	1.32574e-47	0.252926	0.238	0.179	2.73195e-43	T/NK			DCK	5.58362e-10	0.295575	0.213	0.316	1.15062e-05	T/NK
SASH3	1.79992e-47	0.309478	0.391	0.347	3.7091e-43	T/NK			SBDS	6.20892e-10	0.336779	0.23	0.347	1.27947e-05	T/NK
DNAJB14	3.01973e-46	0.265858	0.249	0.191	6.22275e-42	T/NK			VPS51	8.85531e-10	0.300579	0.21	0.312	1.82481e-05	T/NK
OSTF1	2.36447e-44	0.269314	0.504	0.468	4.87246e-40	T/NK			MFSD14A	9.79325e-10	0.256411	0.139	0.204	2.0181e-05	T/NK
SDF4	3.31454e-42	0.266523	0.309	0.261	6.83028e-38	T/NK			TES	1.03974e-09	0.294191	0.22	0.324	2.1426e-05	T/NK
FBXW5	1.21414e-40	0.253294	0.299	0.251	2.50199e-36	T/NK			SRPRA	1.08231e-09	0.304907	0.252	0.379	2.23032e-05	T/NK
DNAJC1	2.72332e-40	0.275068	0.232	0.183	5.61194e-36	T/NK			UPF3A	1.24454e-09	0.315879	0.194	0.286	2.56462e-05	T/NK
ACAA2	8.09723e-40	0.282446	0.202	0.154	1.6686e-35	T/NK			NUDT16L1	1.60677e-09	0.487739	0.191	0.177	3.31108e-05	T/NK
HIST1H1E	3.19661e-39	0.348351	0.249	0.195	6.58726e-35	T/NK			PCSK7	2.32098e-09	0.51805	0.213	0.206	4.78285e-05	T/NK
TPR	7.95272e-39	0.255999	0.414	0.372	1.63882e-34	T/NK			SMARCE1	2.56187e-09	0.287632	0.201	0.296	5.27925e-05	T/NK
RAB1B	5.98943e-38	0.25925	0.331	0.29	1.23424e-33	T/NK			PIK3CD	2.66177e-09	0.45166	0.174	0.156	5.48511e-05	T/NK
CD244	2.11603e-34	0.263114	0.117	0.077	4.3605e-30	T/NK			RNF126	2.94911e-09	0.269462	0.178	0.259	6.07724e-05	T/NK
MFSD10	6.5215e-33	0.250207	0.268	0.226	1.34389e-28	T/NK			SMPD1	3.3181e-09	0.368898	0.122	0.099	6.8376e-05	T/NK
PATL2	2.05105e-32	0.250608	0.151	0.108	4.2266e-28	T/NK			PCID2	3.71601e-09	0.447596	0.16	0.141	7.65759e-05	T/NK
LPCAT1	5.20465e-31	0.262477	0.167	0.126	1.07252e-26	T/NK			SNHG12	3.94893e-09	0.595588	0.264	0.277	8.13756e-05	T/NK
STARD3NL	5.54254e-26	0.315756	0.2	0.167	1.14215e-21	T/NK			TOPORS-AS1	5.00436e-09	0.374088	0.133	0.11	0.000103125	T/NK
ASCL2	1.76206e-17	0.255019	0.109	0.084	3.63107e-13	T/NK			TPD52	5.34847e-09	0.313775	0.112	0.087	0.000110216	T/NK
S100A8	0	6.43141	0.879	0.15	0	Myeloid			BDP1	5.91147e-09	0.30468	0.201	0.294	0.000121818	T/NK
S100A9	0	5.83754	0.942	0.171	0	Myeloid			DGUOK	6.01556e-09	0.307386	0.297	0.456	0.000123963	T/NK
LYZ	0	5.68427	0.961	0.13	0	Myeloid			ALDH9A1	6.29431e-09	0.259897	0.155	0.224	0.000129707	T/NK
CST3	0	5.11879	0.995	0.075	0	Myeloid			RSBN1	6.34575e-09	0.510242	0.205	0.198	0.000130767	T/NK
FCN1	0	4.01325	0.921	0.021	0	Myeloid			SACM1L	7.33799e-09	0.268173	0.126	0.183	0.000151214	T/NK
LST1	0	3.75062	0.938	0.078	0	Myeloid			LYAR	8.39232e-09	0.69491	0.256	0.271	0.000172941	T/NK
S100A12	0	3.73351	0.713	0.016	0	Myeloid			DDX6	8.43052e-09	0.569208	0.295	0.327	0.000173728	T/NK
AIF1	0	3.71569	0.957	0.131	0	Myeloid			FDFT1	8.60743e-09	0.46472	0.366	0.414	0.000177373	T/NK
FOS	0	3.42527	0.877	0.209	0	Myeloid			GLOD4	8.86036e-09	0.327954	0.224	0.332	0.000182585	T/NK
VCAN	0	3.42498	0.749	0.028	0	Myeloid			SUN2	9.39132e-09	0.571204	0.375	0.454	0.000193527	T/NK
SERPINA1	0	3.26593	0.835	0.012	0	Myeloid			MOB4	9.88701e-09	0.314921	0.189	0.277	0.000203742	T/NK
CTSS	0	3.19821	0.975	0.359	0	Myeloid			ICAM2	9.93734e-09	0.463675	0.166	0.149	0.000204779	T/NK
SAT1	0	3.17472	0.953	0.428	0	Myeloid			CCSER2	1.06934e-08	0.504967	0.194	0.186	0.000220358	T/NK
FCER1G	0	3.02487	0.962	0.137	0	Myeloid			FDPS	1.09454e-08	0.278135	0.245	0.36	0.000225552	T/NK
MNDA	0	3.01048	0.853	0.036	0	Myeloid			C11orf58	1.1601e-08	0.336093	0.514	0.686	0.000239061	T/NK
FTL	0	2.91248	0.999	0.992	0	Myeloid			CDC42EP3	1.17106e-08	0.490999	0.275	0.287	0.000241321	T/NK
PSAP	0	2.89844	0.967	0.511	0	Myeloid			TMUB1	1.2012e-08	0.311034	0.204	0.299	0.000247532	T/NK
TYROBP	0	2.88685	0.997	0.273	0	Myeloid			BTG3	1.22275e-08	0.250943	0.148	0.212	0.000251973	T/NK
CSTA	0	2.86539	0.83	0.008	0	Myeloid			RGS14	1.24846e-08	0.456395	0.2	0.192	0.00025727	T/NK
FTH1	0	2.84236	1	0.991	0	Myeloid			STUB1	1.48515e-08	0.287515	0.311	0.478	0.000306045	T/NK
MS4A6A	0	2.79669	0.731	0.016	0	Myeloid			TSTA3	1.62586e-08	0.275219	0.165	0.238	0.000335041	T/NK
CFD	0	2.74893	0.778	0.019	0	Myeloid			RPP21	1.75334e-08	0.326551	0.211	0.309	0.000361312	T/NK
COTL1	0	2.69805	0.958	0.447	0	Myeloid			CAMLG	2.10353e-08	0.32649	0.243	0.36	0.000433475	T/NK
CD14	0	2.61048	0.654	0.007	0	Myeloid			ZFAND2B	2.11635e-08	0.287491	0.162	0.233	0.000436116	T/NK
TYMP	0	2.59003	0.863	0.106	0	Myeloid			TRABD	2.23672e-08	0.276195	0.303	0.455	0.00046092	T/NK
SPI1	0	2.53241	0.795	0.045	0	Myeloid			ELF1	2.24886e-08	0.554114	0.399	0.501	0.000463423	T/NK
IFITM3	0	2.529	0.666	0.148	0	Myeloid			TM2D3	2.27751e-08	0.276655	0.16	0.23	0.000469327	T/NK
CD68	0	2.51799	0.75	0.018	0	Myeloid			RASA2	2.27839e-08	0.486814	0.186	0.176	0.000469509	T/NK
S100A6	0	2.45049	0.999	0.905	0	Myeloid			MED10	2.33293e-08	0.535627	0.336	0.396	0.000480746	T/NK
NEAT1	0	2.41359	0.929	0.43	0	Myeloid			RBBP4	2.4534e-08	0.28824	0.319	0.488	0.000505573	T/NK
STXBP2	0	2.36416	0.834	0.23	0	Myeloid			LMAN1	4.10461e-08	0.303861	0.218	0.316	0.000845836	T/NK
LGALS2	0	2.34312	0.559	0.005	0	Myeloid			SLBP	4.31726e-08	0.344475	0.233	0.346	0.000889658	T/NK
MS4A7	0	2.33578	0.579	0.013	0	Myeloid			IMP3	5.64604e-08	0.547815	0.337	0.402	0.00116348	T/NK
CYBB	0	2.33378	0.789	0.05	0	Myeloid			SYF2	5.72213e-08	0.271923	0.345	0.533	0.00117916	T/NK
CSF3R	0	2.33197	0.666	0.015	0	Myeloid			SRSF8	5.96188e-08	0.507025	0.202	0.196	0.00122857	T/NK
GRN	0	2.27274	0.789	0.101	0	Myeloid			C7orf55	6.06038e-08	0.27073	0.135	0.193	0.00124886	T/NK
TKT	0	2.26766	0.904	0.319	0	Myeloid			DUSP11	6.16989e-08	0.260318	0.135	0.193	0.00127143	T/NK
GPX1	0	2.26285	0.818	0.189	0	Myeloid			C15orf61	6.39049e-08	0.295102	0.146	0.208	0.00131689	T/NK
FGL2	0	2.21775	0.763	0.066	0	Myeloid			DNAJC9	6.69463e-08	0.380004	0.135	0.116	0.00137956	T/NK
LGALS3	0	2.21016	0.798	0.112	0	Myeloid			C19orf60	6.96334e-08	0.464232	0.416	0.524	0.00143493	T/NK
LILRB2	0	2.20887	0.672	0.007	0	Myeloid			SRSF10	6.96922e-08	0.501729	0.416	0.534	0.00143615	T/NK
NCF2	0	2.16563	0.731	0.017	0	Myeloid			THOC3	7.14591e-08	0.303117	0.148	0.212	0.00147256	T/NK
CFP	0	2.15854	0.716	0.038	0	Myeloid			CCT7	7.52991e-08	0.28517	0.31	0.471	0.00155169	T/NK
CEBPD	0	2.15558	0.703	0.084	0	Myeloid			XRCC6	7.53142e-08	0.38072	0.464	0.615	0.001552	T/NK
NFKBIA	0	2.15234	0.832	0.518	0	Myeloid			ARHGAP4	8.54054e-08	0.301046	0.244	0.357	0.00175995	T/NK
S100A11	0	2.14512	0.971	0.603	0	Myeloid			POLR2B	9.33609e-08	0.29717	0.168	0.24	0.00192389	T/NK
DUSP6	0	2.10855	0.623	0.021	0	Myeloid			GMCL1	1.12839e-07	0.366771	0.125	0.105	0.00232527	T/NK
TSPO	0	2.08392	0.941	0.512	0	Myeloid			R3HDM4	1.14104e-07	0.333739	0.246	0.363	0.00235134	T/NK
AP1S2	0	2.07028	0.828	0.216	0	Myeloid			AQP3	1.17441e-07	0.459489	0.258	0.252	0.0024201	T/NK
IFI30	0	2.04209	0.67	0.02	0	Myeloid			SMAP1	1.35123e-07	0.33357	0.261	0.387	0.00278448	T/NK
MPEG1	0	2.0374	0.705	0.018	0	Myeloid			KRR1	1.36009e-07	0.295215	0.162	0.231	0.00280275	T/NK
RGS2	0	2.0104	0.654	0.059	0	Myeloid			TMX4	1.42763e-07	0.567114	0.284	0.315	0.00294192	T/NK
TNFAIP2	0	1.99983	0.62	0.009	0	Myeloid			SARS	1.45366e-07	0.327514	0.305	0.459	0.00299556	T/NK
NPC2	0	1.99629	0.84	0.298	0	Myeloid			GON4L	1.56021e-07	0.29157	0.16	0.227	0.00321512	T/NK
CD302	0	1.99557	0.678	0.011	0	Myeloid			TSC22D4	1.56988e-07	0.55373	0.277	0.307	0.00323505	T/NK
CCL3	0	1.99439	0.234	0.065	0	Myeloid			ELOVL5	1.67047e-07	0.515381	0.332	0.388	0.00344234	T/NK
CLEC12A	0	1.93868	0.648	0.013	0	Myeloid			G3BP1	1.71932e-07	0.305916	0.254	0.371	0.003543	T/NK
RNF130	0	1.93592	0.752	0.089	0	Myeloid			GLG1	2.10262e-07	0.318999	0.234	0.342	0.00433287	T/NK
TNFSF13B	0	1.93039	0.668	0.026	0	Myeloid			FUS	2.16466e-07	0.437176	0.465	0.608	0.00446071	T/NK
FCGRT	0	1.91399	0.741	0.099	0	Myeloid			HNRNPR	2.35178e-07	0.316702	0.313	0.478	0.00484631	T/NK
IL1B	0	1.89121	0.289	0.006	0	Myeloid			SMC3	2.37226e-07	0.305118	0.18	0.256	0.00488852	T/NK
HCK	0	1.88754	0.64	0.017	0	Myeloid			PTDSS1	2.48544e-07	0.338275	0.264	0.392	0.00512175	T/NK
CLEC7A	0	1.8752	0.628	0.008	0	Myeloid			SASH3	2.54413e-07	0.532918	0.32	0.371	0.00524268	T/NK
GABARAP	0	1.86531	0.983	0.814	0	Myeloid			CLK1	2.92557e-07	0.321765	0.228	0.33	0.00602871	T/NK
LILRA5	0	1.85343	0.585	0.004	0	Myeloid			THYN1	2.97264e-07	0.296979	0.18	0.257	0.00612573	T/NK
PYCARD	0	1.84769	0.854	0.274	0	Myeloid			GPRIN3	3.31746e-07	0.329411	0.238	0.344	0.00683629	T/NK
SLC11A1	0	1.82982	0.583	0.013	0	Myeloid			REXO2	3.36532e-07	0.540365	0.221	0.226	0.00693491	T/NK
CPVL	0	1.82956	0.57	0.004	0	Myeloid			DCTN3	3.44773e-07	0.303109	0.305	0.462	0.00710473	T/NK
FPR1	0	1.79999	0.589	0.005	0	Myeloid			NELFCD	3.75975e-07	0.281449	0.139	0.197	0.00774771	T/NK
HLA-DRA	0	1.79983	0.928	0.248	0	Myeloid			SF3B2	3.81462e-07	0.375586	0.472	0.627	0.00786078	T/NK
JAML	0	1.79962	0.7	0.11	0	Myeloid			ID2	3.84526e-07	0.550727	0.408	0.482	0.00792393	T/NK
TMEM176B	0	1.77818	0.472	0.003	0	Myeloid			PAIP2	4.15123e-07	0.418242	0.46	0.612	0.00855445	T/NK
NCF1	0	1.76595	0.7	0.211	0	Myeloid			RNF115	4.43511e-07	0.277787	0.148	0.208	0.00913944	T/NK
IGSF6	0	1.76375	0.586	0.007	0	Myeloid			CLEC2B	4.4905e-07	0.57983	0.386	0.484	0.00925357	T/NK
GSTP1	0	1.75175	0.941	0.565	0	Myeloid			ERGIC2	4.54963e-07	0.33159	0.193	0.277	0.00937543	T/NK
LGALS1	0	1.75092	0.956	0.444	0	Myeloid			UBE2N	4.91971e-07	0.263157	0.346	0.529	0.010138	T/NK
BLVRB	0	1.73731	0.65	0.07	0	Myeloid			EMC4	5.27411e-07	0.317599	0.291	0.439	0.0108683	T/NK
IER2	0	1.73591	0.761	0.476	0	Myeloid			THUMPD3-AS1	5.98212e-07	0.298177	0.166	0.233	0.0123274	T/NK
APLP2	0	1.72333	0.701	0.13	0	Myeloid			TRAPPC1	6.12139e-07	0.347647	0.506	0.691	0.0126144	T/NK
LINC01272	0	1.72216	0.42	0.004	0	Myeloid			ZNHIT3	6.79037e-07	0.333064	0.194	0.278	0.0139929	T/NK
RAB31	0	1.71651	0.621	0.021	0	Myeloid			IRF2	7.18377e-07	0.330627	0.238	0.345	0.0148036	T/NK
SLC7A7	0	1.69556	0.582	0.009	0	Myeloid			PSMD5-AS1	7.90257e-07	0.505114	0.212	0.215	0.0162848	T/NK
DUSP1	0	1.68818	0.905	0.562	0	Myeloid			COPS6	8.01464e-07	0.32558	0.258	0.379	0.0165158	T/NK
PILRA	0	1.68602	0.552	0.005	0	Myeloid			LPIN1	8.06197e-07	0.393854	0.154	0.14	0.0166133	T/NK
BRI3	0	1.68476	0.649	0.07	0	Myeloid			XBP1	8.43743e-07	0.288131	0.373	0.552	0.017387	T/NK
TALDO1	0	1.66717	0.834	0.346	0	Myeloid			CCDC66	9.33353e-07	0.341652	0.111	0.092	0.0192336	T/NK
HLA-DRB1	0	1.64087	0.884	0.382	0	Myeloid			SNHG7	1.0163e-06	0.525762	0.331	0.382	0.0209429	T/NK
SOD2	0	1.61735	0.638	0.181	0	Myeloid			SUCLG2	1.16477e-06	0.255536	0.141	0.197	0.0240024	T/NK
C19orf38	0	1.61299	0.575	0.01	0	Myeloid			DNAJB9	1.18771e-06	0.264306	0.153	0.211	0.0244752	T/NK
ALDH2	0	1.60136	0.522	0.009	0	Myeloid			TRAPPC4	1.18869e-06	0.354538	0.197	0.283	0.0244953	T/NK
MAFB	0	1.58561	0.433	0.005	0	Myeloid			ARL6IP6	1.2004e-06	0.571355	0.284	0.322	0.0247366	T/NK
LINC00936	0	1.5596	0.473	0.086	0	Myeloid			DHPS	1.2109e-06	0.341768	0.216	0.31	0.024953	T/NK
CAPG	0	1.53037	0.56	0.086	0	Myeloid			ANP32B	1.32747e-06	0.250508	0.591	0.761	0.0273552	T/NK
TGFBI	0	1.5285	0.531	0.006	0	Myeloid			UXS1	1.66122e-06	0.260284	0.128	0.178	0.0342327	T/NK
CDA	0	1.52504	0.462	0.003	0	Myeloid			LSM14A	1.89449e-06	0.336559	0.307	0.463	0.0390397	T/NK
PGD	0	1.52229	0.635	0.114	0	Myeloid			NFATC3	2.02368e-06	0.448467	0.171	0.163	0.0417019	T/NK
ANXA5	0	1.51391	0.779	0.285	0	Myeloid			DERL1	2.10329e-06	0.310792	0.226	0.323	0.0433424	T/NK
TIMP1	0	1.50342	0.691	0.253	0	Myeloid			SNRPA	2.16675e-06	0.355872	0.258	0.379	0.0446503	T/NK
PRAM1	0	1.49212	0.523	0.006	0	Myeloid			MBP	2.37326e-06	0.306491	0.329	0.488	0.0489058	T/NK
S100A10	0	1.487	0.956	0.807	0	Myeloid			NDUFV1	2.41631e-06	0.325777	0.299	0.449	0.0497929	T/NK
CD36	0	1.48632	0.462	0.005	0	Myeloid			CST3	0	5.20103	0.964	0.017	0	Myeloid
ASAH1	0	1.4834	0.696	0.21	0	Myeloid			LYZ	0	4.75445	0.907	0.008	0	Myeloid
LYN	0	1.48129	0.648	0.145	0	Myeloid			CCL2	0	4.61038	0.411	0.005	0	Myeloid
CTSB	0	1.47999	0.676	0.165	0	Myeloid			HLA-DRA	0	4.49616	0.99	0.304	0	Myeloid
HLA-DPA1	0	1.46739	0.806	0.481	0	Myeloid			APOC1	0	4.28304	0.623	0.008	0	Myeloid
GNAI2	0	1.46704	0.798	0.296	0	Myeloid			S100A8	0	4.04923	0.598	0.006	0	Myeloid
C10orf54	0	1.46477	0.806	0.366	0	Myeloid			FTL	0	3.94948	0.999	0.969	0	Myeloid
S100A4	0	1.44913	0.994	0.865	0	Myeloid			S100A9	0	3.88076	0.682	0.01	0	Myeloid
CTSH	0	1.44675	0.593	0.088	0	Myeloid			TYROBP	0	3.83076	0.992	0.081	0	Myeloid
OAZ1	0	1.4414	0.988	0.918	0	Myeloid			CD68	0	3.69944	0.899	0.017	0	Myeloid
PECAM1	0	1.43923	0.541	0.086	0	Myeloid			FCER1G	0	3.679	0.957	0.053	0	Myeloid
KCTD12	0	1.43353	0.483	0.007	0	Myeloid			FTH1	0	3.65508	1	0.983	0	Myeloid
NUP214	0	1.43352	0.59	0.101	0	Myeloid			HLA-DQA1	0	3.55516	0.875	0.208	0	Myeloid
LRRC25	0	1.4318	0.472	0.005	0	Myeloid			CD74	0	3.51712	0.99	0.805	0	Myeloid
NAMPT	0	1.43093	0.524	0.073	0	Myeloid			HLA-DRB1	0	3.4306	0.973	0.491	0	Myeloid
LRP1	0	1.42151	0.476	0.006	0	Myeloid			IFI30	0	3.38096	0.871	0.014	0	Myeloid
CSF1R	0	1.41874	0.434	0.002	0	Myeloid			GRN	0	3.34887	0.922	0.06	0	Myeloid
RBP7	0	1.41434	0.359	0.002	0	Myeloid			HLA-DPA1	0	3.33831	0.962	0.489	0	Myeloid
RAC1	0	1.4142	0.874	0.475	0	Myeloid			HLA-DPB1	0	3.33421	0.954	0.455	0	Myeloid
DMXL2	0	1.40447	0.453	0.013	0	Myeloid			HLA-DQB1	0	3.32607	0.853	0.181	0	Myeloid
PLBD1	0	1.4041	0.427	0.006	0	Myeloid			LGALS3	0	3.32068	0.923	0.364	0	Myeloid
NFKBIZ	0	1.39297	0.574	0.169	0	Myeloid			C15orf48	0	3.30516	0.663	0.005	0	Myeloid
PGLS	0	1.39191	0.787	0.324	0	Myeloid			CTSB	0	3.28991	0.926	0.248	0	Myeloid
LILRB3	0	1.38617	0.49	0.004	0	Myeloid			SPI1	0	3.07449	0.887	0.006	0	Myeloid
VIM	0	1.38425	0.989	0.888	0	Myeloid			APOE	0	3.03112	0.319	0.003	0	Myeloid
FGR	0	1.38055	0.751	0.235	0	Myeloid			FBP1	0	3.0133	0.74	0.009	0	Myeloid
CCL3L3	0	1.37786	0.183	0.012	0	Myeloid			SPP1	0	3.00692	0.167	0.002	0	Myeloid
PLAUR	0	1.36031	0.45	0.009	0	Myeloid			SERPINA1	0	3.00561	0.794	0.003	0	Myeloid
ODF3B	0	1.3533	0.509	0.029	0	Myeloid			CCL17	0	2.99028	0.155	0.003	0	Myeloid
GCA	0	1.35143	0.542	0.069	0	Myeloid			CSTB	0	2.96308	0.932	0.45	0	Myeloid
CPPED1	0	1.34736	0.519	0.037	0	Myeloid			CXCL8	0	2.94411	0.381	0.007	0	Myeloid
PTPRE	0	1.34661	0.6	0.125	0	Myeloid			AIF1	0	2.94262	0.879	0.018	0	Myeloid
C4orf48	0	1.34355	0.705	0.203	0	Myeloid			TIMP1	0	2.93746	0.838	0.206	0	Myeloid
AP2S1	0	1.33512	0.786	0.325	0	Myeloid			PSAP	0	2.88772	0.95	0.42	0	Myeloid
IER3	0	1.33485	0.343	0.026	0	Myeloid			IFITM3	0	2.73247	0.772	0.075	0	Myeloid
LY86	0	1.33352	0.529	0.051	0	Myeloid			CTSD	0	2.68767	0.831	0.522	0	Myeloid
KLF4	0	1.33053	0.444	0.003	0	Myeloid			IL1B	0	2.68125	0.422	0.002	0	Myeloid
TMEM176A	0	1.3302	0.362	0.002	0	Myeloid			C1QC	0	2.62156	0.354	0.002	0	Myeloid
ARPC1B	0	1.32808	0.957	0.77	0	Myeloid			MS4A6A	0	2.61713	0.664	0.005	0	Myeloid
PLXDC2	0	1.32485	0.452	0.009	0	Myeloid			NPC2	0	2.58803	0.95	0.26	0	Myeloid
MCL1	0	1.32032	0.803	0.438	0	Myeloid			GPX1	0	2.56899	0.939	0.2	0	Myeloid
CRTAP	0	1.31998	0.618	0.178	0	Myeloid			C1QA	0	2.56315	0.345	0.002	0	Myeloid
CTSZ	0	1.31594	0.533	0.044	0	Myeloid			CTSZ	0	2.55581	0.857	0.061	0	Myeloid
IFNGR2	0	1.31584	0.56	0.09	0	Myeloid			FN1	0	2.54627	0.251	0.001	0	Myeloid
CLEC4A	0	1.31374	0.467	0.007	0	Myeloid			FABP5	0	2.53655	0.7	0.141	0	Myeloid
C5AR1	0	1.30273	0.373	0.004	0	Myeloid			MCEMP1	0	2.52374	0.486	0.001	0	Myeloid
POU2F2	0	1.29195	0.609	0.162	0	Myeloid			GSN	0	2.52228	0.735	0.022	0	Myeloid
TNFRSF1B	0	1.28928	0.706	0.275	0	Myeloid			ACP5	0	2.49304	0.79	0.154	0	Myeloid
GAPDH	0	1.28643	0.992	0.946	0	Myeloid			SOD2	0	2.4729	0.666	0.14	0	Myeloid
HMOX1	0	1.27573	0.374	0.016	0	Myeloid			PLAUR	0	2.45342	0.758	0.012	0	Myeloid
LTA4H	0	1.27224	0.662	0.231	0	Myeloid			ALDH2	0	2.4215	0.752	0.003	0	Myeloid
ASGR1	0	1.27166	0.408	0.002	0	Myeloid			CD9	0	2.4016	0.736	0.077	0	Myeloid
FKBP1A	0	1.25951	0.807	0.455	0	Myeloid			SAT1	0	2.38847	0.935	0.372	0	Myeloid
CXCL8	0	1.25781	0.189	0.006	0	Myeloid			C1QB	0	2.38035	0.286	0.002	0	Myeloid
MARCKS	0	1.25584	0.381	0.016	0	Myeloid			CYBB	0	2.30336	0.74	0.004	0	Myeloid
NAIP	0	1.25335	0.441	0.037	0	Myeloid			S100A11	0	2.29766	0.987	0.795	0	Myeloid
ZNF385A	0	1.25331	0.451	0.008	0	Myeloid			LST1	0	2.29466	0.831	0.061	0	Myeloid
TBXAS1	0	1.25112	0.485	0.044	0	Myeloid			IGSF6	0	2.29454	0.752	0.002	0	Myeloid
ANXA2	0	1.24656	0.769	0.374	0	Myeloid			IER3	0	2.27239	0.587	0.048	0	Myeloid
SULT1A1	0	1.23333	0.452	0.035	0	Myeloid			HLA-DMA	0	2.26781	0.881	0.185	0	Myeloid
CD300E	0	1.2317	0.399	0.003	0	Myeloid			BRI3	0	2.22711	0.839	0.106	0	Myeloid
CD93	0	1.23149	0.373	0.004	0	Myeloid			LINC01272	0	2.22619	0.638	0.002	0	Myeloid
RHOB	0	1.22716	0.379	0.049	0	Myeloid			GLUL	0	2.21378	0.76	0.102	0	Myeloid
WARS	0	1.22134	0.454	0.072	0	Myeloid			BCL2A1	0	2.21184	0.722	0.068	0	Myeloid
ATP6V0B	0	1.22038	0.76	0.347	0	Myeloid			FCGRT	0	2.18515	0.807	0.035	0	Myeloid
LGALS9	0	1.21147	0.528	0.092	0	Myeloid			CTSL	0	2.16645	0.535	0.063	0	Myeloid
HLA-DPB1	0	1.20649	0.768	0.504	0	Myeloid			MS4A7	0	2.1644	0.727	0.003	0	Myeloid
AGTRAP	0	1.20322	0.616	0.181	0	Myeloid			RAB31	0	2.15917	0.802	0.006	0	Myeloid
CECR1	0	1.1997	0.563	0.127	0	Myeloid			CXCL16	0	2.14245	0.781	0.009	0	Myeloid
MYADM	0	1.19737	0.573	0.186	0	Myeloid			CD14	0	2.09671	0.58	0.001	0	Myeloid
CD74	0	1.19036	0.988	0.84	0	Myeloid			CD1C	0	2.09551	0.281	0.002	0	Myeloid
HSBP1	0	1.18729	0.612	0.171	0	Myeloid			S100A10	0	2.07753	0.958	0.817	0	Myeloid
PRELID1	0	1.18614	0.805	0.466	0	Myeloid			RETN	0	2.04634	0.37	0	0	Myeloid
THEMIS2	0	1.18556	0.553	0.106	0	Myeloid			GPNMB	0	2.03755	0.453	0.001	0	Myeloid
RAB32	0	1.17501	0.411	0.003	0	Myeloid			CTSH	0	2.0301	0.807	0.101	0	Myeloid
SERPINB1	0	1.17295	0.78	0.409	0	Myeloid			RNF130	0	2.02952	0.819	0.033	0	Myeloid
RP11-1143G9.4	0	1.16985	0.321	0.002	0	Myeloid			NCF2	0	2.00982	0.741	0.005	0	Myeloid
GRINA	0	1.16775	0.566	0.139	0	Myeloid			ASAH1	0	2.00603	0.786	0.129	0	Myeloid
FCGR2A	0	1.16544	0.401	0.006	0	Myeloid			OLR1	0	1.9911	0.614	0	0	Myeloid
SDCBP	0	1.16169	0.65	0.236	0	Myeloid			CD83	0	1.98422	0.649	0.038	0	Myeloid
JUND	0	1.15966	0.496	0.12	0	Myeloid			CTSS	0	1.98247	0.887	0.224	0	Myeloid
ZFP36	0	1.15918	0.847	0.601	0	Myeloid			GRINA	0	1.95996	0.851	0.132	0	Myeloid
CCDC88A	0	1.15889	0.442	0.036	0	Myeloid			CYP1B1	0	1.95502	0.321	0.001	0	Myeloid
NBPF26	0	1.1586	0.576	0.176	0	Myeloid			HLA-DRB5	0	1.95263	0.715	0.2	0	Myeloid
LILRA2	0	1.15735	0.414	0.002	0	Myeloid			MARCO	0	1.93496	0.399	0.001	0	Myeloid
SAMHD1	0	1.15188	0.799	0.439	0	Myeloid			MRC1	0	1.92688	0.586	0.002	0	Myeloid
FAM26F	0	1.14861	0.43	0.069	0	Myeloid			CDKN1A	0	1.89708	0.687	0.1	0	Myeloid
CD33	0	1.14787	0.416	0.002	0	Myeloid			SLC11A1	0	1.89524	0.553	0.005	0	Myeloid
C1orf162	0	1.14396	0.73	0.307	0	Myeloid			FCGR2B	0	1.87828	0.508	0.006	0	Myeloid
LYST	0	1.14385	0.562	0.143	0	Myeloid			CLEC10A	0	1.84743	0.451	0.001	0	Myeloid
HLA-DMA	0	1.14179	0.587	0.167	0	Myeloid			YWHAH	0	1.82716	0.744	0.287	0	Myeloid
LRRK2	0	1.14104	0.385	0.017	0	Myeloid			IL1RN	0	1.81492	0.366	0.004	0	Myeloid
H3F3A	0	1.14012	0.99	0.955	0	Myeloid			LMNA	0	1.77661	0.618	0.122	0	Myeloid
FOSB	0	1.1363	0.31	0.03	0	Myeloid			TYMP	0	1.77055	0.843	0.212	0	Myeloid
IRAK3	0	1.13496	0.391	0.007	0	Myeloid			FCER1A	0	1.76248	0.237	0.001	0	Myeloid
CARD16	0	1.1336	0.772	0.394	0	Myeloid			MAFB	0	1.7562	0.51	0.002	0	Myeloid
PAK1	0	1.12983	0.462	0.044	0	Myeloid			CXCL3	0	1.75605	0.234	0	0	Myeloid
HK3	0	1.12977	0.376	0.003	0	Myeloid			CXCL2	0	1.74238	0.248	0.001	0	Myeloid
RAB11FIP1	0	1.12609	0.478	0.088	0	Myeloid			FCN1	0	1.74007	0.399	0.001	0	Myeloid
JUNB	0	1.12538	0.877	0.65	0	Myeloid			ANXA5	0	1.73861	0.925	0.461	0	Myeloid
SGK1	0	1.11504	0.317	0.019	0	Myeloid			SGK1	0	1.73859	0.599	0.06	0	Myeloid
RXRA	0	1.1076	0.406	0.015	0	Myeloid			VSIG4	0	1.73214	0.496	0	0	Myeloid
KLF6	0	1.10452	0.882	0.631	0	Myeloid			ANXA2	0	1.72919	0.917	0.502	0	Myeloid
PTAFR	0	1.10422	0.34	0.003	0	Myeloid			ATP6V1F	0	1.72734	0.904	0.374	0	Myeloid
SYK	0	1.10068	0.496	0.068	0	Myeloid			TUBA1B	0	1.71664	0.899	0.495	0	Myeloid
CLEC4E	0	1.10014	0.291	0.002	0	Myeloid			ALOX5	0	1.71456	0.658	0.007	0	Myeloid
TNFSF10	0	1.08856	0.49	0.146	0	Myeloid			SDCBP	0	1.71166	0.826	0.226	0	Myeloid
ZFAND5	0	1.07257	0.554	0.19	0	Myeloid			S100A6	0	1.70499	0.982	0.936	0	Myeloid
SNX10	0	1.07139	0.496	0.097	0	Myeloid			LTA4H	0	1.69112	0.656	0.133	0	Myeloid
G0S2	0	1.07085	0.151	0.006	0	Myeloid			C1orf162	0	1.69078	0.733	0.108	0	Myeloid
SERP1	0	1.06587	0.913	0.667	0	Myeloid			VIM	0	1.68332	0.99	0.942	0	Myeloid
HNMT	0	1.06171	0.351	0.002	0	Myeloid			HLA-DMB	0	1.66469	0.692	0.061	0	Myeloid
ALDOA	0	1.06097	0.936	0.818	0	Myeloid			G0S2	0	1.66049	0.21	0.004	0	Myeloid
BCL2A1	0	1.05325	0.367	0.104	0	Myeloid			TGFBI	0	1.64997	0.656	0.014	0	Myeloid
CNPY3	0	1.0523	0.717	0.339	0	Myeloid			FCGR2A	0	1.64768	0.647	0.001	0	Myeloid
TRAPPC5	0	1.04811	0.614	0.223	0	Myeloid			PLXDC2	0	1.64459	0.67	0.001	0	Myeloid
C20orf27	0	1.04429	0.507	0.132	0	Myeloid			FGR	0	1.61689	0.702	0.024	0	Myeloid
TCIRG1	0	1.03676	0.626	0.247	0	Myeloid			CAPG	0	1.61069	0.899	0.333	0	Myeloid
ADRBK1	0	1.03556	0.518	0.132	0	Myeloid			VCAN	0	1.6061	0.399	0.001	0	Myeloid
ARPC3	0	1.03396	0.952	0.866	0	Myeloid			CLEC7A	0	1.57067	0.677	0.006	0	Myeloid
NAGK	0	1.03131	0.492	0.102	0	Myeloid			DAB2	0	1.56023	0.586	0	0	Myeloid
HLA-DQB1	0	1.02859	0.554	0.197	0	Myeloid			CD63	0	1.54576	0.896	0.455	0	Myeloid
GLRX	0	1.02853	0.697	0.321	0	Myeloid			HCK	0	1.54485	0.665	0.002	0	Myeloid
ATP5E	0	1.02636	0.995	0.968	0	Myeloid			MNDA	0	1.54094	0.568	0.003	0	Myeloid
HLA-DQA1	0	1.02456	0.504	0.201	0	Myeloid			CPVL	0	1.53869	0.542	0.001	0	Myeloid
RNASE6	0	1.02217	0.385	0.047	0	Myeloid			IFNGR2	0	1.53434	0.686	0.02	0	Myeloid
PPP1R15A	0	1.02204	0.595	0.291	0	Myeloid			RGCC	0	1.53052	0.656	0.313	0	Myeloid
PLXNB2	0	1.02063	0.352	0.002	0	Myeloid			TNFSF13	0	1.52936	0.581	0.002	0	Myeloid
LAMTOR4	0	1.0202	0.856	0.566	0	Myeloid			CD1E	0	1.52735	0.249	0.001	0	Myeloid
EIF4EBP1	0	1.01568	0.442	0.057	0	Myeloid			TREM2	0	1.52468	0.417	0	0	Myeloid
KLF10	0	1.01335	0.406	0.061	0	Myeloid			S100B	0	1.52399	0.182	0.003	0	Myeloid
LY96	0	1.01315	0.393	0.036	0	Myeloid			CSTA	0	1.51917	0.616	0	0	Myeloid
CTSD	0	1.01155	0.745	0.414	0	Myeloid			GSTO1	0	1.50093	0.814	0.214	0	Myeloid
MGST1	0	1.01137	0.314	0.001	0	Myeloid			NFKBIA	0	1.49943	0.775	0.402	0	Myeloid
CUX1	0	1.01041	0.426	0.105	0	Myeloid			CYP27A1	0	1.47945	0.341	0.001	0	Myeloid
GNG5	0	1.00801	0.834	0.55	0	Myeloid			PLEK	0	1.47299	0.635	0.059	0	Myeloid
MEGF9	0	1.00628	0.376	0.056	0	Myeloid			HMOX1	0	1.47148	0.534	0.005	0	Myeloid
H2AFY	0	1.00494	0.61	0.236	0	Myeloid			STXBP2	0	1.46629	0.738	0.218	0	Myeloid
CEBPB	0	1.00131	0.522	0.2	0	Myeloid			TMEM176B	0	1.45397	0.397	0	0	Myeloid
IL17RA	0	0.989242	0.502	0.154	0	Myeloid			FPR3	0	1.45096	0.57	0	0	Myeloid
RHOG	0	0.980215	0.752	0.431	0	Myeloid			SDS	0	1.44522	0.255	0.001	0	Myeloid
ATP6V0D1	0	0.978776	0.585	0.198	0	Myeloid			ZEB2	0	1.43993	0.687	0.068	0	Myeloid
BID	0	0.971261	0.455	0.105	0	Myeloid			PLA2G7	0	1.43638	0.364	0.001	0	Myeloid
ATP6V0C	0	0.969038	0.769	0.531	0	Myeloid			LGALS1	0	1.4289	0.948	0.523	0	Myeloid
ADGRE2	0	0.968022	0.336	0.003	0	Myeloid			ATP6V0B	0	1.42259	0.9	0.376	0	Myeloid
MEF2C	0	0.967083	0.518	0.08	0	Myeloid			GABARAP	0	1.42079	0.978	0.734	0	Myeloid
CD86	0	0.965378	0.366	0.014	0	Myeloid			APLP2	0	1.41164	0.696	0.087	0	Myeloid
TCEB2	0	0.963781	0.902	0.711	0	Myeloid			CSF1R	0	1.40543	0.561	0	0	Myeloid
EGR1	0	0.962881	0.214	0.009	0	Myeloid			LYN	0	1.40478	0.672	0.021	0	Myeloid
LILRA1	0	0.961938	0.331	0.002	0	Myeloid			TSPO	0	1.40383	0.864	0.504	0	Myeloid
RASSF4	0	0.956873	0.389	0.042	0	Myeloid			KLF4	0	1.39916	0.478	0.002	0	Myeloid
GSTO1	0	0.955955	0.572	0.194	0	Myeloid			PEA15	0	1.39652	0.658	0.08	0	Myeloid
NOTCH2	0	0.95316	0.424	0.075	0	Myeloid			FGL2	0	1.39439	0.518	0.033	0	Myeloid
EMILIN2	0	0.952924	0.35	0.012	0	Myeloid			GNG5	0	1.39396	0.941	0.529	0	Myeloid
2025-03-01	0	0.952766	0.442	0.056	0	Myeloid			LIMS1	0	1.38735	0.759	0.178	0	Myeloid
UBXN11	0	0.951076	0.464	0.121	0	Myeloid			APOC4-APOC2	0	1.38026	0.186	0.004	0	Myeloid
GPBAR1	0	0.950734	0.298	0.001	0	Myeloid			AP2S1	0	1.37964	0.856	0.25	0	Myeloid
STX11	0	0.943185	0.384	0.045	0	Myeloid			LITAF	0	1.37938	0.858	0.391	0	Myeloid
RNASEK	0	0.941778	0.887	0.659	0	Myeloid			CEBPB	0	1.37756	0.749	0.272	0	Myeloid
HLA-DMB	0	0.938303	0.46	0.091	0	Myeloid			LGALS9	0	1.37704	0.731	0.094	0	Myeloid
OGFRL1	0	0.934871	0.358	0.036	0	Myeloid			PLSCR1	0	1.36922	0.736	0.116	0	Myeloid
ARAP1	0	0.934161	0.416	0.079	0	Myeloid			YBX1	0	1.36801	0.969	0.725	0	Myeloid
SMCO4	0	0.934135	0.359	0.02	0	Myeloid			CD1A	0	1.36561	0.181	0.001	0	Myeloid
CASP1	0	0.932223	0.615	0.282	0	Myeloid			SLC7A7	0	1.35441	0.525	0.001	0	Myeloid
NFE2	0	0.930267	0.284	0.003	0	Myeloid			RAC1	0	1.35156	0.932	0.478	0	Myeloid
NINJ1	0	0.922237	0.45	0.134	0	Myeloid			CLEC5A	0	1.35052	0.478	0	0	Myeloid
OSCAR	0	0.918423	0.311	0.002	0	Myeloid			GPX4	0	1.34929	0.945	0.587	0	Myeloid
TNFSF13	0	0.916833	0.344	0.009	0	Myeloid			CCL18	0	1.34929	0.107	0.002	0	Myeloid
TIMP2	0	0.91478	0.311	0.005	0	Myeloid			NINJ1	0	1.34727	0.596	0.099	0	Myeloid
CD4	0	0.913391	0.494	0.134	0	Myeloid			NEAT1	0	1.33849	0.814	0.397	0	Myeloid
BST1	0	0.909535	0.299	0.002	0	Myeloid			RBM47	0	1.32539	0.576	0.002	0	Myeloid
LAMTOR1	0	0.906163	0.69	0.371	0	Myeloid			TXN	0	1.318	0.896	0.543	0	Myeloid
MYO1F	0	0.902946	0.692	0.31	0	Myeloid			PYCARD	0	1.31573	0.754	0.226	0	Myeloid
NBPF14	0	0.901983	0.373	0.055	0	Myeloid			CD86	0	1.30637	0.59	0.006	0	Myeloid
PPT1	0	0.899103	0.484	0.156	0	Myeloid			LILRB4	0	1.29542	0.514	0	0	Myeloid
FAM45A	0	0.896734	0.417	0.101	0	Myeloid			EMP1	0	1.29525	0.389	0.009	0	Myeloid
RNF144B	0	0.895754	0.307	0.012	0	Myeloid			TNFSF13B	0	1.29068	0.556	0.027	0	Myeloid
ARRB2	0	0.89327	0.728	0.415	0	Myeloid			C5AR1	0	1.28649	0.43	0.001	0	Myeloid
NUMB	0	0.889647	0.43	0.102	0	Myeloid			FCGR3A	0	1.28581	0.437	0.023	0	Myeloid
ALOX5	0	0.888636	0.379	0.041	0	Myeloid			PGD	0	1.28362	0.674	0.104	0	Myeloid
BLVRA	0	0.888166	0.415	0.08	0	Myeloid			FPR1	0	1.27237	0.46	0.001	0	Myeloid
SLC31A2	0	0.885675	0.328	0.013	0	Myeloid			ATP6V1B2	0	1.25933	0.675	0.112	0	Myeloid
CAPNS1	0	0.881575	0.492	0.135	0	Myeloid			BASP1	0	1.25657	0.493	0.005	0	Myeloid
RASSF2	0	0.880969	0.384	0.056	0	Myeloid			ZNF385A	0	1.25175	0.582	0.001	0	Myeloid
CD300LF	0	0.879209	0.307	0.002	0	Myeloid			PLIN2	0	1.24687	0.477	0.134	0	Myeloid
CSTB	0	0.877623	0.731	0.498	0	Myeloid			CCDC88A	0	1.2461	0.619	0.024	0	Myeloid
APOBEC3A	0	0.876594	0.209	0.002	0	Myeloid			SPINT2	0	1.24342	0.59	0.059	0	Myeloid
GLIPR1	0	0.875504	0.677	0.33	0	Myeloid			SAMHD1	0	1.24192	0.824	0.318	0	Myeloid
RETN	0	0.87232	0.209	0.004	0	Myeloid			H2AFY	0	1.22384	0.806	0.228	0	Myeloid
PRKCD	0	0.869407	0.395	0.066	0	Myeloid			WARS	0	1.21717	0.591	0.092	0	Myeloid
GPX4	0	0.868787	0.806	0.563	0	Myeloid			SNX10	0	1.2165	0.669	0.137	0	Myeloid
SEC11A	0	0.868002	0.727	0.422	0	Myeloid			GPCPD1	0	1.21179	0.575	0.071	0	Myeloid
BACH1	0	0.867785	0.365	0.062	0	Myeloid			ENG	0	1.20882	0.593	0.03	0	Myeloid
NFAM1	0	0.867233	0.297	0.002	0	Myeloid			ATP6V0D1	0	1.20366	0.762	0.188	0	Myeloid
KCNE3	0	0.863351	0.295	0.002	0	Myeloid			RTN4	0	1.20168	0.827	0.25	0	Myeloid
ATP6V1B2	0	0.860497	0.444	0.106	0	Myeloid			CCL22	0	1.20091	0.129	0.001	0	Myeloid
UBE2D1	0	0.859629	0.436	0.127	0	Myeloid			ACTN1	0	1.18998	0.566	0.008	0	Myeloid
ZEB2	0	0.856837	0.663	0.266	0	Myeloid			CEBPD	0	1.18714	0.518	0.07	0	Myeloid
RAB24	0	0.855495	0.527	0.181	0	Myeloid			NAMPT	0	1.18664	0.597	0.121	0	Myeloid
HRH2	0	0.855029	0.322	0.026	0	Myeloid			CORO1C	0	1.17786	0.564	0.018	0	Myeloid
NRGN	0	0.854914	0.287	0.016	0	Myeloid			YBX3	0	1.17496	0.604	0.039	0	Myeloid
C14orf2	0	0.853941	0.811	0.559	0	Myeloid			ANPEP	0	1.16475	0.452	0	0	Myeloid
SCIMP	0	0.851994	0.348	0.027	0	Myeloid			TMEM176A	0	1.16028	0.333	0.001	0	Myeloid
ANPEP	0	0.850671	0.257	0.002	0	Myeloid			KCTD12	0	1.15495	0.526	0.001	0	Myeloid
LINC00937	0	0.850262	0.225	0.001	0	Myeloid			CSF2RA	0	1.1453	0.514	0	0	Myeloid
RNH1	0	0.850157	0.622	0.316	0	Myeloid			GK	0	1.143	0.522	0.048	0	Myeloid
GAS7	0	0.849141	0.308	0.029	0	Myeloid			LY86	0	1.139	0.533	0.005	0	Myeloid
NOP10	0	0.842487	0.695	0.383	0	Myeloid			RAB13	0	1.13867	0.434	0.001	0	Myeloid
CYP1B1	0	0.84145	0.208	0.002	0	Myeloid			MSR1	0	1.13835	0.368	0.001	0	Myeloid
ZNF106	0	0.839747	0.48	0.155	0	Myeloid			NCF1	0	1.13622	0.645	0.274	0	Myeloid
SRGN	0	0.837921	0.951	0.724	0	Myeloid			PLBD1	0	1.13349	0.498	0.001	0	Myeloid
RNASET2	0	0.835501	0.709	0.453	0	Myeloid			LGMN	0	1.12848	0.335	0.007	0	Myeloid
DOK3	0	0.833001	0.292	0.011	0	Myeloid			RAB32	0	1.1268	0.534	0.002	0	Myeloid
CXCL16	0	0.832313	0.269	0.007	0	Myeloid			GLRX	0	1.12484	0.66	0.171	0	Myeloid
MT-ND4	0	0.830803	0.985	0.958	0	Myeloid			MGAT1	0	1.12201	0.781	0.239	0	Myeloid
RGS18	0	0.826426	0.296	0.012	0	Myeloid			FOS	0	1.1192	0.696	0.193	0	Myeloid
FAM49A	0	0.825915	0.346	0.039	0	Myeloid			ATP6V0C	0	1.11373	0.928	0.568	0	Myeloid
ATG3	0	0.822035	0.52	0.206	0	Myeloid			TREM1	0	1.10978	0.425	0.001	0	Myeloid
ZYX	0	0.821419	0.733	0.442	0	Myeloid			MARCKS	0	1.10498	0.349	0.002	0	Myeloid
TESC	0	0.819548	0.362	0.075	0	Myeloid			LILRB3	0	1.10048	0.53	0.001	0	Myeloid
PLEKHO1	0	0.816733	0.357	0.053	0	Myeloid			HEXB	0	1.09591	0.694	0.139	0	Myeloid
KIAA0930	0	0.81642	0.302	0.019	0	Myeloid			LAP3	0	1.08443	0.673	0.148	0	Myeloid
RILPL2	0	0.809521	0.492	0.157	0	Myeloid			SYK	0	1.08136	0.574	0.01	0	Myeloid
SULF2	0	0.808972	0.299	0.006	0	Myeloid			SLC16A3	0	1.07383	0.646	0.095	0	Myeloid
AHNAK	0	0.804686	0.835	0.586	0	Myeloid			LAT2	0	1.0689	0.569	0.053	0	Myeloid
CD1D	0	0.802355	0.278	0.006	0	Myeloid			HSPB1	0	1.06829	0.682	0.282	0	Myeloid
NADK	0	0.80232	0.367	0.07	0	Myeloid			NUPR1	0	1.06519	0.147	0.001	0	Myeloid
SLC8A1	0	0.801713	0.281	0.003	0	Myeloid			ATOX1	0	1.06515	0.724	0.165	0	Myeloid
AHR	0	0.801227	0.291	0.044	0	Myeloid			SIRPA	0	1.06482	0.524	0.001	0	Myeloid
FES	0	0.801129	0.318	0.026	0	Myeloid			CFD	0	1.06388	0.37	0.011	0	Myeloid
SOX4	0	0.800954	0.225	0.012	0	Myeloid			PTAFR	0	1.06167	0.494	0.001	0	Myeloid
ATG16L2	0	0.800585	0.429	0.126	0	Myeloid			CREG1	0	1.05997	0.54	0.041	0	Myeloid
GLUL	0	0.799333	0.475	0.172	0	Myeloid			ATF3	0	1.05873	0.417	0.027	0	Myeloid
EVI2B	0	0.798185	0.689	0.401	0	Myeloid			RNH1	0	1.05774	0.819	0.317	0	Myeloid
RTN3	0	0.798075	0.458	0.154	0	Myeloid			GCA	0	1.05412	0.558	0.04	0	Myeloid
LRRFIP1	0	0.794917	0.792	0.532	0	Myeloid			ALCAM	0	1.05339	0.507	0.014	0	Myeloid
PLEC	0	0.790769	0.415	0.134	0	Myeloid			SLC8A1	0	1.04869	0.466	0.001	0	Myeloid
UBE2R2	0	0.789841	0.342	0.055	0	Myeloid			DBI	0	1.04569	0.898	0.538	0	Myeloid
FBXL5	0	0.78863	0.52	0.222	0	Myeloid			SLC31A2	0	1.04539	0.533	0.015	0	Myeloid
GRB2	0	0.78839	0.671	0.374	0	Myeloid			SYNGR2	0	1.0433	0.773	0.355	0	Myeloid
FAM110A	0	0.788017	0.321	0.082	0	Myeloid			PPT1	0	1.04286	0.705	0.193	0	Myeloid
RARA	0	0.787236	0.382	0.089	0	Myeloid			EIF4EBP1	0	1.04268	0.593	0.086	0	Myeloid
COMT	0	0.786733	0.497	0.182	0	Myeloid			LRP1	0	1.03988	0.434	0.001	0	Myeloid
TLR4	0	0.786366	0.26	0.003	0	Myeloid			MFSD1	0	1.03713	0.668	0.105	0	Myeloid
SLC43A2	0	0.785571	0.303	0.015	0	Myeloid			CD207	0	1.03201	0.112	0	0	Myeloid
YBX3	0	0.785496	0.352	0.063	0	Myeloid			PRDX1	0	1.02802	0.856	0.52	0	Myeloid
VMP1	0	0.784589	0.441	0.159	0	Myeloid			IL18	0	1.02733	0.456	0.005	0	Myeloid
HIF1A	0	0.784224	0.449	0.178	0	Myeloid			OAZ1	0	1.02551	0.986	0.859	0	Myeloid
QKI	0	0.782634	0.333	0.052	0	Myeloid			HNMT	0	1.02547	0.492	0	0	Myeloid
CREG1	0	0.781053	0.32	0.039	0	Myeloid			PTPRE	0	1.02238	0.609	0.103	0	Myeloid
SERF2	0	0.777697	0.992	0.974	0	Myeloid			MS4A4A	0	1.019	0.373	0	0	Myeloid
DPYSL2	0	0.775522	0.307	0.031	0	Myeloid			HBEGF	0	1.01678	0.355	0.006	0	Myeloid
SLC16A3	0	0.772263	0.349	0.053	0	Myeloid			LGALS2	0	1.01488	0.297	0	0	Myeloid
SLC25A5	0	0.771967	0.763	0.561	0	Myeloid			PKM	0	1.01306	0.9	0.517	0	Myeloid
VASP	0	0.771273	0.595	0.309	0	Myeloid			IRF8	0	1.00689	0.395	0.01	0	Myeloid
NCF4	0	0.771054	0.339	0.063	0	Myeloid			GRB2	0	1.00369	0.791	0.278	0	Myeloid
BNIP3L	0	0.769996	0.508	0.209	0	Myeloid			ITGAX	0	0.997934	0.466	0.007	0	Myeloid
CTD-3252C9.4	0	0.769359	0.244	0.038	0	Myeloid			PDXK	0	0.996375	0.564	0.066	0	Myeloid
USP15	0	0.769176	0.598	0.338	0	Myeloid			HLA-DQA2	0	0.995211	0.285	0.015	0	Myeloid
SMAP2	0	0.767786	0.532	0.235	0	Myeloid			ODF3B	0	0.989254	0.638	0.086	0	Myeloid
MSRB1	0	0.767461	0.312	0.042	0	Myeloid			LIPA	0	0.986871	0.524	0.142	0	Myeloid
ATP5G2	0	0.767273	0.976	0.933	0	Myeloid			PMP22	0	0.985209	0.388	0	0	Myeloid
NUDT16	0	0.76639	0.34	0.046	0	Myeloid			NME2	0	0.983154	0.932	0.574	0	Myeloid
HLA-DRB5	0	0.766257	0.453	0.205	0	Myeloid			LY96	0	0.979857	0.531	0.033	0	Myeloid
ITGAX	0	0.764201	0.32	0.031	0	Myeloid			LILRB2	0	0.97361	0.41	0	0	Myeloid
GNS	0	0.762959	0.338	0.061	0	Myeloid			VAT1	0	0.970601	0.438	0.072	0	Myeloid
PYGL	0	0.761395	0.259	0.003	0	Myeloid			RAB20	0	0.962441	0.374	0.003	0	Myeloid
RBM47	0	0.760808	0.255	0.007	0	Myeloid			HLA-DQB2	0	0.961531	0.205	0.015	0	Myeloid
PLSCR1	0	0.760307	0.359	0.081	0	Myeloid			SLC43A2	0	0.961177	0.426	0.004	0	Myeloid
TMEM219	0	0.760135	0.65	0.356	0	Myeloid			SMCO4	0	0.957831	0.562	0.037	0	Myeloid
TRMT1	0	0.758316	0.392	0.137	0	Myeloid			KYNU	0	0.957113	0.44	0.003	0	Myeloid
MIS18BP1	0	0.757291	0.463	0.159	0	Myeloid			DSE	0	0.945604	0.552	0.055	0	Myeloid
CAMK1	0	0.754293	0.277	0.007	0	Myeloid			FCGR1A	0	0.94401	0.369	0	0	Myeloid
GDI2	0	0.753814	0.701	0.46	0	Myeloid			ARHGAP18	0	0.9369	0.636	0.126	0	Myeloid
CLTA	0	0.752811	0.616	0.311	0	Myeloid			VASP	0	0.936003	0.742	0.257	0	Myeloid
LILRB1	0	0.748445	0.354	0.086	0	Myeloid			TNFAIP2	0	0.934217	0.353	0.001	0	Myeloid
NAAA	0	0.747325	0.466	0.203	0	Myeloid			TPM4	0	0.932156	0.784	0.306	0	Myeloid
TLR2	0	0.744956	0.248	0.003	0	Myeloid			IL3RA	0	0.931555	0.336	0.001	0	Myeloid
STAB1	0	0.744793	0.218	0.001	0	Myeloid			PPIF	0	0.92936	0.476	0.069	0	Myeloid
COX8A	0	0.744512	0.835	0.621	0	Myeloid			ARPC1B	0	0.927325	0.95	0.695	0	Myeloid
IQGAP1	0	0.743964	0.702	0.399	0	Myeloid			HSBP1	0	0.925576	0.742	0.178	0	Myeloid
RASGRP4	0	0.74364	0.277	0.003	0	Myeloid			ATF5	0	0.922932	0.381	0.042	0	Myeloid
SCPEP1	0	0.742915	0.366	0.076	0	Myeloid			DUSP1	0	0.910491	0.707	0.326	0	Myeloid
SH3BP2	0	0.741843	0.411	0.111	0	Myeloid			ETS2	0	0.908707	0.458	0.033	0	Myeloid
C9orf72	0	0.741725	0.301	0.032	0	Myeloid			IL13RA1	0	0.907771	0.463	0.001	0	Myeloid
DDX21	0	0.740069	0.544	0.261	0	Myeloid			EREG	0	0.905463	0.189	0	0	Myeloid
MT-ND2	0	0.733213	0.979	0.929	0	Myeloid			ARPC5	0	0.898422	0.887	0.494	0	Myeloid
MCTP1	0	0.731761	0.257	0.004	0	Myeloid			VAMP8	0	0.893836	0.876	0.49	0	Myeloid
KYNU	0	0.730227	0.289	0.024	0	Myeloid			PKIB	0	0.89214	0.244	0.001	0	Myeloid
TMEM167A	0	0.729603	0.431	0.143	0	Myeloid			OGFRL1	0	0.890061	0.442	0.022	0	Myeloid
ETV6	0	0.727129	0.31	0.045	0	Myeloid			APP	0	0.887812	0.459	0.025	0	Myeloid
CDKN1A	0	0.726863	0.235	0.014	0	Myeloid			BLVRB	0	0.887003	0.527	0.069	0	Myeloid
PLD4	0	0.726412	0.184	0.024	0	Myeloid			CLEC4A	0	0.882699	0.406	0.001	0	Myeloid
IRS2	0	0.724367	0.239	0.021	0	Myeloid			FLOT1	0	0.881354	0.665	0.149	0	Myeloid
LTBR	0	0.722939	0.275	0.003	0	Myeloid			COMT	0	0.880826	0.663	0.164	0	Myeloid
CD44	0	0.722813	0.777	0.568	0	Myeloid			ICAM1	0	0.878199	0.447	0.044	0	Myeloid
CD83	0	0.721894	0.242	0.037	0	Myeloid			AQP9	0	0.876977	0.296	0	0	Myeloid
CCNY	0	0.720442	0.271	0.039	0	Myeloid			FLNA	0	0.870187	0.758	0.325	0	Myeloid
TREM1	0	0.719665	0.217	0.002	0	Myeloid			RNASE6	0	0.869202	0.403	0.011	0	Myeloid
CSF2RA	0	0.71873	0.251	0.001	0	Myeloid			HMGA1	0	0.867155	0.715	0.214	0	Myeloid
PER1	0	0.718415	0.265	0.043	0	Myeloid			ARPC3	0	0.865846	0.956	0.78	0	Myeloid
NCOA4	0	0.717312	0.501	0.218	0	Myeloid			PILRA	0	0.864576	0.397	0.001	0	Myeloid
EIF4A1	0	0.71601	0.503	0.21	0	Myeloid			AP1S2	0	0.863626	0.65	0.173	0	Myeloid
MYL6	0	0.712706	0.978	0.938	0	Myeloid			GNB4	0	0.863132	0.45	0.004	0	Myeloid
SHTN1	0	0.712427	0.246	0.003	0	Myeloid			PDLIM7	0	0.862787	0.452	0.031	0	Myeloid
TPI1	0	0.711441	0.806	0.619	0	Myeloid			NR4A1	0	0.862767	0.297	0.025	0	Myeloid
MFSD1	0	0.70979	0.426	0.128	0	Myeloid			PLD4	0	0.860292	0.246	0.002	0	Myeloid
TPP1	0	0.708912	0.477	0.17	0	Myeloid			LAMTOR1	0	0.859306	0.809	0.313	0	Myeloid
MTPN	0	0.707446	0.633	0.349	0	Myeloid			SEMA6B	0	0.857451	0.316	0	0	Myeloid
VAMP8	0	0.706466	0.765	0.58	0	Myeloid			COTL1	0	0.856112	0.914	0.67	0	Myeloid
PKM	0	0.704923	0.756	0.559	0	Myeloid			LACTB	0	0.851054	0.523	0.042	0	Myeloid
ACAP2	0	0.702946	0.626	0.35	0	Myeloid			SPG21	0	0.846554	0.707	0.178	0	Myeloid
HIGD2A	0	0.702446	0.847	0.672	0	Myeloid			SERF2	0	0.846399	0.99	0.938	0	Myeloid
CALM2	0	0.701157	0.811	0.728	0	Myeloid			PHACTR1	0	0.845616	0.367	0.002	0	Myeloid
TXNDC17	0	0.69813	0.45	0.161	0	Myeloid			FNIP2	0	0.845091	0.325	0.007	0	Myeloid
TNF	0	0.697037	0.152	0.024	0	Myeloid			GSTP1	0	0.840807	0.858	0.479	0	Myeloid
SIRPA	0	0.69657	0.231	0.002	0	Myeloid			MPP1	0	0.836855	0.445	0.03	0	Myeloid
GNB2	0	0.694615	0.698	0.452	0	Myeloid			IFI6	0	0.835452	0.643	0.296	0	Myeloid
P2RY13	0	0.694227	0.244	0.003	0	Myeloid			SERPINB1	0	0.832383	0.735	0.316	0	Myeloid
CKAP4	0	0.692533	0.244	0.034	0	Myeloid			ZMIZ1	0	0.829274	0.495	0.047	0	Myeloid
OAS1	0	0.692174	0.312	0.075	0	Myeloid			MTHFD2	0	0.827965	0.648	0.195	0	Myeloid
MAP3K3	0	0.691654	0.28	0.045	0	Myeloid			ABHD12	0	0.827596	0.55	0.087	0	Myeloid
IRF8	0	0.690999	0.246	0.06	0	Myeloid			2025-03-01	0	0.825442	0.41	0.004	0	Myeloid
NLRP3	0	0.690388	0.218	0.006	0	Myeloid			CECR1	0	0.825173	0.558	0.092	0	Myeloid
SH2B3	0	0.688937	0.28	0.025	0	Myeloid			MGST1	0	0.824536	0.269	0.001	0	Myeloid
MEFV	0	0.688427	0.235	0.002	0	Myeloid			TALDO1	0	0.823544	0.79	0.329	0	Myeloid
EHBP1L1	0	0.688025	0.283	0.038	0	Myeloid			RASGEF1B	0	0.823451	0.401	0.025	0	Myeloid
MGAT1	0	0.682885	0.536	0.253	0	Myeloid			GNAI2	0	0.822504	0.776	0.291	0	Myeloid
SIRPB1	0	0.681689	0.233	0.004	0	Myeloid			RGS10	0	0.821577	0.829	0.427	0	Myeloid
HACD4	0	0.681435	0.464	0.186	0	Myeloid			FUOM	0	0.821249	0.565	0.084	0	Myeloid
CAPZA2	0	0.681127	0.537	0.263	0	Myeloid			PPP1R15A	0	0.819207	0.701	0.282	0	Myeloid
CHST15	0	0.680989	0.227	0.006	0	Myeloid			RNF13	0	0.815897	0.645	0.165	0	Myeloid
MT-ND1	0	0.680021	0.993	0.975	0	Myeloid			CD81	0	0.812335	0.456	0.06	0	Myeloid
HEBP1	0	0.679372	0.337	0.073	0	Myeloid			GM2A	0	0.811164	0.4	0.023	0	Myeloid
IRF5	0	0.679246	0.305	0.034	0	Myeloid			NFKBIZ	0	0.810363	0.451	0.117	0	Myeloid
MPP1	0	0.678442	0.285	0.033	0	Myeloid			RNASE1	0	0.808712	0.119	0	0	Myeloid
ENY2	0	0.678168	0.573	0.294	0	Myeloid			SNX3	0	0.806494	0.848	0.434	0	Myeloid
COX5B	0	0.676944	0.841	0.688	0	Myeloid			GNG10	0	0.803588	0.604	0.137	0	Myeloid
ETS2	0	0.676827	0.263	0.025	0	Myeloid			EPB41L3	0	0.803305	0.399	0	0	Myeloid
SPG21	0	0.673889	0.508	0.226	0	Myeloid			H3F3A	0	0.802038	0.969	0.885	0	Myeloid
TMEM205	0	0.67307	0.34	0.098	0	Myeloid			ADAP2	0	0.800053	0.425	0.002	0	Myeloid
CMTM6	0	0.672016	0.541	0.274	0	Myeloid			MAN2B1	0	0.799648	0.605	0.113	0	Myeloid
CREB5	0	0.670428	0.208	0.003	0	Myeloid			LHFPL2	0	0.799413	0.314	0.001	0	Myeloid
CD163	0	0.669797	0.205	0.001	0	Myeloid			AKR1A1	0	0.796078	0.692	0.203	0	Myeloid
SLC2A6	0	0.668669	0.252	0.026	0	Myeloid			NOP10	0	0.793238	0.864	0.474	0	Myeloid
TET2	0	0.668631	0.297	0.057	0	Myeloid			CSF3R	0	0.792048	0.36	0.001	0	Myeloid
PARVG	0	0.666967	0.484	0.189	0	Myeloid			ANXA4	0	0.791912	0.546	0.102	0	Myeloid
PPM1F	0	0.666558	0.245	0.02	0	Myeloid			CD36	0	0.789225	0.283	0	0	Myeloid
NRG1	0	0.664971	0.186	0.001	0	Myeloid			CYSTM1	0	0.787973	0.553	0.091	0	Myeloid
FAM120A	0	0.663222	0.357	0.101	0	Myeloid			MEF2C	0	0.786598	0.362	0.007	0	Myeloid
POLE4	0	0.663197	0.471	0.211	0	Myeloid			CD302	0	0.784471	0.403	0.002	0	Myeloid
RAB3D	0	0.66267	0.246	0.017	0	Myeloid			THBS1	0	0.776426	0.12	0.003	0	Myeloid
NR4A1	0	0.662667	0.201	0.004	0	Myeloid			EFHD2	0	0.775996	0.707	0.205	0	Myeloid
ALDH3B1	0	0.662108	0.235	0.002	0	Myeloid			SLC25A5	0	0.773948	0.861	0.471	0	Myeloid
DAPK1	0	0.661113	0.242	0.005	0	Myeloid			SERPINF1	0	0.771926	0.233	0.001	0	Myeloid
C15orf39	0	0.660863	0.313	0.056	0	Myeloid			MYOF	0	0.770979	0.403	0.002	0	Myeloid
LILRB4	0	0.660591	0.239	0.002	0	Myeloid			TIMP2	0	0.770502	0.404	0.005	0	Myeloid
SKAP2	0	0.660109	0.386	0.107	0	Myeloid			ITGAM	0	0.769053	0.391	0.009	0	Myeloid
COX6B1	0	0.6559	0.884	0.762	0	Myeloid			B3GNT5	0	0.767066	0.364	0.003	0	Myeloid
SEC14L1	0	0.655707	0.382	0.118	0	Myeloid			CEP170	0	0.766431	0.467	0.031	0	Myeloid
CDKN1C	0	0.654485	0.139	0.002	0	Myeloid			TPP1	0	0.765756	0.671	0.153	0	Myeloid
CHP1	0	0.653955	0.297	0.051	0	Myeloid			PTTG1IP	0	0.763148	0.589	0.114	0	Myeloid
NME2	0	0.653875	0.839	0.689	0	Myeloid			REL	0	0.762704	0.626	0.193	0	Myeloid
NAGA	0	0.651252	0.284	0.029	0	Myeloid			NEK6	0	0.760002	0.441	0.02	0	Myeloid
SLC24A4	0	0.649187	0.212	0.002	0	Myeloid			DPYSL2	0	0.759229	0.442	0.027	0	Myeloid
WSB1	0	0.646674	0.575	0.322	0	Myeloid			TKT	0	0.757315	0.723	0.322	0	Myeloid
PIK3AP1	0	0.643973	0.314	0.062	0	Myeloid			PAK1	0	0.756349	0.436	0.037	0	Myeloid
GNAQ	0	0.643345	0.276	0.042	0	Myeloid			GLIPR2	0	0.747552	0.735	0.316	0	Myeloid
AMPD2	0	0.642803	0.286	0.05	0	Myeloid			LAIR1	0	0.747534	0.508	0.097	0	Myeloid
RP6-159A1.4	0	0.642389	0.215	0.01	0	Myeloid			UPP1	0	0.747009	0.721	0.284	0	Myeloid
MYO9B	0	0.639498	0.341	0.105	0	Myeloid			RALA	0	0.746863	0.584	0.176	0	Myeloid
MAN2B1	0	0.637899	0.435	0.175	0	Myeloid			ETV6	0	0.742639	0.457	0.048	0	Myeloid
SEMA4A	0	0.63518	0.232	0.01	0	Myeloid			CFP	0	0.740375	0.294	0.01	0	Myeloid
PLCB2	0	0.634271	0.34	0.093	0	Myeloid			SHTN1	0	0.739903	0.408	0	0	Myeloid
PID1	0	0.634267	0.216	0.001	0	Myeloid			MYADM	0	0.737859	0.677	0.252	0	Myeloid
SLC25A6	0	0.634197	0.911	0.86	0	Myeloid			EIF4A1	0	0.735571	0.714	0.207	0	Myeloid
ATOX1	0	0.634094	0.447	0.176	0	Myeloid			TGM2	0	0.733301	0.235	0.002	0	Myeloid
SIGLEC10	0	0.633853	0.2	0.015	0	Myeloid			LILRA5	0	0.733139	0.258	0	0	Myeloid
MAPKAPK3	0	0.6331	0.376	0.126	0	Myeloid			UBE2E2	0	0.732215	0.417	0.003	0	Myeloid
ROGDI	0	0.629542	0.244	0.026	0	Myeloid			LRRC25	0	0.731993	0.38	0.001	0	Myeloid
MTMR11	0	0.628648	0.228	0.001	0	Myeloid			ARL8B	0	0.730596	0.604	0.145	0	Myeloid
STX10	0	0.626456	0.466	0.2	0	Myeloid			CLIC4	0	0.729537	0.402	0.005	0	Myeloid
USP3	0	0.626241	0.432	0.186	0	Myeloid			OSCAR	0	0.729249	0.395	0	0	Myeloid
STAT2	0	0.624834	0.303	0.082	0	Myeloid			TUBB6	0	0.726217	0.383	0.002	0	Myeloid
RGS19	0	0.624464	0.566	0.309	0	Myeloid			LPCAT2	0	0.724379	0.402	0.005	0	Myeloid
ADAP2	0	0.622331	0.228	0.006	0	Myeloid			MPEG1	0	0.722934	0.283	0.001	0	Myeloid
MXD1	0	0.622199	0.249	0.048	0	Myeloid			LILRB1	0	0.722016	0.351	0.009	0	Myeloid
FCGR1A	0	0.620647	0.183	0.001	0	Myeloid			PECAM1	0	0.722003	0.451	0.054	0	Myeloid
ADRBK2	0	0.620271	0.219	0.01	0	Myeloid			DBNDD2	0	0.719916	0.459	0.044	0	Myeloid
ARPC5	0	0.620019	0.77	0.595	0	Myeloid			PLEKHB2	0	0.719062	0.636	0.147	0	Myeloid
PTTG1IP	0	0.619225	0.364	0.121	0	Myeloid			OPN3	0	0.718969	0.392	0.027	0	Myeloid
CLEC10A	0	0.618642	0.103	0.001	0	Myeloid			S100A12	0	0.718037	0.119	0	0	Myeloid
ZNF467	0	0.61753	0.218	0.009	0	Myeloid			CTNNA1	0	0.718012	0.521	0.058	0	Myeloid
LMO2	0	0.616467	0.219	0.002	0	Myeloid			SLAMF8	0	0.717342	0.385	0.01	0	Myeloid
CD300C	0	0.613874	0.24	0.004	0	Myeloid			MOB3B	0	0.714974	0.374	0.001	0	Myeloid
IER5	0	0.613843	0.242	0.032	0	Myeloid			SLC15A3	0	0.714493	0.364	0.001	0	Myeloid
PTCH2	0	0.612933	0.158	0.013	0	Myeloid			MAP3K8	0	0.711219	0.55	0.14	0	Myeloid
PICALM	0	0.612882	0.332	0.095	0	Myeloid			FOSB	0	0.710922	0.357	0.072	0	Myeloid
RNPEP	0	0.612513	0.326	0.078	0	Myeloid			LTBR	0	0.710819	0.413	0.001	0	Myeloid
MBOAT7	0	0.609117	0.262	0.042	0	Myeloid			DMXL2	0	0.71031	0.28	0.003	0	Myeloid
HOTAIRM1	0	0.606566	0.323	0.081	0	Myeloid			TUBA1C	0	0.708447	0.639	0.18	0	Myeloid
FGD2	0	0.606423	0.287	0.039	0	Myeloid			BID	0	0.706096	0.553	0.102	0	Myeloid
UNC93B1	0	0.604389	0.262	0.035	0	Myeloid			EMILIN2	0	0.703628	0.411	0.021	0	Myeloid
ALDH1A1	0	0.602738	0.157	0.001	0	Myeloid			SLC43A3	0	0.702742	0.416	0.046	0	Myeloid
GSN	0	0.602716	0.256	0.044	0	Myeloid			CLEC12A	0	0.700569	0.319	0.014	0	Myeloid
TMEM170B	0	0.600246	0.18	0.003	0	Myeloid			PNPLA6	0	0.699681	0.437	0.055	0	Myeloid
GPCPD1	0	0.599476	0.332	0.116	0	Myeloid			FKBP1A	0	0.698952	0.861	0.473	0	Myeloid
F13A1	0	0.596479	0.186	0.006	0	Myeloid			THEMIS2	0	0.697141	0.458	0.042	0	Myeloid
EVI5	0	0.594307	0.224	0.012	0	Myeloid			LILRA2	0	0.696087	0.349	0.001	0	Myeloid
MAP3K1	0	0.593116	0.349	0.121	0	Myeloid			PHLDA2	0	0.695395	0.321	0.019	0	Myeloid
GNB4	0	0.59096	0.237	0.013	0	Myeloid			DAPK1	0	0.695166	0.36	0.001	0	Myeloid
KCNK6	0	0.589395	0.241	0.033	0	Myeloid			PICALM	0	0.695096	0.55	0.094	0	Myeloid
UQCR11	0	0.589027	0.881	0.747	0	Myeloid			STX11	0	0.693455	0.461	0.07	0	Myeloid
PPP1R9B	0	0.585441	0.265	0.056	0	Myeloid			MEF2A	0	0.691518	0.496	0.069	0	Myeloid
ANKRD13D	0	0.585141	0.322	0.108	0	Myeloid			ZFAND5	0	0.691283	0.61	0.164	0	Myeloid
MBD2	0	0.58505	0.258	0.056	0	Myeloid			CD40	0	0.691072	0.337	0.005	0	Myeloid
LAMTOR2	0	0.584628	0.478	0.222	0	Myeloid			SERPING1	0	0.690271	0.18	0.001	0	Myeloid
BTK	0	0.584575	0.282	0.039	0	Myeloid			PARVB	0	0.688015	0.495	0.059	0	Myeloid
MGST2	0	0.584265	0.24	0.018	0	Myeloid			ATP6AP1	0	0.688012	0.691	0.22	0	Myeloid
RBPJ	0	0.583632	0.345	0.121	0	Myeloid			FNDC3B	0	0.687391	0.421	0.052	0	Myeloid
IL1RN	0	0.583135	0.16	0.001	0	Myeloid			IFNGR1	0	0.68682	0.631	0.168	0	Myeloid
CORO1C	0	0.582622	0.241	0.02	0	Myeloid			THBD	0	0.684969	0.219	0	0	Myeloid
CSF2RB	0	0.58209	0.193	0.006	0	Myeloid			CLTA	0	0.684278	0.802	0.32	0	Myeloid
NAPRT	0	0.581786	0.28	0.052	0	Myeloid			STX7	0	0.684269	0.531	0.072	0	Myeloid
RELT	0	0.581583	0.247	0.027	0	Myeloid			RHOB	0	0.681793	0.332	0.038	0	Myeloid
TFEC	0	0.58015	0.185	0.004	0	Myeloid			SCPEP1	0	0.680123	0.416	0.039	0	Myeloid
LACTB	0	0.579944	0.244	0.035	0	Myeloid			CAPZA2	0	0.679064	0.763	0.277	0	Myeloid
MIDN	0	0.579067	0.331	0.097	0	Myeloid			TFEC	0	0.677845	0.343	0.001	0	Myeloid
APP	0	0.57664	0.233	0.073	0	Myeloid			A2M	0	0.677727	0.262	0.001	0	Myeloid
OAZ2	0	0.576338	0.269	0.056	0	Myeloid			UNC93B1	0	0.676565	0.455	0.042	0	Myeloid
CARS2	0	0.576308	0.226	0.044	0	Myeloid			VEGFA	0	0.673954	0.243	0.001	0	Myeloid
PELI1	0	0.57521	0.271	0.078	0	Myeloid			RP11-670E13.6	0	0.673032	0.232	0.008	0	Myeloid
YWHAE	0	0.571962	0.445	0.191	0	Myeloid			CD151	0	0.672785	0.563	0.121	0	Myeloid
TSEN34	0	0.57149	0.331	0.101	0	Myeloid			SERPINB6	0	0.672653	0.494	0.055	0	Myeloid
GAA	0	0.569705	0.25	0.034	0	Myeloid			DDAH2	0	0.672364	0.551	0.108	0	Myeloid
ZDHHC1	0	0.567285	0.186	0.001	0	Myeloid			UBE2D1	0	0.671032	0.539	0.096	0	Myeloid
ARRB1	0	0.565515	0.241	0.033	0	Myeloid			ASGR1	0	0.668288	0.306	0	0	Myeloid
CCR1	0	0.565395	0.192	0.01	0	Myeloid			BTK	0	0.664764	0.387	0.003	0	Myeloid
PTPN18	0	0.564824	0.417	0.166	0	Myeloid			POMP	0	0.664379	0.841	0.411	0	Myeloid
DAPP1	0	0.564279	0.283	0.063	0	Myeloid			PAPSS2	0	0.664096	0.284	0	0	Myeloid
CAMKK2	0	0.563406	0.218	0.029	0	Myeloid			H1F0	0	0.662118	0.253	0.006	0	Myeloid
SLC25A37	0	0.561295	0.238	0.066	0	Myeloid			MYL6	0	0.660816	0.986	0.919	0	Myeloid
MANBA	0	0.559738	0.343	0.111	0	Myeloid			CD163	0	0.660731	0.263	0	0	Myeloid
PRDX3	0	0.559333	0.43	0.184	0	Myeloid			SOCS3	0	0.657584	0.371	0.05	0	Myeloid
RPS6KA4	0	0.557893	0.299	0.079	0	Myeloid			NR4A3	0	0.656359	0.222	0.012	0	Myeloid
SCO2	0	0.557699	0.224	0.044	0	Myeloid			RGS2	0	0.656081	0.296	0.067	0	Myeloid
GNB1	0	0.555543	0.37	0.135	0	Myeloid			CCR1	0	0.655896	0.399	0.046	0	Myeloid
SERPINB6	0	0.555347	0.375	0.133	0	Myeloid			FAM96A	0	0.655326	0.698	0.225	0	Myeloid
RHOQ	0	0.551102	0.214	0.022	0	Myeloid			PLIN3	0	0.654358	0.518	0.078	0	Myeloid
TMEM154	0	0.550962	0.318	0.115	0	Myeloid			CTNND1	0	0.654075	0.369	0.003	0	Myeloid
TBC1D8	0	0.550649	0.198	0.002	0	Myeloid			CHMP4B	0	0.65256	0.62	0.158	0	Myeloid
SMARCD3	0	0.55026	0.169	0.01	0	Myeloid			CPM	0	0.652532	0.338	0.001	0	Myeloid
TCF7L2	0	0.550217	0.169	0.013	0	Myeloid			SCARB2	0	0.65247	0.38	0.032	0	Myeloid
PTEN	0	0.549931	0.315	0.1	0	Myeloid			SORT1	0	0.65181	0.345	0.001	0	Myeloid
APOBR	0	0.548323	0.232	0.042	0	Myeloid			ACSL1	0	0.650606	0.347	0.027	0	Myeloid
CTNNA1	0	0.548309	0.255	0.044	0	Myeloid			RASSF4	0	0.649691	0.298	0.004	0	Myeloid
ITGAM	0	0.54642	0.302	0.104	0	Myeloid			RHOA	0	0.649201	0.956	0.832	0	Myeloid
MAP3K11	0	0.54619	0.309	0.1	0	Myeloid			SPHK1	0	0.648072	0.263	0.003	0	Myeloid
CARD9	0	0.545133	0.21	0.003	0	Myeloid			GNAQ	0	0.64753	0.445	0.037	0	Myeloid
LAT2	0	0.544327	0.363	0.109	0	Myeloid			FAM26F	0	0.647288	0.284	0.007	0	Myeloid
RHOA	0	0.544068	0.899	0.866	0	Myeloid			BEST1	0	0.647248	0.322	0.026	0	Myeloid
CYP27A1	0	0.544039	0.132	0.001	0	Myeloid			TCF4	0	0.645512	0.239	0.008	0	Myeloid
SLC15A3	0	0.543469	0.179	0.004	0	Myeloid			GNS	0	0.642275	0.401	0.035	0	Myeloid
ARHGAP27	0	0.543272	0.317	0.097	0	Myeloid			TCIRG1	0	0.640529	0.64	0.179	0	Myeloid
SPTLC2	0	0.54145	0.297	0.08	0	Myeloid			MCOLN1	0	0.639028	0.393	0.03	0	Myeloid
CMIP	0	0.540936	0.262	0.065	0	Myeloid			SQRDL	0	0.639	0.599	0.172	0	Myeloid
IL13RA1	0	0.539891	0.196	0.007	0	Myeloid			PRAM1	0	0.638346	0.329	0.003	0	Myeloid
MYD88	0	0.539515	0.381	0.156	0	Myeloid			LINC00936	0	0.636639	0.282	0.045	0	Myeloid
DICER1	0	0.538441	0.302	0.1	0	Myeloid			PVRL2	0	0.635577	0.331	0.001	0	Myeloid
ASGR2	0	0.537763	0.157	0.001	0	Myeloid			RENBP	0	0.632539	0.372	0.026	0	Myeloid
SH3BGRL3	0	0.537475	0.99	0.968	0	Myeloid			CTNNB1	0	0.631398	0.548	0.128	0	Myeloid
VMA21	0	0.537256	0.354	0.135	0	Myeloid			ASAP1	0	0.629952	0.394	0.026	0	Myeloid
C10orf11	0	0.537074	0.196	0.001	0	Myeloid			RHEB	0	0.629804	0.684	0.209	0	Myeloid
QPCT	0	0.535739	0.162	0.001	0	Myeloid			PDLIM1	0	0.628674	0.269	0.019	0	Myeloid
ARHGEF40	0	0.532703	0.154	0.006	0	Myeloid			DUSP3	0	0.626488	0.385	0.014	0	Myeloid
LFNG	0	0.532371	0.206	0.025	0	Myeloid			SNX8	0	0.625328	0.403	0.022	0	Myeloid
ENTPD1	0	0.52918	0.188	0.017	0	Myeloid			NANS	0	0.624643	0.517	0.074	0	Myeloid
NLRP12	0	0.526769	0.155	0.001	0	Myeloid			ABL2	0	0.624412	0.323	0.018	0	Myeloid
FGD4	0	0.526522	0.186	0.003	0	Myeloid			RP11-1143G9.4	0	0.624324	0.292	0	0	Myeloid
RELB	0	0.525316	0.308	0.104	0	Myeloid			BCAT1	0	0.623884	0.303	0.004	0	Myeloid
UNC119	0	0.523849	0.34	0.134	0	Myeloid			CAMK1	0	0.622954	0.31	0.028	0	Myeloid
DPEP2	0	0.523749	0.3	0.103	0	Myeloid			CRTAP	0	0.62169	0.591	0.158	0	Myeloid
TRIB1	0	0.523387	0.156	0.006	0	Myeloid			DRAM1	0	0.621493	0.283	0.01	0	Myeloid
CTDNEP1	0	0.523302	0.236	0.059	0	Myeloid			MYD88	0	0.620832	0.59	0.146	0	Myeloid
RP11-160E2.6	0	0.522802	0.142	0.014	0	Myeloid			P2RY6	0	0.620504	0.272	0	0	Myeloid
FBP1	0	0.520946	0.225	0.028	0	Myeloid			SNX2	0	0.619111	0.6	0.148	0	Myeloid
RPS24	0	0.520091	0.999	0.999	0	Myeloid			NAIP	0	0.616097	0.353	0.019	0	Myeloid
KIAA0513	0	0.518174	0.185	0.01	0	Myeloid			AXL	0	0.615891	0.303	0	0	Myeloid
P2RX1	0	0.517266	0.178	0.005	0	Myeloid			LAPTM5	0	0.613282	0.962	0.845	0	Myeloid
SNX27	0	0.51431	0.267	0.064	0	Myeloid			UBE2J1	0	0.612625	0.585	0.144	0	Myeloid
FAM198B	0	0.513663	0.16	0.001	0	Myeloid			PLAU	0	0.611644	0.291	0.002	0	Myeloid
HIPK3	0	0.512962	0.277	0.081	0	Myeloid			IL4I1	0	0.609897	0.262	0.028	0	Myeloid
ARID3A	0	0.510452	0.187	0.018	0	Myeloid			GPAT3	0	0.608976	0.298	0.013	0	Myeloid
CYFIP1	0	0.509534	0.182	0.01	0	Myeloid			QSOX1	0	0.608197	0.455	0.062	0	Myeloid
ICAM1	0	0.509505	0.178	0.021	0	Myeloid			MAFF	0	0.607751	0.331	0.039	0	Myeloid
PLXNC1	0	0.508442	0.213	0.026	0	Myeloid			ATP13A3	0	0.607671	0.321	0.034	0	Myeloid
VAMP3	0	0.508405	0.297	0.089	0	Myeloid			TBXAS1	0	0.607305	0.421	0.051	0	Myeloid
NACC2	0	0.506976	0.179	0.018	0	Myeloid			COLGALT1	0	0.606943	0.384	0.031	0	Myeloid
APAF1	0	0.506641	0.238	0.053	0	Myeloid			NUMB	0	0.606138	0.476	0.087	0	Myeloid
LPCAT2	0	0.506047	0.186	0.002	0	Myeloid			TMEM51	0	0.604576	0.335	0	0	Myeloid
KIAA1033	0	0.504468	0.358	0.143	0	Myeloid			ST14	0	0.604444	0.334	0.001	0	Myeloid
FUOM	0	0.503915	0.252	0.072	0	Myeloid			SDSL	0	0.604381	0.301	0.001	0	Myeloid
TOM1	0	0.502505	0.289	0.102	0	Myeloid			ATP1B3	0	0.603083	0.643	0.198	0	Myeloid
IMPDH1	0	0.50249	0.355	0.131	0	Myeloid			NAGA	0	0.602279	0.426	0.029	0	Myeloid
NUDT3	0	0.502241	0.293	0.092	0	Myeloid			KIAA0930	0	0.600212	0.337	0.017	0	Myeloid
GAPT	0	0.500412	0.223	0.037	0	Myeloid			MMP19	0	0.599604	0.152	0	0	Myeloid
TMSB10	0	0.499603	1	1	0	Myeloid			BACH1	0	0.599257	0.406	0.045	0	Myeloid
ADAM15	0	0.499454	0.242	0.051	0	Myeloid			TMSB10	0	0.599149	0.996	0.994	0	Myeloid
FKBP15	0	0.499116	0.254	0.06	0	Myeloid			GLA	0	0.598937	0.369	0.031	0	Myeloid
BAZ2B	0	0.496216	0.251	0.071	0	Myeloid			GAS6	0	0.59821	0.303	0.002	0	Myeloid
S100Z	0	0.49206	0.158	0.002	0	Myeloid			IRF5	0	0.597963	0.398	0.029	0	Myeloid
ARHGAP26	0	0.490603	0.207	0.046	0	Myeloid			PTPN6	0	0.596212	0.729	0.282	0	Myeloid
AC013461.1	0	0.490496	0.189	0.012	0	Myeloid			ADGRE2	0	0.595945	0.292	0.002	0	Myeloid
PFDN5	0	0.489521	0.979	0.977	0	Myeloid			PGLS	0	0.595235	0.742	0.287	0	Myeloid
IL18	0	0.488793	0.179	0.007	0	Myeloid			YWHAE	0	0.593797	0.715	0.231	0	Myeloid
PDXK	0	0.488108	0.211	0.045	0	Myeloid			YWHAG	0	0.592	0.478	0.076	0	Myeloid
KDM6B	0	0.487968	0.212	0.05	0	Myeloid			HAVCR2	0	0.590992	0.433	0.059	0	Myeloid
STX7	0	0.486226	0.364	0.128	0	Myeloid			ATP6V1C1	0	0.587649	0.417	0.059	0	Myeloid
HEBP2	0	0.48536	0.255	0.082	0	Myeloid			CA2	0	0.58471	0.208	0.006	0	Myeloid
ATP5L	0	0.483805	0.943	0.906	0	Myeloid			HLA-DOA	0	0.583792	0.321	0.009	0	Myeloid
NRROS	0	0.483458	0.288	0.086	0	Myeloid			ABCA1	0	0.583495	0.212	0.005	0	Myeloid
INPPL1	0	0.482164	0.179	0.025	0	Myeloid			NUDT3	0	0.58271	0.507	0.089	0	Myeloid
CHN2	0	0.481003	0.203	0.022	0	Myeloid			RIPK2	0	0.581391	0.337	0.018	0	Myeloid
CDK2AP1	0	0.480778	0.172	0.005	0	Myeloid			BNIP3L	0	0.580177	0.572	0.158	0	Myeloid
DUSP3	0	0.479987	0.181	0.014	0	Myeloid			NFKB1	0	0.579791	0.417	0.091	0	Myeloid
ZDHHC7	0	0.479535	0.279	0.077	0	Myeloid			CYFIP1	0	0.579705	0.341	0.008	0	Myeloid
BCL6	0	0.479327	0.158	0.012	0	Myeloid			CD33	0	0.579129	0.329	0.001	0	Myeloid
JAK2	0	0.477975	0.244	0.058	0	Myeloid			PPP1R14A	0	0.578275	0.162	0.001	0	Myeloid
AGPAT2	0	0.476839	0.241	0.055	0	Myeloid			ITGA5	0	0.577675	0.393	0.045	0	Myeloid
LAMP2	0	0.476464	0.276	0.092	0	Myeloid			MOB1A	0	0.577225	0.716	0.262	0	Myeloid
BASP1	0	0.476362	0.162	0.018	0	Myeloid			HK2	0	0.575895	0.259	0.004	0	Myeloid
COX4I1	0	0.475459	0.975	0.959	0	Myeloid			VDAC1	0	0.575303	0.752	0.315	0	Myeloid
MCEMP1	0	0.471786	0.119	0.001	0	Myeloid			BCKDK	0	0.574745	0.436	0.051	0	Myeloid
ADAMTSL4	0	0.471011	0.15	0.001	0	Myeloid			SLC37A2	0	0.572254	0.308	0.001	0	Myeloid
ZFHX3	0	0.470593	0.164	0.006	0	Myeloid			GAA	0	0.571906	0.359	0.025	0	Myeloid
DOCK5	0	0.469835	0.193	0.018	0	Myeloid			HSPA6	0	0.57154	0.155	0.005	0	Myeloid
MKNK2	0	0.468949	0.279	0.096	0	Myeloid			PTPN12	0	0.571063	0.37	0.026	0	Myeloid
PHC2	0	0.468683	0.162	0.015	0	Myeloid			P2RX4	0	0.570081	0.414	0.069	0	Myeloid
AOAH	0	0.468026	0.417	0.157	0	Myeloid			NCOA4	0	0.570054	0.583	0.153	0	Myeloid
PLIN3	0	0.467898	0.254	0.069	0	Myeloid			CPPED1	0	0.566799	0.408	0.04	0	Myeloid
PADI4	0	0.467708	0.142	0.015	0	Myeloid			ZFYVE16	0	0.566436	0.317	0.03	0	Myeloid
LILRA6	0	0.466947	0.151	0.001	0	Myeloid			DOK3	0	0.564364	0.309	0.004	0	Myeloid
KDM1B	0	0.466687	0.197	0.025	0	Myeloid			GPR137B	0	0.563353	0.416	0.084	0	Myeloid
ZMIZ1	0	0.466667	0.208	0.03	0	Myeloid			GNA15	0	0.561638	0.401	0.053	0	Myeloid
CEBPA	0	0.465743	0.171	0.007	0	Myeloid			QKI	0	0.559806	0.402	0.037	0	Myeloid
TRIOBP	0	0.464813	0.185	0.027	0	Myeloid			CCRL2	0	0.55572	0.265	0.02	0	Myeloid
PRKACA	0	0.463523	0.183	0.019	0	Myeloid			SLC7A11	0	0.555173	0.123	0.001	0	Myeloid
HHEX	0	0.462381	0.243	0.042	0	Myeloid			MGST2	0	0.551843	0.345	0.013	0	Myeloid
RP11-362F19.1	0	0.461614	0.147	0.001	0	Myeloid			HEBP1	0	0.551276	0.417	0.045	0	Myeloid
SIRPB2	0	0.459985	0.153	0.001	0	Myeloid			SLC25A19	0	0.548499	0.32	0.024	0	Myeloid
RP11-750H9.5	0	0.458479	0.173	0.002	0	Myeloid			TXNDC17	0	0.54753	0.629	0.181	0	Myeloid
SECTM1	0	0.457866	0.169	0.003	0	Myeloid			PIM3	0	0.545204	0.512	0.168	0	Myeloid
IMPA2	0	0.4569	0.167	0.008	0	Myeloid			NAGK	0	0.544557	0.493	0.101	0	Myeloid
ACSL1	0	0.456292	0.163	0.02	0	Myeloid			PID1	0	0.543044	0.23	0	0	Myeloid
RASA4	0	0.456072	0.18	0.015	0	Myeloid			PTGS2	0	0.542326	0.147	0	0	Myeloid
COLGALT1	0	0.454024	0.202	0.046	0	Myeloid			SLC25A37	0	0.540783	0.288	0.045	0	Myeloid
RALB	0	0.454012	0.263	0.073	0	Myeloid			SCIMP	0	0.540585	0.303	0.003	0	Myeloid
2025-03-01	0	0.451972	0.111	0.001	0	Myeloid			OTUD1	0	0.538524	0.227	0.012	0	Myeloid
ATP6V1A	0	0.449977	0.231	0.057	0	Myeloid			SWAP70	0	0.537958	0.337	0.015	0	Myeloid
SNN	0	0.448905	0.197	0.026	0	Myeloid			RAB1A	0	0.537281	0.521	0.124	0	Myeloid
TMEM91	0	0.448851	0.148	0.024	0	Myeloid			VASH1	0	0.536953	0.289	0.004	0	Myeloid
DENND6B	0	0.44823	0.182	0.021	0	Myeloid			TM6SF1	0	0.535577	0.33	0.011	0	Myeloid
STAC3	0	0.444787	0.172	0.004	0	Myeloid			LAMTOR2	0	0.535516	0.622	0.196	0	Myeloid
SH3TC1	0	0.444019	0.194	0.025	0	Myeloid			HSD3B7	0	0.535237	0.248	0.005	0	Myeloid
TTC7A	0	0.440783	0.202	0.046	0	Myeloid			SLCO2B1	0	0.534529	0.253	0	0	Myeloid
ASAP1	0	0.439956	0.182	0.031	0	Myeloid			KDM6B	0	0.533263	0.347	0.055	0	Myeloid
LTB4R	0	0.439282	0.138	0.013	0	Myeloid			MITF	0	0.533046	0.256	0	0	Myeloid
DENND5A	0	0.437815	0.168	0.019	0	Myeloid			DSC2	0	0.530148	0.265	0	0	Myeloid
PLPPR2	0	0.437034	0.158	0.007	0	Myeloid			PABPC4	0	0.529955	0.535	0.127	0	Myeloid
BCKDK	0	0.436862	0.239	0.061	0	Myeloid			NPL	0	0.529133	0.231	0.009	0	Myeloid
RNASE2	0	0.436123	0.139	0.001	0	Myeloid			ENTPD1	0	0.528389	0.315	0.033	0	Myeloid
RENBP	0	0.435187	0.197	0.033	0	Myeloid			IRAK3	0	0.528382	0.274	0.002	0	Myeloid
MYO15B	0	0.434958	0.158	0.02	0	Myeloid			RRBP1	0	0.527266	0.39	0.046	0	Myeloid
FOLR3	0	0.434066	0.113	0	0	Myeloid			HEXA	0	0.527065	0.528	0.142	0	Myeloid
SPECC1	0	0.433983	0.174	0.019	0	Myeloid			NCEH1	0	0.525655	0.28	0.009	0	Myeloid
CLMN	0	0.431468	0.138	0.009	0	Myeloid			SDC2	0	0.524716	0.164	0	0	Myeloid
GABBR1	0	0.429912	0.152	0.016	0	Myeloid			VAMP3	0	0.522765	0.476	0.077	0	Myeloid
TTYH3	0	0.429811	0.159	0.005	0	Myeloid			CNDP2	0	0.522225	0.551	0.141	0	Myeloid
PPIF	0	0.425847	0.195	0.045	0	Myeloid			LAMP2	0	0.522057	0.469	0.095	0	Myeloid
NANS	0	0.425449	0.243	0.06	0	Myeloid			CD300C	0	0.519698	0.291	0.002	0	Myeloid
GK	0	0.425285	0.159	0.025	0	Myeloid			CIITA	0	0.51959	0.323	0.014	0	Myeloid
SORT1	0	0.424098	0.155	0.002	0	Myeloid			STAC	0	0.519102	0.245	0.004	0	Myeloid
EIF1	0	0.423119	0.988	0.993	0	Myeloid			NRP1	0	0.517371	0.262	0	0	Myeloid
EPB41L3	0	0.423066	0.161	0.002	0	Myeloid			ACADVL	0	0.517053	0.588	0.18	0	Myeloid
GNA15	0	0.421775	0.157	0.006	0	Myeloid			SKAP2	0	0.516976	0.495	0.084	0	Myeloid
CALML4	0	0.419363	0.155	0.003	0	Myeloid			LEPROT	0	0.516258	0.523	0.116	0	Myeloid
CDH23	0	0.419257	0.149	0.005	0	Myeloid			SLC31A1	0	0.513864	0.318	0.013	0	Myeloid
BCL3	0	0.418121	0.185	0.04	0	Myeloid			JUND	0	0.513275	0.522	0.156	0	Myeloid
PSTPIP2	0	0.417384	0.214	0.055	0	Myeloid			CSF2RB	0	0.512723	0.255	0.002	0	Myeloid
METTL7A	0	0.4168	0.217	0.047	0	Myeloid			CTSA	0	0.512559	0.543	0.19	0	Myeloid
PEA15	0	0.416321	0.237	0.067	0	Myeloid			DUSP6	0	0.512518	0.328	0.071	0	Myeloid
TSPAN4	0	0.41605	0.172	0.02	0	Myeloid			CD300LF	0	0.510971	0.261	0.002	0	Myeloid
RAB34	0	0.414634	0.193	0.024	0	Myeloid			SPRED1	0	0.509653	0.242	0.001	0	Myeloid
SSFA2	0	0.411908	0.19	0.036	0	Myeloid			ATP6V1A	0	0.508639	0.373	0.054	0	Myeloid
TPCN1	0	0.411091	0.152	0.027	0	Myeloid			MGLL	0	0.506921	0.149	0.007	0	Myeloid
SRGAP2	0	0.409902	0.202	0.047	0	Myeloid			KLF10	0	0.506872	0.401	0.088	0	Myeloid
MED13L	0	0.408898	0.218	0.06	0	Myeloid			PRCP	0	0.505888	0.419	0.071	0	Myeloid
CRISPLD2	0	0.408739	0.108	0.001	0	Myeloid			SH3BP2	0	0.504465	0.42	0.065	0	Myeloid
LYL1	0	0.407378	0.195	0.03	0	Myeloid			ADAM9	0	0.504072	0.291	0.004	0	Myeloid
PARVB	0	0.405497	0.207	0.041	0	Myeloid			PPARG	0	0.503956	0.26	0.03	0	Myeloid
MYOF	0	0.404516	0.146	0.001	0	Myeloid			FGD2	0	0.503933	0.3	0.009	0	Myeloid
SIGLEC9	0	0.402096	0.182	0.015	0	Myeloid			ADAMTSL4	0	0.503647	0.273	0	0	Myeloid
MLKL	0	0.400553	0.16	0.036	0	Myeloid			ATG3	0	0.503151	0.615	0.184	0	Myeloid
PHACTR1	0	0.400365	0.15	0.015	0	Myeloid			TCEAL4	0	0.502459	0.381	0.037	0	Myeloid
ACTB	0	0.397539	1	1	0	Myeloid			GNB1	0	0.502001	0.564	0.139	0	Myeloid
TLR8	0	0.397059	0.133	0.001	0	Myeloid			TNS3	0	0.501436	0.258	0.002	0	Myeloid
ABHD5	0	0.395728	0.173	0.042	0	Myeloid			PTGS1	0	0.500459	0.28	0	0	Myeloid
SCARB2	0	0.395337	0.19	0.037	0	Myeloid			RNPEP	0	0.497631	0.423	0.058	0	Myeloid
RAB20	0	0.394988	0.142	0.007	0	Myeloid			ST3GAL6	0	0.497567	0.284	0	0	Myeloid
ZSWIM6	0	0.394483	0.146	0.012	0	Myeloid			AHR	0	0.496394	0.471	0.117	0	Myeloid
HPSE	0	0.39377	0.13	0.012	0	Myeloid			UQCRC1	0	0.496085	0.659	0.237	0	Myeloid
SLC6A6	0	0.39329	0.173	0.039	0	Myeloid			FHL3	0	0.495657	0.349	0.028	0	Myeloid
SLCO3A1	0	0.391457	0.171	0.036	0	Myeloid			PLEC	0	0.495418	0.571	0.192	0	Myeloid
MCOLN1	0	0.391256	0.182	0.033	0	Myeloid			ETV5	0	0.493116	0.251	0.001	0	Myeloid
TLE3	0	0.390358	0.175	0.042	0	Myeloid			FKBP15	0	0.491159	0.376	0.05	0	Myeloid
GPAT3	0	0.390143	0.157	0.011	0	Myeloid			SDCCAG8	0	0.491047	0.429	0.07	0	Myeloid
ATP6V0A1	0	0.388211	0.135	0.015	0	Myeloid			SIGLEC9	0	0.490323	0.292	0.001	0	Myeloid
SNX18	0	0.386798	0.216	0.058	0	Myeloid			CEBPA	0	0.487107	0.267	0.002	0	Myeloid
RNF135	0	0.386589	0.195	0.041	0	Myeloid			GAS7	0	0.485097	0.251	0.006	0	Myeloid
RRP12	0	0.385696	0.147	0.025	0	Myeloid			NLRP3	0	0.484467	0.229	0.008	0	Myeloid
CDC42EP2	0	0.381757	0.126	0.001	0	Myeloid			ATP6V0A1	0	0.484179	0.294	0.009	0	Myeloid
RP2	0	0.381446	0.181	0.034	0	Myeloid			RAB11FIP1	0	0.483705	0.469	0.136	0	Myeloid
DENND1A	0	0.380746	0.161	0.025	0	Myeloid			SNCA	0	0.482263	0.285	0.002	0	Myeloid
HSPA6	0	0.379131	0.128	0.008	0	Myeloid			TLR2	0	0.481865	0.251	0	0	Myeloid
UBE2E2	0	0.378949	0.18	0.025	0	Myeloid			SH2B3	0	0.480946	0.321	0.026	0	Myeloid
MXD3	0	0.378547	0.136	0.011	0	Myeloid			MXD1	0	0.48041	0.271	0.034	0	Myeloid
VSTM1	0	0.377947	0.107	0.001	0	Myeloid			CD300E	0	0.479564	0.159	0	0	Myeloid
CCR2	0	0.377268	0.15	0.022	0	Myeloid			RP11-24F11.2	0	0.478939	0.276	0.011	0	Myeloid
GAB2	0	0.377031	0.143	0.007	0	Myeloid			PTMS	0	0.475556	0.585	0.189	0	Myeloid
GALK1	0	0.375422	0.231	0.07	0	Myeloid			TMEM251	0	0.472192	0.345	0.051	0	Myeloid
SPTSSA	0	0.374735	0.213	0.061	0	Myeloid			RAB34	0	0.470504	0.353	0.022	0	Myeloid
TNRC18	0	0.374326	0.161	0.033	0	Myeloid			AGPAT2	0	0.469703	0.482	0.118	0	Myeloid
PDLIM7	0	0.373328	0.132	0.016	0	Myeloid			BHLHE41	0	0.469202	0.232	0.001	0	Myeloid
TMEM127	0	0.372872	0.186	0.046	0	Myeloid			PRDX3	0	0.467675	0.642	0.211	0	Myeloid
TK2	0	0.37119	0.151	0.024	0	Myeloid			NFE2L2	0	0.466271	0.606	0.202	0	Myeloid
TNNI2	0	0.370888	0.131	0.003	0	Myeloid			CREB5	0	0.465913	0.262	0	0	Myeloid
CTSL	0	0.369518	0.131	0.014	0	Myeloid			COPRS	0	0.465705	0.335	0.029	0	Myeloid
PFKFB4	0	0.368568	0.117	0.004	0	Myeloid			KMO	0	0.464872	0.244	0.003	0	Myeloid
NPL	0	0.368291	0.135	0.013	0	Myeloid			RAB10	0	0.464301	0.605	0.185	0	Myeloid
LINC00877	0	0.367585	0.129	0.001	0	Myeloid			C10orf11	0	0.463412	0.279	0.001	0	Myeloid
DSE	0	0.366839	0.158	0.023	0	Myeloid			MANBA	0	0.461751	0.425	0.07	0	Myeloid
SIDT2	0	0.366273	0.165	0.034	0	Myeloid			CD93	0	0.460705	0.193	0.002	0	Myeloid
TST	0	0.366159	0.13	0.008	0	Myeloid			TMEM70	0	0.460256	0.433	0.091	0	Myeloid
ATP11A	0	0.36485	0.143	0.018	0	Myeloid			MMP14	0	0.45928	0.231	0.001	0	Myeloid
ULK1	0	0.364162	0.116	0.014	0	Myeloid			HVCN1	0	0.459122	0.31	0.024	0	Myeloid
CTBP2	0	0.363488	0.205	0.049	0	Myeloid			NQO2	0	0.459051	0.406	0.069	0	Myeloid
HK2	0	0.363449	0.113	0.005	0	Myeloid			TOM1	0	0.455983	0.445	0.096	0	Myeloid
RYBP	0	0.36209	0.155	0.026	0	Myeloid			MAP3K13	0	0.455856	0.346	0.053	0	Myeloid
GLT1D1	0	0.362018	0.106	0.003	0	Myeloid			STAB1	0	0.455139	0.158	0	0	Myeloid
NHSL2	0	0.360742	0.136	0.023	0	Myeloid			PRKCD	0	0.455119	0.389	0.06	0	Myeloid
CXorf21	0	0.360448	0.142	0.018	0	Myeloid			NDRG2	0	0.454715	0.198	0.014	0	Myeloid
PAPSS2	0	0.360382	0.118	0.001	0	Myeloid			CD55	0	0.45467	0.567	0.183	0	Myeloid
AGO4	0	0.359444	0.158	0.034	0	Myeloid			FUCA2	0	0.453654	0.362	0.044	0	Myeloid
DENND3	0	0.358734	0.176	0.039	0	Myeloid			TGFBR1	0	0.453169	0.386	0.064	0	Myeloid
P2RX7	0	0.356287	0.13	0.016	0	Myeloid			CD1B	0	0.450935	0.13	0	0	Myeloid
PLEKHO2	0	0.355255	0.125	0.012	0	Myeloid			TRIB1	0	0.450774	0.249	0.017	0	Myeloid
RNF19B	0	0.351	0.114	0.011	0	Myeloid			ID3	0	0.450265	0.222	0.035	0	Myeloid
TPPP3	0	0.34973	0.117	0.001	0	Myeloid			SPNS1	0	0.449569	0.433	0.083	0	Myeloid
ATF3	0	0.349525	0.119	0.004	0	Myeloid			CARD9	0	0.448549	0.27	0.005	0	Myeloid
TRIQK	0	0.3477	0.126	0.01	0	Myeloid			GAPT	0	0.448297	0.236	0.003	0	Myeloid
CNTLN	0	0.346803	0.117	0.003	0	Myeloid			METRNL	0	0.44586	0.263	0.016	0	Myeloid
TBC1D9	0	0.346195	0.128	0.01	0	Myeloid			DBNL	0	0.445479	0.634	0.219	0	Myeloid
FUCA2	0	0.345532	0.202	0.049	0	Myeloid			RGS12	0	0.442976	0.269	0.003	0	Myeloid
ITPK1	0	0.344867	0.202	0.053	0	Myeloid			CTD-2336O2.1	0	0.44276	0.349	0.049	0	Myeloid
RTN1	0	0.343898	0.127	0	0	Myeloid			PEPD	0	0.442436	0.444	0.098	0	Myeloid
FAM214B	0	0.343519	0.141	0.023	0	Myeloid			ERGIC1	0	0.442208	0.382	0.054	0	Myeloid
TLR5	0	0.342074	0.111	0.004	0	Myeloid			EGR2	0	0.441751	0.21	0.011	0	Myeloid
ACER3	0	0.342073	0.166	0.029	0	Myeloid			PLXNB2	0	0.440992	0.24	0.002	0	Myeloid
BEST1	0	0.341547	0.143	0.026	0	Myeloid			FAM129B	0	0.440513	0.249	0.005	0	Myeloid
NLRC4	0	0.341274	0.109	0.001	0	Myeloid			UBE2R2	0	0.439781	0.316	0.04	0	Myeloid
CD300LB	0	0.340164	0.114	0.002	0	Myeloid			ADAM17	0	0.439423	0.366	0.058	0	Myeloid
HES4	0	0.340127	0.101	0.002	0	Myeloid			PIK3AP1	0	0.438855	0.284	0.029	0	Myeloid
CIITA	0	0.33676	0.168	0.036	0	Myeloid			IL18BP	0	0.438494	0.231	0.023	0	Myeloid
PDK4	0	0.336334	0.111	0.002	0	Myeloid			PAPSS1	0	0.437558	0.453	0.097	0	Myeloid
CTNND1	0	0.33295	0.127	0.006	0	Myeloid			FES	0	0.437422	0.281	0.01	0	Myeloid
ARHGEF10L	0	0.330927	0.114	0.001	0	Myeloid			RRAGD	0	0.437262	0.225	0.001	0	Myeloid
MYCL	0	0.329474	0.121	0	0	Myeloid			TSPAN3	0	0.435904	0.341	0.039	0	Myeloid
NBPF10	0	0.329331	0.134	0.019	0	Myeloid			SERINC2	0	0.435755	0.23	0.003	0	Myeloid
AGPAT3	0	0.329293	0.148	0.025	0	Myeloid			ACOT9	0	0.433508	0.38	0.06	0	Myeloid
CACNA2D3	0	0.329122	0.111	0	0	Myeloid			DENND5A	0	0.432578	0.248	0.005	0	Myeloid
NPEPL1	0	0.327078	0.138	0.026	0	Myeloid			BLVRA	0	0.431956	0.385	0.076	0	Myeloid
CPNE8	0	0.325778	0.131	0.015	0	Myeloid			ARHGAP10	0	0.431729	0.313	0.042	0	Myeloid
TRPS1	0	0.325634	0.134	0.026	0	Myeloid			ACSL4	0	0.43102	0.361	0.058	0	Myeloid
SBF2	0	0.322263	0.154	0.033	0	Myeloid			MTPN	0	0.430082	0.616	0.201	0	Myeloid
ADGRE1	0	0.321073	0.117	0.006	0	Myeloid			CCDC50	0	0.42959	0.319	0.056	0	Myeloid
OSBPL11	0	0.317228	0.119	0.013	0	Myeloid			AAED1	0	0.428523	0.407	0.07	0	Myeloid
SRGAP2B	0	0.315907	0.147	0.029	0	Myeloid			PPP1R14B	0	0.428114	0.304	0.055	0	Myeloid
SLC46A2	0	0.315314	0.105	0.001	0	Myeloid			TXNRD1	0	0.426504	0.36	0.077	0	Myeloid
SLC37A2	0	0.312918	0.112	0.001	0	Myeloid			ARRDC4	0	0.426098	0.214	0.002	0	Myeloid
KLF11	0	0.31231	0.136	0.019	0	Myeloid			CAMK1D	0	0.426012	0.38	0.068	0	Myeloid
CATSPER1	0	0.309406	0.109	0.014	0	Myeloid			SUMO3	0	0.425598	0.62	0.214	0	Myeloid
PLXND1	0	0.308838	0.13	0.022	0	Myeloid			MFSD12	0	0.425119	0.254	0.018	0	Myeloid
SLC31A1	0	0.308131	0.127	0.014	0	Myeloid			ABHD2	0	0.425068	0.33	0.048	0	Myeloid
CEACAM4	0	0.306736	0.11	0.002	0	Myeloid			C3AR1	0	0.424661	0.278	0.038	0	Myeloid
BMP2K	0	0.304972	0.107	0.011	0	Myeloid			NRP2	0	0.423618	0.176	0	0	Myeloid
SERPINB8	0	0.304474	0.137	0.024	0	Myeloid			CXorf21	0	0.42361	0.236	0.007	0	Myeloid
STRN4	0	0.304016	0.128	0.021	0	Myeloid			TAX1BP3	0	0.423309	0.384	0.057	0	Myeloid
UPK3A	0	0.302741	0.119	0	0	Myeloid			ARAP1	0	0.421393	0.328	0.046	0	Myeloid
ZNF703	0	0.299142	0.108	0.001	0	Myeloid			P2RX7	0	0.420942	0.222	0.012	0	Myeloid
CYSTM1	0	0.296972	0.152	0.032	0	Myeloid			RXRA	0	0.417722	0.25	0.016	0	Myeloid
COQ2	0	0.291823	0.155	0.032	0	Myeloid			PALLD	0	0.417378	0.188	0.002	0	Myeloid
OTUD1	0	0.290005	0.105	0.014	0	Myeloid			SLIRP	0	0.417	0.604	0.198	0	Myeloid
CBFA2T3	0	0.288568	0.117	0.009	0	Myeloid			ARHGEF10L	0	0.416249	0.221	0	0	Myeloid
ABCA1	0	0.288545	0.104	0.015	0	Myeloid			RP11-598F7.3	0	0.416077	0.1	0	0	Myeloid
CRYBG3	0	0.288025	0.113	0.016	0	Myeloid			ALDH3B1	0	0.415614	0.239	0.001	0	Myeloid
SLC43A3	0	0.286381	0.138	0.024	0	Myeloid			TNNI2	0	0.415501	0.211	0.001	0	Myeloid
ARL11	0	0.284397	0.117	0.012	0	Myeloid			NRROS	0	0.415047	0.357	0.045	0	Myeloid
MILR1	0	0.280527	0.102	0.005	0	Myeloid			CUX1	0	0.414852	0.377	0.062	0	Myeloid
CTD-2006K23.1	0	0.279404	0.103	0	0	Myeloid			DUSP23	0	0.414479	0.526	0.145	0	Myeloid
SPINT1	0	0.277844	0.106	0.007	0	Myeloid			KIFC3	0	0.414229	0.248	0.012	0	Myeloid
SNX30	0	0.275872	0.102	0.01	0	Myeloid			BAIAP2	0	0.413874	0.24	0.012	0	Myeloid
TET3	0	0.274863	0.101	0.012	0	Myeloid			GPR84	0	0.413767	0.209	0	0	Myeloid
PLAGL2	0	0.272648	0.123	0.02	0	Myeloid			S100A13	0	0.412217	0.162	0.005	0	Myeloid
PLAGL1	0	0.270532	0.114	0.015	0	Myeloid			APOBR	0	0.412198	0.311	0.034	0	Myeloid
RRAS	0	0.26424	0.101	0.01	0	Myeloid			BST1	0	0.412163	0.221	0	0	Myeloid
BAIAP2	0	0.259667	0.109	0.015	0	Myeloid			SULF2	0	0.412099	0.217	0.003	0	Myeloid
SESTD1	0	0.258335	0.114	0.019	0	Myeloid			TBC1D2	0	0.411964	0.233	0.013	0	Myeloid
MPST	1.04361e-305	0.417888	0.24	0.075	2.15057e-301	Myeloid			GSAP	0	0.411138	0.311	0.031	0	Myeloid
RCOR1	3.79133e-305	0.324992	0.169	0.041	7.81279e-301	Myeloid			TRIM44	0	0.410656	0.389	0.069	0	Myeloid
METRNL	4.62911e-305	0.292458	0.127	0.024	9.53921e-301	Myeloid			ACER3	0	0.410484	0.326	0.031	0	Myeloid
WDFY2	8.44929e-305	0.462928	0.25	0.082	1.74114e-300	Myeloid			COMMD9	0	0.410442	0.416	0.075	0	Myeloid
ZFYVE16	5.77025e-304	0.37299	0.167	0.041	1.18908e-299	Myeloid			ADPGK	0	0.410051	0.473	0.104	0	Myeloid
IL6R	6.34175e-304	0.476537	0.278	0.098	1.30684e-299	Myeloid			MRAS	0	0.409795	0.201	0	0	Myeloid
TMEM14C	6.72201e-302	0.537461	0.377	0.161	1.3852e-297	Myeloid			TMEM167A	0	0.408374	0.552	0.161	0	Myeloid
HSPA1A	1.67952e-301	0.490155	0.318	0.121	3.46099e-297	Myeloid			MILR1	0	0.406721	0.25	0.001	0	Myeloid
PSEN1	3.88896e-300	0.369993	0.204	0.058	8.01398e-296	Myeloid			CD109	0	0.406619	0.194	0.009	0	Myeloid
MAP3K2	1.6062e-299	0.442812	0.258	0.086	3.3099e-295	Myeloid			GLMP	0	0.405734	0.326	0.059	0	Myeloid
MIR22HG	2.74983e-298	0.2567	0.106	0.017	5.66657e-294	Myeloid			ETF1	0	0.405326	0.452	0.103	0	Myeloid
GM2A	7.51502e-296	0.341984	0.153	0.035	1.54862e-291	Myeloid			RHOQ	0	0.403548	0.227	0.011	0	Myeloid
RAB10	1.78436e-290	0.547969	0.423	0.197	3.67703e-286	Myeloid			ZFHX3	0	0.402211	0.24	0.007	0	Myeloid
SP1	9.29848e-290	0.374331	0.186	0.051	1.91614e-285	Myeloid			CLEC4E	0	0.401876	0.172	0	0	Myeloid
IFNGR1	3.8136e-289	0.46203	0.398	0.17	7.85869e-285	Myeloid			FADS1	0	0.401811	0.237	0.017	0	Myeloid
SCLT1	3.02492e-288	0.350825	0.237	0.075	6.23346e-284	Myeloid			IRAK1	0	0.400862	0.252	0.03	0	Myeloid
CEP170	7.6114e-287	0.348306	0.174	0.045	1.56848e-282	Myeloid			FLVCR2	0	0.400768	0.244	0.006	0	Myeloid
SLC12A9	4.22423e-284	0.340871	0.182	0.05	8.70487e-280	Myeloid			TRAPPC5	0	0.398506	0.53	0.164	0	Myeloid
SAT2	8.71689e-284	0.579659	0.451	0.218	1.79629e-279	Myeloid			TCF7L2	0	0.397891	0.176	0.004	0	Myeloid
NDUFB5	9.18669e-284	0.557662	0.488	0.245	1.8931e-279	Myeloid			PDLIM5	0	0.397391	0.432	0.087	0	Myeloid
ATP6V1F	2.78459e-283	0.61965	0.656	0.427	5.7382e-279	Myeloid			DOCK4	0	0.396958	0.218	0	0	Myeloid
IPMK	1.17305e-282	0.280753	0.127	0.026	2.41731e-278	Myeloid			AGRP	0	0.39681	0.104	0	0	Myeloid
USF2	1.23323e-282	0.417374	0.218	0.068	2.54131e-278	Myeloid			HK3	0	0.396775	0.191	0	0	Myeloid
RTN4	3.98642e-281	0.567223	0.571	0.321	8.21481e-277	Myeloid			CLTC	0	0.396112	0.503	0.142	0	Myeloid
TNFRSF1A	5.8106e-280	0.481775	0.401	0.175	1.19739e-275	Myeloid			TIMM8B	0	0.396011	0.552	0.163	0	Myeloid
TMBIM4	1.42588e-279	0.593144	0.494	0.257	2.9383e-275	Myeloid			HSD17B4	0	0.39483	0.335	0.044	0	Myeloid
MAP2K3	2.0005e-279	0.517106	0.393	0.174	4.12243e-275	Myeloid			APOL4	0	0.392953	0.215	0.001	0	Myeloid
CLIC1	1.06207e-278	0.43926	0.891	0.738	2.1886e-274	Myeloid			LYL1	0	0.392919	0.274	0.019	0	Myeloid
PQLC1	3.43932e-278	0.264255	0.101	0.016	7.08741e-274	Myeloid			CHP1	0	0.392689	0.318	0.043	0	Myeloid
CLCN7	3.58392e-278	0.346925	0.155	0.038	7.38539e-274	Myeloid			P2RY13	0	0.390541	0.184	0	0	Myeloid
C7orf73	7.84032e-278	0.591493	0.572	0.316	1.61565e-273	Myeloid			CTBP2	0	0.390517	0.239	0.006	0	Myeloid
ACSL4	1.81679e-277	0.373594	0.201	0.06	3.74386e-273	Myeloid			AC013461.1	0	0.390023	0.246	0.012	0	Myeloid
TLN1	1.79551e-276	0.563541	0.591	0.333	3.70001e-272	Myeloid			QPCT	0	0.389217	0.24	0.015	0	Myeloid
TFEB	2.50103e-276	0.291882	0.146	0.034	5.15387e-272	Myeloid			PPFIA1	0	0.388085	0.333	0.048	0	Myeloid
FAM65A	1.30015e-275	0.319016	0.171	0.045	2.67922e-271	Myeloid			CBWD1	0	0.386501	0.422	0.086	0	Myeloid
NDUFB1	7.76146e-274	0.650949	0.543	0.298	1.59941e-269	Myeloid			TLR4	0	0.385987	0.195	0.001	0	Myeloid
ATP5J2	9.79069e-274	0.578977	0.743	0.558	2.01757e-269	Myeloid			MSRA	0	0.385893	0.338	0.041	0	Myeloid
DOCK2	2.18865e-273	0.482674	0.382	0.167	4.51014e-269	Myeloid			CYP2S1	0	0.385796	0.219	0	0	Myeloid
PABPC1	4.77772e-273	0.367754	0.978	0.951	9.84545e-269	Myeloid			USF2	0	0.385514	0.387	0.085	0	Myeloid
TNFAIP8L2	2.09985e-272	0.378772	0.249	0.085	4.32716e-268	Myeloid			DAPP1	0	0.385334	0.275	0.049	0	Myeloid
FMNL1	5.44323e-272	0.569036	0.562	0.309	1.12169e-267	Myeloid			ARHGAP31	0	0.385025	0.288	0.024	0	Myeloid
HEXB	6.77767e-270	0.466708	0.329	0.134	1.39667e-265	Myeloid			EHBP1L1	0	0.384125	0.318	0.043	0	Myeloid
RNF13	7.94278e-270	0.508541	0.392	0.177	1.63677e-265	Myeloid			RELT	0	0.383124	0.267	0.024	0	Myeloid
CYBA	1.73819e-269	0.528506	0.897	0.818	3.58188e-265	Myeloid			FAM20C	0	0.383076	0.159	0	0	Myeloid
ACSS2	1.74287e-269	0.254386	0.109	0.02	3.59154e-265	Myeloid			2025-03-02	0	0.382584	0.391	0.082	0	Myeloid
PRCP	1.98445e-269	0.419325	0.298	0.114	4.08936e-265	Myeloid			GBGT1	0	0.381621	0.241	0.005	0	Myeloid
IL10RB	2.78196e-269	0.43337	0.299	0.115	5.73279e-265	Myeloid			KCNK6	0	0.38149	0.331	0.052	0	Myeloid
MLXIP	1.52726e-268	0.419899	0.215	0.069	3.14722e-264	Myeloid			SLC44A1	0	0.379887	0.264	0.032	0	Myeloid
TNFRSF10B	1.93412e-268	0.276014	0.138	0.031	3.98564e-264	Myeloid			ARF3	0	0.379474	0.508	0.137	0	Myeloid
PTPN6	3.31031e-267	0.633722	0.626	0.399	6.82155e-263	Myeloid			GNPTG	0	0.379239	0.579	0.184	0	Myeloid
AP2A1	6.50414e-267	0.409836	0.303	0.117	1.34031e-262	Myeloid			PLXNC1	0	0.377991	0.261	0.021	0	Myeloid
NIPSNAP3A	2.0888e-266	0.303516	0.184	0.052	4.30439e-262	Myeloid			SPAG9	0	0.377818	0.402	0.094	0	Myeloid
STAT6	2.15737e-266	0.539456	0.432	0.206	4.44569e-262	Myeloid			FUCA1	0	0.377295	0.234	0.031	0	Myeloid
TBC1D10B	4.18216e-266	0.292106	0.111	0.021	8.61817e-262	Myeloid			MTCH2	0	0.375121	0.532	0.147	0	Myeloid
RIN3	5.47157e-266	0.51213	0.441	0.212	1.12753e-261	Myeloid			RP2	0	0.37501	0.275	0.022	0	Myeloid
FEZ2	1.00997e-265	0.37031	0.238	0.08	2.08125e-261	Myeloid			HDLBP	0	0.37458	0.474	0.115	0	Myeloid
UBAC1	1.20545e-265	0.30308	0.16	0.041	2.48408e-261	Myeloid			MTMR14	0	0.374001	0.477	0.121	0	Myeloid
DIAPH2	1.96575e-265	0.384068	0.192	0.057	4.05082e-261	Myeloid			CXXC5	0	0.373966	0.253	0.026	0	Myeloid
MTHFD2	5.47516e-265	0.382328	0.266	0.097	1.12827e-260	Myeloid			LACC1	0	0.373351	0.183	0.01	0	Myeloid
COL4A3BP	2.85371e-264	0.410588	0.255	0.09	5.88063e-260	Myeloid			PLEKHO1	0	0.373155	0.401	0.107	0	Myeloid
RP11-386I14.4	2.20672e-263	0.476283	0.112	0.022	4.54738e-259	Myeloid			C20orf27	0	0.372669	0.421	0.115	0	Myeloid
LAP3	2.69873e-263	0.476544	0.307	0.123	5.56128e-259	Myeloid			SERPINB8	0	0.370659	0.269	0.019	0	Myeloid
FAR1	3.41762e-263	0.39266	0.225	0.074	7.04268e-259	Myeloid			TTYH3	0	0.370175	0.203	0.007	0	Myeloid
ORAI3	1.99321e-262	0.324651	0.186	0.054	4.10741e-258	Myeloid			BEX4	0	0.369388	0.368	0.072	0	Myeloid
TBL1X	1.60428e-261	0.371669	0.151	0.038	3.30595e-257	Myeloid			IFIT3	0	0.36914	0.247	0.044	0	Myeloid
CHCHD10	2.72753e-261	0.597961	0.583	0.345	5.62061e-257	Myeloid			KCNN4	0	0.368218	0.284	0.042	0	Myeloid
HDAC9	7.86485e-261	0.257493	0.135	0.031	1.62071e-256	Myeloid			MCTP1	0	0.367581	0.22	0.001	0	Myeloid
FLII	1.52122e-259	0.481922	0.351	0.153	3.13479e-255	Myeloid			DNAJC15	0	0.367293	0.549	0.18	0	Myeloid
DGAT1	1.80579e-259	0.299096	0.119	0.025	3.72119e-255	Myeloid			CAT	0	0.367276	0.458	0.132	0	Myeloid
CAT	5.01984e-259	0.505419	0.395	0.184	1.03444e-254	Myeloid			LPL	0	0.365851	0.108	0	0	Myeloid
TYK2	1.1071e-258	0.42012	0.246	0.087	2.28141e-254	Myeloid			STK38L	0	0.36561	0.283	0.033	0	Myeloid
SPOPL	1.9573e-257	0.260829	0.126	0.027	4.0334e-253	Myeloid			RAPGEF1	0	0.365084	0.347	0.058	0	Myeloid
HDLBP	6.03408e-257	0.429801	0.313	0.127	1.24344e-252	Myeloid			SMIM14	0	0.364503	0.33	0.047	0	Myeloid
TIMM8B	6.82247e-257	0.445708	0.363	0.157	1.40591e-252	Myeloid			RTN3	0	0.364264	0.523	0.162	0	Myeloid
SLC1A5	1.52578e-256	0.273519	0.171	0.047	3.14418e-252	Myeloid			NPTN	0	0.364087	0.398	0.084	0	Myeloid
FRAT2	6.1252e-256	0.278099	0.129	0.029	1.26222e-251	Myeloid			WDFY4	0	0.363409	0.19	0.001	0	Myeloid
RRBP1	7.98668e-255	0.388579	0.231	0.079	1.64582e-250	Myeloid			SLC25A24	0	0.363192	0.441	0.11	0	Myeloid
SUPT4H1	1.55377e-254	0.533661	0.54	0.295	3.20186e-250	Myeloid			NME1	0	0.360591	0.378	0.075	0	Myeloid
BICD2	1.74388e-254	0.34764	0.189	0.057	3.59361e-250	Myeloid			NRIP1	0	0.360345	0.241	0.018	0	Myeloid
PNPLA6	3.77661e-254	0.360496	0.22	0.073	7.78247e-250	Myeloid			AC007246.3	0	0.359275	0.225	0.016	0	Myeloid
CCDC88B	4.5625e-254	0.447174	0.218	0.073	9.40194e-250	Myeloid			EIF2AK4	0	0.359233	0.312	0.048	0	Myeloid
PKN2	7.38287e-254	0.544626	0.298	0.121	1.52139e-249	Myeloid			SCD	0	0.359039	0.184	0.015	0	Myeloid
AGFG1	5.44221e-253	0.326793	0.143	0.035	1.12148e-248	Myeloid			MAP3K2	0	0.358039	0.39	0.084	0	Myeloid
NCOR2	9.32253e-253	0.350786	0.183	0.054	1.92109e-248	Myeloid			NCF4	0	0.356737	0.488	0.152	0	Myeloid
PITPNA	5.30909e-252	0.272638	0.114	0.024	1.09404e-247	Myeloid			CST6	0	0.356524	0.128	0	0	Myeloid
LIMS1	1.73643e-250	0.47716	0.378	0.171	3.57826e-246	Myeloid			SDC4	0	0.356501	0.215	0.02	0	Myeloid
VPS35	6.49353e-250	0.501732	0.413	0.199	1.33812e-245	Myeloid			TTC7A	0	0.356212	0.302	0.05	0	Myeloid
CLTC	6.99226e-250	0.441546	0.337	0.143	1.44089e-245	Myeloid			NUP214	0	0.354775	0.356	0.072	0	Myeloid
QSOX1	1.74517e-249	0.371392	0.188	0.057	3.59627e-245	Myeloid			PLBD2	0	0.354493	0.28	0.026	0	Myeloid
MEF2A	2.04676e-249	0.377847	0.278	0.106	4.21777e-245	Myeloid			RCC2	0	0.354402	0.292	0.031	0	Myeloid
KLHL18	2.83857e-249	0.315794	0.153	0.04	5.84944e-245	Myeloid			SGK3	0	0.353831	0.338	0.054	0	Myeloid
DNTTIP1	3.10175e-249	0.318033	0.211	0.069	6.39178e-245	Myeloid			CAPNS1	0	0.353729	0.465	0.124	0	Myeloid
CAST	5.85893e-249	0.578515	0.701	0.477	1.20735e-244	Myeloid			IL6R	0	0.353022	0.317	0.05	0	Myeloid
RNF24	1.96175e-247	0.335383	0.15	0.039	4.04257e-243	Myeloid			RILP	0	0.352419	0.24	0.011	0	Myeloid
SLC12A7	2.53739e-246	0.330692	0.172	0.049	5.22879e-242	Myeloid			PCBD1	0	0.352271	0.42	0.107	0	Myeloid
COX5A	3.96206e-246	0.561874	0.686	0.488	8.16461e-242	Myeloid			VPS37C	0	0.35212	0.227	0.009	0	Myeloid
HOOK3	2.76043e-245	0.445133	0.333	0.142	5.68842e-241	Myeloid			NADK	0	0.350673	0.302	0.046	0	Myeloid
IRF2BP2	1.36401e-244	0.503196	0.329	0.143	2.81081e-240	Myeloid			VMO1	0	0.350331	0.112	0	0	Myeloid
PTP4A2	4.93407e-243	0.547712	0.672	0.44	1.01676e-238	Myeloid			TSPAN4	0	0.349112	0.247	0.022	0	Myeloid
CHMP4B	7.71508e-243	0.411337	0.322	0.135	1.58985e-238	Myeloid			PACSIN2	0	0.348567	0.359	0.06	0	Myeloid
SERTAD3	1.26859e-241	0.275157	0.192	0.059	2.61419e-237	Myeloid			RB1	0	0.348098	0.405	0.104	0	Myeloid
LSP1	7.3866e-240	0.441171	0.897	0.838	1.52216e-235	Myeloid			MSRB2	0	0.348079	0.251	0.02	0	Myeloid
SYNGR2	5.25512e-239	0.573083	0.569	0.353	1.08292e-234	Myeloid			BLOC1S6	0	0.347219	0.443	0.11	0	Myeloid
YWHAG	5.80155e-239	0.364382	0.212	0.071	1.19553e-234	Myeloid			OTOA	0	0.347055	0.134	0.001	0	Myeloid
ATP2B1	5.99486e-239	0.501694	0.405	0.195	1.23536e-234	Myeloid			TNFAIP8L2	0	0.346909	0.323	0.055	0	Myeloid
MAN2A2	8.41746e-239	0.274225	0.109	0.022	1.73459e-234	Myeloid			FCGR1B	0	0.346001	0.168	0	0	Myeloid
TRIM25	1.18449e-237	0.292542	0.147	0.039	2.44089e-233	Myeloid			SNN	0	0.34265	0.191	0.008	0	Myeloid
NAP1L1	2.71474e-237	0.711872	0.68	0.498	5.59426e-233	Myeloid			PSTPIP2	0	0.342598	0.249	0.032	0	Myeloid
PIEZO1	3.89549e-236	0.323332	0.186	0.058	8.02744e-232	Myeloid			PYGL	0	0.342595	0.197	0	0	Myeloid
SNX2	1.20177e-234	0.408069	0.461	0.232	2.47649e-230	Myeloid			CDA	0	0.342473	0.14	0.001	0	Myeloid
DENND4B	1.60962e-234	0.384035	0.203	0.068	3.31695e-230	Myeloid			RARA	0	0.342341	0.386	0.1	0	Myeloid
EIF4E2	3.86883e-234	0.46236	0.414	0.2	7.97251e-230	Myeloid			GNPDA1	0	0.341197	0.36	0.086	0	Myeloid
MX2	6.96431e-234	0.48214	0.275	0.111	1.43514e-229	Myeloid			CD276	0	0.341117	0.199	0.001	0	Myeloid
DHRS4	4.45654e-233	0.421576	0.3	0.125	9.1836e-229	Myeloid			ARRB1	0	0.340408	0.239	0.013	0	Myeloid
LEPROT	2.56347e-231	0.393267	0.282	0.113	5.28254e-227	Myeloid			CD180	0	0.340357	0.185	0.002	0	Myeloid
EIF2AK4	2.61367e-231	0.317277	0.211	0.072	5.386e-227	Myeloid			C1orf54	0	0.339086	0.161	0.008	0	Myeloid
GNAS	2.65105e-231	0.524962	0.549	0.319	5.46301e-227	Myeloid			FAM46A	0	0.338876	0.24	0.017	0	Myeloid
HDGF	6.04854e-231	0.342186	0.201	0.067	1.24642e-226	Myeloid			OSBPL1A	0	0.338319	0.197	0.003	0	Myeloid
SMARCD2	8.3632e-230	0.27373	0.132	0.033	1.7234e-225	Myeloid			LRRK1	0	0.338099	0.193	0.001	0	Myeloid
WDR83OS	1.01752e-228	0.528038	0.738	0.546	2.09681e-224	Myeloid			ITPRIPL2	0	0.337897	0.204	0.007	0	Myeloid
UQCRC1	1.26724e-228	0.511195	0.514	0.289	2.61139e-224	Myeloid			PLPP3	0	0.337712	0.118	0	0	Myeloid
EPN1	2.04558e-228	0.400723	0.34	0.15	4.21533e-224	Myeloid			TET2	0	0.337472	0.276	0.035	0	Myeloid
VNN2	2.12587e-228	0.444302	0.197	0.067	4.38078e-224	Myeloid			NOTCH2	0	0.336357	0.306	0.056	0	Myeloid
ACTR2	6.30496e-228	0.52975	0.682	0.469	1.29926e-223	Myeloid			TRMT1	0	0.335295	0.382	0.082	0	Myeloid
PLEKHB2	7.99726e-228	0.41311	0.311	0.132	1.648e-223	Myeloid			SIGLEC1	0	0.3352	0.171	0	0	Myeloid
FAM46A	1.20238e-227	0.32356	0.181	0.056	2.47775e-223	Myeloid			TIMM13	0	0.335195	0.52	0.168	0	Myeloid
COMMD9	1.19318e-226	0.344419	0.278	0.11	2.45879e-222	Myeloid			SNX9	0	0.334633	0.382	0.099	0	Myeloid
DNAJC5	1.59971e-226	0.312592	0.158	0.046	3.29653e-222	Myeloid			FEZ2	0	0.334236	0.41	0.086	0	Myeloid
UQCRH	2.73223e-225	0.51344	0.8	0.675	5.63032e-221	Myeloid			NCOR2	0	0.334207	0.32	0.056	0	Myeloid
METTL22	1.15129e-224	0.321723	0.132	0.034	2.37247e-220	Myeloid			EVI5	0	0.334134	0.218	0.003	0	Myeloid
TLR1	3.10998e-224	0.255016	0.141	0.038	6.40874e-220	Myeloid			NFKBID	0	0.334052	0.252	0.034	0	Myeloid
MID1IP1	1.81886e-223	0.434897	0.241	0.092	3.74813e-219	Myeloid			RALB	0	0.332687	0.359	0.068	0	Myeloid
NQO2	2.83805e-223	0.335603	0.203	0.069	5.84837e-219	Myeloid			EIF4E2	0	0.33224	0.536	0.165	0	Myeloid
UQCRQ	1.54991e-222	0.568548	0.666	0.446	3.1939e-218	Myeloid			FAM65A	0	0.331968	0.251	0.022	0	Myeloid
RNF141	3.67476e-222	0.330892	0.205	0.07	7.57257e-218	Myeloid			ADAM15	0	0.331672	0.289	0.04	0	Myeloid
CTSA	8.24044e-222	0.456242	0.377	0.18	1.69811e-217	Myeloid			CD1D	0	0.331456	0.183	0	0	Myeloid
ATF4	2.21218e-220	0.465278	0.365	0.173	4.55863e-216	Myeloid			RIN3	0	0.330699	0.402	0.091	0	Myeloid
CD151	3.06573e-220	0.342064	0.225	0.082	6.31755e-216	Myeloid			LRRC59	0	0.32993	0.423	0.101	0	Myeloid
REL	1.30092e-219	0.463374	0.494	0.264	2.6808e-215	Myeloid			SVIL	0	0.329078	0.231	0.022	0	Myeloid
AHCYL1	2.77618e-219	0.301223	0.175	0.054	5.72088e-215	Myeloid			AD000671.6	0	0.328671	0.402	0.107	0	Myeloid
ARID1A	4.04725e-219	0.450778	0.342	0.156	8.34018e-215	Myeloid			WSB2	0	0.328636	0.26	0.025	0	Myeloid
DNAJC13	5.74148e-219	0.293822	0.159	0.047	1.18315e-214	Myeloid			PITPNA	0	0.327991	0.236	0.024	0	Myeloid
ATF5	7.12592e-219	0.28475	0.138	0.037	1.46844e-214	Myeloid			BAZ2B	0	0.327109	0.291	0.038	0	Myeloid
UBR4	8.54847e-219	0.457591	0.291	0.124	1.76158e-214	Myeloid			IDH1	0	0.326494	0.309	0.053	0	Myeloid
TIMM13	1.95138e-218	0.487898	0.398	0.198	4.0212e-214	Myeloid			LMO2	0	0.326338	0.186	0	0	Myeloid
HM13	2.65908e-218	0.481371	0.478	0.259	5.47956e-214	Myeloid			ADRBK2	0	0.326179	0.206	0.004	0	Myeloid
FAM91A1	2.59415e-217	0.30768	0.167	0.051	5.34577e-213	Myeloid			PLEKHO2	0	0.325527	0.207	0.016	0	Myeloid
SLIRP	5.13349e-217	0.446113	0.437	0.223	1.05786e-212	Myeloid			SERTAD1	0	0.325407	0.423	0.114	0	Myeloid
EIF3K	2.68269e-215	0.414696	0.905	0.86	5.52822e-211	Myeloid			F13A1	0	0.325198	0.139	0	0	Myeloid
DEF8	1.84148e-214	0.363405	0.194	0.066	3.79473e-210	Myeloid			UBE2F	0	0.32354	0.402	0.089	0	Myeloid
MTDH	9.82563e-214	0.537225	0.676	0.469	2.02477e-209	Myeloid			SLC25A13	0	0.322718	0.279	0.033	0	Myeloid
WASF2	2.39626e-213	0.523386	0.582	0.36	4.93797e-209	Myeloid			GOLIM4	0	0.321883	0.282	0.028	0	Myeloid
H2AFJ	1.138e-212	0.460615	0.346	0.161	2.34507e-208	Myeloid			FGD4	0	0.320949	0.202	0.003	0	Myeloid
GLB1	1.15138e-212	0.308192	0.211	0.075	2.37265e-208	Myeloid			AVPI1	0	0.320501	0.196	0.008	0	Myeloid
DUSP22	2.29152e-212	0.361691	0.255	0.101	4.72214e-208	Myeloid			RNF135	0	0.320065	0.25	0.026	0	Myeloid
CMTM7	6.15607e-212	0.436871	0.39	0.191	1.26858e-207	Myeloid			NDUFV3	0	0.319417	0.365	0.073	0	Myeloid
LAPTM5	8.95925e-211	0.357997	0.924	0.889	1.84623e-206	Myeloid			ASPH	0	0.3194	0.224	0.011	0	Myeloid
DNAJC4	1.98115e-210	0.459826	0.39	0.193	4.08256e-206	Myeloid			SPINT1	0	0.318475	0.218	0.011	0	Myeloid
TACC1	2.37216e-209	0.409827	0.338	0.155	4.88831e-205	Myeloid			CAMTA1	0	0.318007	0.548	0.173	0	Myeloid
MOB1A	6.20695e-209	0.478454	0.527	0.304	1.27907e-204	Myeloid			AHCY	0	0.317793	0.351	0.07	0	Myeloid
CARD19	6.62887e-208	0.354921	0.23	0.088	1.36601e-203	Myeloid			ITPK1	0	0.317248	0.31	0.05	0	Myeloid
DYNLL1	1.51428e-206	0.503654	0.616	0.397	3.12047e-202	Myeloid			C9orf72	0	0.316825	0.231	0.02	0	Myeloid
MAP4K4	3.04403e-206	0.369962	0.206	0.075	6.27284e-202	Myeloid			PSEN1	0	0.316578	0.351	0.069	0	Myeloid
COX7B	1.20581e-203	0.524823	0.687	0.496	2.48481e-199	Myeloid			ARL11	0	0.316428	0.209	0.003	0	Myeloid
NPLOC4	6.41171e-201	0.284648	0.126	0.034	1.32126e-196	Myeloid			C19orf38	0	0.31633	0.175	0.001	0	Myeloid
ADGRE5	1.44967e-200	0.592681	0.587	0.379	2.98734e-196	Myeloid			CLN8	0	0.315342	0.216	0.019	0	Myeloid
LENG8	1.62927e-200	0.508812	0.407	0.21	3.35743e-196	Myeloid			CLIC2	0	0.315043	0.178	0.001	0	Myeloid
NDUFA1	5.63956e-200	0.52323	0.778	0.616	1.16214e-195	Myeloid			C12orf45	0	0.314059	0.288	0.052	0	Myeloid
RP11-108M9.4	6.70307e-200	0.347842	0.2	0.072	1.3813e-195	Myeloid			MYO1E	0	0.313735	0.22	0.01	0	Myeloid
TMEM33	1.90592e-199	0.329264	0.189	0.066	3.92752e-195	Myeloid			MYO9B	0	0.313227	0.429	0.116	0	Myeloid
NOTCH1	1.00316e-198	0.278301	0.112	0.027	2.06721e-194	Myeloid			RTN1	0	0.312124	0.186	0	0	Myeloid
NKIRAS2	4.10054e-198	0.294808	0.196	0.069	8.44998e-194	Myeloid			LILRA6	0	0.309949	0.165	0	0	Myeloid
NXF1	8.11432e-198	0.328554	0.198	0.071	1.67212e-193	Myeloid			IGF2R	0	0.309618	0.315	0.071	0	Myeloid
TM9SF2	1.74324e-197	0.454161	0.439	0.233	3.59229e-193	Myeloid			PHC2	0	0.30929	0.182	0.014	0	Myeloid
ACOT9	5.50313e-197	0.283115	0.186	0.064	1.13403e-192	Myeloid			CERS6	0	0.309104	0.195	0.01	0	Myeloid
GLIPR2	2.23547e-196	0.452998	0.476	0.262	4.60664e-192	Myeloid			FPR2	0	0.308628	0.108	0	0	Myeloid
MAST3	2.62792e-196	0.313316	0.171	0.057	5.41536e-192	Myeloid			PXDC1	0	0.308404	0.19	0.002	0	Myeloid
EP300	6.87509e-196	0.362777	0.263	0.11	1.41675e-191	Myeloid			STX4	0	0.307375	0.423	0.121	0	Myeloid
MTMR3	2.75088e-195	0.346044	0.167	0.055	5.66873e-191	Myeloid			STAT2	0	0.307308	0.296	0.058	0	Myeloid
METTL9	1.81554e-194	0.552471	0.478	0.279	3.74129e-190	Myeloid			TRIO	0	0.306658	0.2	0.003	0	Myeloid
ATP5D	7.08306e-194	0.465562	0.798	0.659	1.45961e-189	Myeloid			SERTAD2	0	0.305997	0.276	0.046	0	Myeloid
CKLF	2.44796e-193	0.519158	0.53	0.315	5.0445e-189	Myeloid			SRD5A3	0	0.305887	0.229	0.017	0	Myeloid
TFE3	2.55764e-193	0.263601	0.143	0.043	5.27054e-189	Myeloid			MAFG	0	0.305717	0.232	0.023	0	Myeloid
FAM96A	9.68712e-193	0.431108	0.469	0.258	1.99622e-188	Myeloid			RGL1	0	0.305684	0.126	0.002	0	Myeloid
XIST	5.04546e-192	0.388029	0.123	0.034	1.03972e-187	Myeloid			BATF3	0	0.305541	0.18	0.012	0	Myeloid
RNF149	7.51893e-192	0.56795	0.562	0.362	1.54943e-187	Myeloid			EIF4EBP3	0	0.305003	0.226	0.019	0	Myeloid
SSR3	1.46817e-191	0.448054	0.485	0.275	3.02545e-187	Myeloid			ANKRD22	0	0.304888	0.139	0.001	0	Myeloid
ADPGK	1.77617e-191	0.407438	0.309	0.141	3.66016e-187	Myeloid			FXYD6	0	0.304261	0.131	0	0	Myeloid
NAA38	1.0496e-190	0.492816	0.541	0.325	2.1629e-186	Myeloid			PDK4	0	0.303456	0.161	0	0	Myeloid
POLR2L	4.54466e-190	0.500367	0.727	0.546	9.36519e-186	Myeloid			FLII	0	0.302355	0.439	0.115	0	Myeloid
MICAL1	1.80333e-189	0.335354	0.233	0.093	3.71613e-185	Myeloid			RAB7B	0	0.301816	0.151	0	0	Myeloid
PTRHD1	1.83446e-189	0.4508	0.409	0.215	3.78028e-185	Myeloid			KCNE3	0	0.301566	0.165	0	0	Myeloid
GIMAP8	8.81287e-189	0.350326	0.2	0.075	1.81607e-184	Myeloid			UBR4	0	0.300792	0.375	0.096	0	Myeloid
CCNL1	1.10059e-188	0.585978	0.585	0.383	2.26799e-184	Myeloid			RNF144B	0	0.300369	0.149	0.003	0	Myeloid
PBX2	2.26191e-188	0.281008	0.145	0.044	4.66111e-184	Myeloid			FAM49A	0	0.300339	0.185	0.011	0	Myeloid
STK17B	2.35712e-188	0.568852	0.653	0.459	4.85731e-184	Myeloid			TBC1D9	0	0.299885	0.171	0.001	0	Myeloid
YBX1	1.47524e-187	0.458813	0.843	0.824	3.04002e-183	Myeloid			TP53I3	0	0.299862	0.185	0.002	0	Myeloid
SLC36A4	1.26202e-186	0.290492	0.144	0.044	2.60064e-182	Myeloid			VMA21	0	0.29981	0.465	0.128	0	Myeloid
ATG7	2.75793e-186	0.271322	0.155	0.05	5.68326e-182	Myeloid			PARVG	0	0.29974	0.531	0.17	0	Myeloid
TNK2	3.54908e-185	0.287068	0.126	0.036	7.31359e-181	Myeloid			C6orf62	0	0.298898	0.451	0.129	0	Myeloid
C16orf72	9.479e-185	0.332467	0.184	0.066	1.95334e-180	Myeloid			LAMTOR3	0	0.297996	0.472	0.132	0	Myeloid
AKR1A1	1.49644e-184	0.403938	0.396	0.205	3.08371e-180	Myeloid			SSFA2	0	0.297985	0.265	0.033	0	Myeloid
PSMA4	4.07e-184	0.432356	0.443	0.241	8.38705e-180	Myeloid			STAC3	0	0.297048	0.18	0.001	0	Myeloid
MAN2C1	2.23679e-183	0.366564	0.229	0.093	4.60935e-179	Myeloid			EHD4	0	0.296237	0.32	0.064	0	Myeloid
ZBTB7B	2.45578e-183	0.265271	0.16	0.053	5.06064e-179	Myeloid			STX6	0	0.296204	0.288	0.044	0	Myeloid
SPINT2	3.36913e-183	0.388228	0.285	0.13	6.94276e-179	Myeloid			ARHGAP22	0	0.295562	0.174	0	0	Myeloid
TRIM38	4.50621e-183	0.409628	0.331	0.159	9.28594e-179	Myeloid			STAT6	0	0.295465	0.409	0.109	0	Myeloid
FAM200B	7.0284e-183	0.510775	0.332	0.166	1.44834e-178	Myeloid			YIF1B	0	0.295448	0.445	0.119	0	Myeloid
NDUFV3	1.11764e-182	0.351979	0.272	0.119	2.30312e-178	Myeloid			IL10RB-AS1	0	0.295378	0.164	0.001	0	Myeloid
CACUL1	3.59911e-182	0.316209	0.234	0.095	7.4167e-178	Myeloid			ORAI3	0	0.295206	0.301	0.05	0	Myeloid
TIAM1	4.19257e-182	0.302404	0.156	0.052	8.63962e-178	Myeloid			SLFN11	0	0.29509	0.238	0.031	0	Myeloid
PISD	1.67128e-181	0.275848	0.16	0.053	3.444e-177	Myeloid			ARPIN	0	0.294755	0.182	0	0	Myeloid
HSD17B11	1.83953e-181	0.489404	0.532	0.322	3.79073e-177	Myeloid			ZNF106	0	0.294083	0.415	0.112	0	Myeloid
MIIP	2.46156e-181	0.340179	0.271	0.119	5.07253e-177	Myeloid			NEU1	0	0.293971	0.379	0.09	0	Myeloid
PPP1CB	9.75818e-181	0.401883	0.357	0.177	2.01087e-176	Myeloid			RASA4	0	0.292553	0.185	0.01	0	Myeloid
TXN	1.07847e-180	0.602464	0.572	0.374	2.22239e-176	Myeloid			RNF19B	0	0.292527	0.162	0.012	0	Myeloid
ARF5	2.75022e-180	0.479066	0.681	0.505	5.66738e-176	Myeloid			SLC6A6	0	0.290144	0.331	0.074	0	Myeloid
ROMO1	2.18247e-179	0.495215	0.575	0.363	4.49742e-175	Myeloid			AGAP3	0	0.289091	0.171	0.009	0	Myeloid
ERCC1	5.99691e-179	0.336744	0.296	0.134	1.23578e-174	Myeloid			G6PC3	0	0.289062	0.256	0.028	0	Myeloid
ANO6	9.10773e-179	0.340873	0.243	0.102	1.87683e-174	Myeloid			RP11-426C22.5	0	0.288744	0.179	0.004	0	Myeloid
PRKCB	1.13774e-178	0.386283	0.449	0.241	2.34454e-174	Myeloid			TPRA1	0	0.288645	0.279	0.056	0	Myeloid
PARP14	2.96903e-178	0.448918	0.263	0.118	6.11829e-174	Myeloid			SGMS2	0	0.287892	0.15	0	0	Myeloid
PDLIM5	4.64677e-178	0.294671	0.231	0.094	9.57561e-174	Myeloid			GBAS	0	0.287528	0.38	0.081	0	Myeloid
BOD1L1	8.45282e-178	0.398354	0.322	0.155	1.74187e-173	Myeloid			DFNA5	0	0.287425	0.158	0	0	Myeloid
CYB5R4	3.08963e-177	0.327174	0.268	0.117	6.3668e-173	Myeloid			MBD2	0	0.286824	0.287	0.058	0	Myeloid
NCKAP1L	3.5103e-176	0.405594	0.433	0.234	7.23368e-172	Myeloid			MBOAT7	0	0.28672	0.296	0.061	0	Myeloid
ERICH1	1.03253e-175	0.436675	0.388	0.203	2.12773e-171	Myeloid			MIR22HG	0	0.286052	0.198	0.025	0	Myeloid
MRPL52	1.81525e-175	0.466004	0.488	0.285	3.74069e-171	Myeloid			CATSPER1	0	0.286026	0.169	0.005	0	Myeloid
NBPF19	8.42249e-175	0.349857	0.23	0.096	1.73562e-170	Myeloid			SLC1A4	0	0.285571	0.253	0.038	0	Myeloid
PLP2	3.8947e-174	0.525162	0.588	0.394	8.02581e-170	Myeloid			BMP2K	0	0.285404	0.193	0.008	0	Myeloid
EIF3A	4.74002e-174	0.466041	0.558	0.347	9.76777e-170	Myeloid			ADAM28	0	0.283727	0.17	0.009	0	Myeloid
FOSL2	8.76571e-174	0.280974	0.208	0.08	1.80635e-169	Myeloid			IMPA2	0	0.28262	0.188	0.007	0	Myeloid
MRPL23	7.92132e-173	0.334079	0.247	0.106	1.63235e-168	Myeloid			NFKBIE	0	0.282231	0.221	0.024	0	Myeloid
DYNLT1	1.23795e-172	0.442678	0.444	0.248	2.55105e-168	Myeloid			DOCK5	0	0.281599	0.193	0.014	0	Myeloid
ARPC4	1.58737e-172	0.446463	0.473	0.27	3.2711e-168	Myeloid			CLCN7	0	0.280751	0.251	0.035	0	Myeloid
CHCHD5	6.18806e-172	0.40028	0.353	0.178	1.27517e-167	Myeloid			NBPF14	0	0.280341	0.241	0.039	0	Myeloid
DDX3X	7.46778e-172	0.488403	0.447	0.256	1.53889e-167	Myeloid			RAP2B	0	0.279933	0.387	0.097	0	Myeloid
YIF1B	2.10873e-171	0.336048	0.277	0.125	4.34546e-167	Myeloid			SH3TC1	0	0.279425	0.243	0.032	0	Myeloid
SOS2	4.2586e-171	0.256264	0.133	0.041	8.77569e-167	Myeloid			FAM198B	0	0.279241	0.143	0	0	Myeloid
2025-03-02	2.68401e-169	0.261623	0.154	0.052	5.53095e-165	Myeloid			PALD1	0	0.278044	0.153	0	0	Myeloid
CNIH4	3.55805e-169	0.384262	0.298	0.142	7.33207e-165	Myeloid			ALDH1A1	0	0.277713	0.1	0	0	Myeloid
BLOC1S1	3.60801e-169	0.447732	0.493	0.291	7.43503e-165	Myeloid			CDCP1	0	0.277712	0.17	0.002	0	Myeloid
SERTAD2	3.18177e-168	0.299057	0.18	0.067	6.55667e-164	Myeloid			PLEK2	0	0.276852	0.145	0.001	0	Myeloid
TOLLIP	8.29693e-168	0.302693	0.219	0.09	1.70975e-163	Myeloid			TMEM52B	0	0.276546	0.166	0	0	Myeloid
PAK2	1.73752e-167	0.467513	0.579	0.376	3.58051e-163	Myeloid			GLB1	0	0.275703	0.375	0.086	0	Myeloid
NR4A2	2.30393e-167	0.308097	0.178	0.066	4.74771e-163	Myeloid			HHEX	0	0.275492	0.194	0.007	0	Myeloid
LRRFIP2	4.87393e-167	0.400031	0.262	0.12	1.00437e-162	Myeloid			TPD52L2	0	0.275263	0.391	0.105	0	Myeloid
ADAM17	4.97986e-166	0.267822	0.164	0.059	1.0262e-161	Myeloid			CHPT1	0	0.275094	0.276	0.039	0	Myeloid
CPEB4	1.06512e-165	0.255767	0.114	0.033	2.19489e-161	Myeloid			CDC42EP1	0	0.275059	0.17	0.001	0	Myeloid
PTPN12	1.47929e-165	0.276517	0.199	0.077	3.04838e-161	Myeloid			RASAL2	0	0.274499	0.152	0	0	Myeloid
MAPK14	1.97702e-165	0.297783	0.187	0.072	4.07404e-161	Myeloid			MIR3945HG	0	0.272742	0.104	0	0	Myeloid
SMS	3.12818e-165	0.360267	0.325	0.16	6.44624e-161	Myeloid			HOOK3	0	0.272189	0.42	0.108	0	Myeloid
TUG1	3.20159e-165	0.269408	0.144	0.048	6.59751e-161	Myeloid			SEMA3C	0	0.272158	0.141	0	0	Myeloid
AZI2	6.50114e-165	0.360564	0.25	0.112	1.33969e-160	Myeloid			HIPK2	0	0.27205	0.208	0.03	0	Myeloid
CEBPG	1.30585e-164	0.280237	0.197	0.077	2.69096e-160	Myeloid			GBA	0	0.271611	0.282	0.051	0	Myeloid
SNAP29	3.0302e-164	0.306479	0.263	0.117	6.24433e-160	Myeloid			HRH2	0	0.271337	0.14	0.008	0	Myeloid
TUBA1A	3.44457e-164	0.587987	0.587	0.413	7.09823e-160	Myeloid			SLC12A9	0	0.271224	0.253	0.035	0	Myeloid
KIAA0100	1.17753e-163	0.292324	0.191	0.074	2.42654e-159	Myeloid			SPG20	0	0.271098	0.243	0.036	0	Myeloid
FOXO3	4.00997e-163	0.287582	0.182	0.069	8.26335e-159	Myeloid			TLR1	0	0.271012	0.205	0.014	0	Myeloid
AGTPBP1	5.35846e-163	0.431515	0.319	0.159	1.10422e-158	Myeloid			TPMT	0	0.270942	0.325	0.061	0	Myeloid
ERGIC1	6.12549e-163	0.303834	0.199	0.079	1.26228e-158	Myeloid			CCDC112	0	0.269183	0.219	0.015	0	Myeloid
EVI2A	6.53529e-162	0.376411	0.279	0.131	1.34673e-157	Myeloid			PDE4A	0	0.269032	0.291	0.056	0	Myeloid
STK40	8.9092e-162	0.253725	0.152	0.052	1.83592e-157	Myeloid			PCK2	0	0.268802	0.309	0.063	0	Myeloid
CBWD1	1.13561e-161	0.276706	0.217	0.09	2.34016e-157	Myeloid			NKIRAS2	0	0.268774	0.334	0.068	0	Myeloid
FAM195A	1.44915e-161	0.294635	0.188	0.073	2.98627e-157	Myeloid			CTTNBP2NL	0	0.267994	0.178	0.003	0	Myeloid
AP1B1	1.25819e-160	0.29718	0.232	0.099	2.59275e-156	Myeloid			IL10RB	0	0.267389	0.453	0.132	0	Myeloid
LCP1	5.5601e-160	0.366703	0.834	0.713	1.14577e-155	Myeloid			TMEM38B	0	0.266904	0.233	0.037	0	Myeloid
DOCK8	1.13244e-159	0.446331	0.517	0.319	2.33362e-155	Myeloid			SRC	0	0.266086	0.15	0.002	0	Myeloid
SH3BGRL	1.42204e-159	0.491687	0.687	0.55	2.9304e-155	Myeloid			PLEKHM2	0	0.265883	0.167	0.014	0	Myeloid
IQSEC1	2.3966e-159	0.315063	0.212	0.088	4.93867e-155	Myeloid			SIPA1L2	0	0.265702	0.146	0.001	0	Myeloid
PABPN1	2.99192e-159	0.382677	0.357	0.185	6.16546e-155	Myeloid			MICAL1	0	0.265224	0.401	0.109	0	Myeloid
JOSD2	3.52051e-159	0.349648	0.27	0.125	7.25472e-155	Myeloid			ERCC1	0	0.264955	0.39	0.103	0	Myeloid
ATP5H	1.29257e-158	0.453762	0.675	0.495	2.66361e-154	Myeloid			CTDNEP1	0	0.264771	0.299	0.059	0	Myeloid
STK24	2.05418e-158	0.276334	0.167	0.062	4.23305e-154	Myeloid			RAPH1	0	0.26435	0.156	0.003	0	Myeloid
DUSP23	2.4446e-157	0.320282	0.28	0.131	5.0376e-153	Myeloid			IFNAR1	0	0.263626	0.405	0.11	0	Myeloid
KCTD20	3.78526e-157	0.298638	0.206	0.085	7.80029e-153	Myeloid			GRASP	0	0.263571	0.128	0.003	0	Myeloid
FAM101B	6.51571e-157	0.300075	0.118	0.036	1.34269e-152	Myeloid			SERPINF2	0	0.261725	0.151	0.001	0	Myeloid
ATP5I	7.53716e-157	0.503622	0.637	0.449	1.55318e-152	Myeloid			CLDN23	0	0.261542	0.122	0	0	Myeloid
HK1	1.08777e-156	0.345278	0.284	0.136	2.24156e-152	Myeloid			SCARB1	0	0.261309	0.158	0.005	0	Myeloid
TMEM55A	5.64319e-156	0.27047	0.166	0.061	1.16289e-151	Myeloid			SPR	0	0.260914	0.15	0	0	Myeloid
A1BG	6.68503e-156	0.367382	0.224	0.098	1.37758e-151	Myeloid			CYB5R4	0	0.260345	0.366	0.09	0	Myeloid
ATP1B3	2.29419e-155	0.333725	0.315	0.155	4.72765e-151	Myeloid			SEMA4A	0	0.260224	0.184	0.012	0	Myeloid
SRA1	3.13047e-155	0.358609	0.336	0.17	6.45095e-151	Myeloid			ABR	0	0.259542	0.297	0.057	0	Myeloid
CELF1	1.07965e-153	0.434568	0.35	0.187	2.22483e-149	Myeloid			SPATS2L	0	0.259143	0.338	0.077	0	Myeloid
CBL	3.65231e-153	0.287526	0.202	0.083	7.52631e-149	Myeloid			SLC2A6	0	0.258855	0.149	0.012	0	Myeloid
RNF181	1.31891e-150	0.407016	0.509	0.311	2.71788e-146	Myeloid			SEC14L1	0	0.258693	0.363	0.092	0	Myeloid
SRRM2	5.49441e-150	0.453165	0.549	0.355	1.13223e-145	Myeloid			DST	0	0.258528	0.163	0.002	0	Myeloid
ADCY7	8.98523e-150	0.269077	0.252	0.114	1.85159e-145	Myeloid			CHMP2B	0	0.258045	0.453	0.127	0	Myeloid
CCDC50	1.05736e-149	0.360704	0.152	0.055	2.17891e-145	Myeloid			KCNMB1	0	0.257691	0.153	0	0	Myeloid
YPEL2	1.07671e-149	0.283382	0.189	0.076	2.21877e-145	Myeloid			HS3ST1	0	0.257344	0.111	0.003	0	Myeloid
PLK3	2.2716e-149	0.32499	0.143	0.051	4.68108e-145	Myeloid			SIRPB1	0	0.257261	0.131	0.002	0	Myeloid
DNAJC15	5.45251e-149	0.409135	0.443	0.259	1.1236e-144	Myeloid			NFAM1	0	0.25626	0.136	0	0	Myeloid
TRIP12	1.29967e-148	0.317658	0.256	0.119	2.67822e-144	Myeloid			SIDT2	0	0.255952	0.189	0.02	0	Myeloid
SVBP	1.71322e-148	0.338189	0.252	0.117	3.53043e-144	Myeloid			SECTM1	0	0.255866	0.134	0.003	0	Myeloid
CDV3	4.60632e-148	0.331107	0.277	0.133	9.49225e-144	Myeloid			RFX2	0	0.255495	0.146	0.01	0	Myeloid
SIN3B	5.5938e-148	0.275334	0.146	0.052	1.15271e-143	Myeloid			TOLLIP	0	0.255426	0.36	0.09	0	Myeloid
TGFB1	5.79539e-148	0.386187	0.573	0.363	1.19426e-143	Myeloid			ABCC3	0	0.25501	0.139	0	0	Myeloid
ITGB2	1.79588e-147	0.293095	0.838	0.728	3.70077e-143	Myeloid			PPARD	0	0.254871	0.192	0.017	0	Myeloid
OGFR	4.91468e-147	0.338836	0.333	0.171	1.01277e-142	Myeloid			AIMP2	0	0.253888	0.304	0.057	0	Myeloid
PSMB3	2.55822e-146	0.440353	0.613	0.431	5.27173e-142	Myeloid			SLC1A3	0	0.253085	0.135	0	0	Myeloid
ARPC2	3.50256e-146	0.268252	0.909	0.884	7.21772e-142	Myeloid			INF2	0	0.252985	0.209	0.021	0	Myeloid
DPYD	8.43399e-146	0.396437	0.385	0.215	1.73799e-141	Myeloid			IGFBP7	0	0.252474	0.185	0.008	0	Myeloid
SCNM1	9.58436e-146	0.363688	0.358	0.19	1.97505e-141	Myeloid			UBE2E1	0	0.252175	0.427	0.117	0	Myeloid
TAOK1	1.54209e-145	0.292133	0.226	0.1	3.17779e-141	Myeloid			TRIP6	0	0.252163	0.19	0.01	0	Myeloid
BAG1	1.65517e-144	0.335972	0.365	0.195	3.41081e-140	Myeloid			PROCR	0	0.251871	0.16	0.002	0	Myeloid
WDR26	1.53549e-143	0.275365	0.182	0.073	3.16418e-139	Myeloid			GPX3	0	0.251693	0.123	0	0	Myeloid
C20orf24	1.76088e-143	0.391502	0.483	0.293	3.62865e-139	Myeloid			ARL8A	0	0.250318	0.271	0.048	0	Myeloid
SRSF6	4.36103e-143	0.326347	0.247	0.116	8.98677e-139	Myeloid			PLAC8	2.30312e-307	0.707572	0.25	0.05	4.74604e-303	Myeloid
PLD3	4.63527e-143	0.363909	0.325	0.171	9.5519e-139	Myeloid			CANX	3.18889e-307	0.537404	0.725	0.303	6.57134e-303	Myeloid
SLC25A3	6.27523e-142	0.40077	0.755	0.668	1.29314e-137	Myeloid			BAG1	4.00278e-306	0.323978	0.555	0.184	8.24854e-302	Myeloid
PREX1	1.13967e-141	0.296062	0.279	0.134	2.34851e-137	Myeloid			IRF2BP2	2.76872e-305	0.297803	0.376	0.101	5.70549e-301	Myeloid
CTBS	5.79912e-140	0.303662	0.252	0.119	1.19503e-135	Myeloid			SRA1	4.95469e-305	0.287439	0.495	0.155	1.02101e-300	Myeloid
SEC61B	8.93484e-140	0.471283	0.726	0.563	1.8412e-135	Myeloid			SH3BGRL	3.14433e-303	0.636934	0.831	0.43	6.47953e-299	Myeloid
LPGAT1	1.84647e-139	0.272565	0.221	0.098	3.80503e-135	Myeloid			PDE4DIP	5.36603e-303	0.415229	0.356	0.095	1.10578e-298	Myeloid
SLC25A24	2.50374e-139	0.297469	0.211	0.093	5.15946e-135	Myeloid			CDV3	7.0584e-303	0.252724	0.438	0.128	1.45452e-298	Myeloid
IRF7	1.12832e-138	0.608928	0.299	0.156	2.32513e-134	Myeloid			RILPL2	3.47733e-302	0.313751	0.485	0.152	7.16574e-298	Myeloid
FLNA	4.44792e-138	0.327913	0.73	0.541	9.16582e-134	Myeloid			RUNX1	1.73221e-301	0.278314	0.379	0.103	3.56956e-297	Myeloid
RPS17	7.60227e-138	0.38989	0.871	0.794	1.5666e-133	Myeloid			TNFRSF1A	1.91329e-300	0.284178	0.497	0.156	3.94271e-296	Myeloid
JARID2	3.2515e-137	0.283485	0.185	0.077	6.70037e-133	Myeloid			IER5	9.66057e-300	0.355166	0.315	0.076	1.99075e-295	Myeloid
HADHA	8.77088e-137	0.415203	0.576	0.395	1.80741e-132	Myeloid			TFRC	3.4358e-298	0.457245	0.218	0.038	7.08015e-294	Myeloid
C6orf62	1.40889e-136	0.332253	0.294	0.149	2.9033e-132	Myeloid			ADAM10	5.37971e-297	0.34417	0.469	0.148	1.1086e-292	Myeloid
GNG10	3.19924e-136	0.306224	0.291	0.146	6.59268e-132	Myeloid			SAT2	6.04791e-297	0.304604	0.542	0.18	1.24629e-292	Myeloid
COPA	3.48049e-136	0.331435	0.317	0.165	7.17224e-132	Myeloid			IL17RA	6.94745e-297	0.316073	0.467	0.145	1.43166e-292	Myeloid
C1orf43	7.58043e-136	0.368373	0.46	0.278	1.5621e-131	Myeloid			HPS1	7.54468e-295	0.317025	0.559	0.189	1.55473e-290	Myeloid
SQRDL	4.1777e-135	0.330055	0.275	0.137	8.609e-131	Myeloid			PTPN18	3.66538e-294	0.287147	0.464	0.144	7.55324e-290	Myeloid
ANAPC11	6.99022e-135	0.390288	0.557	0.363	1.44047e-130	Myeloid			TLN1	2.76813e-293	0.447248	0.677	0.265	5.70429e-289	Myeloid
CSGALNACT2	9.35221e-135	0.28141	0.206	0.09	1.92721e-130	Myeloid			DDX21	6.86581e-292	0.438099	0.656	0.253	1.41484e-287	Myeloid
GMFG	2.43822e-134	0.37699	0.854	0.767	5.02444e-130	Myeloid			MYDGF	9.7473e-291	0.497091	0.704	0.291	2.00863e-286	Myeloid
TMEM256	4.23225e-134	0.437888	0.502	0.321	8.72141e-130	Myeloid			EDEM1	2.13986e-290	0.252974	0.281	0.063	4.4096e-286	Myeloid
MTMR14	2.02248e-133	0.313134	0.316	0.164	4.16773e-129	Myeloid			TIPARP	3.84188e-290	0.379882	0.331	0.086	7.91695e-286	Myeloid
RBX1	1.11384e-132	0.408468	0.603	0.426	2.29529e-128	Myeloid			FAM105A	5.98688e-289	0.264859	0.383	0.107	1.23372e-284	Myeloid
ZFAS1	1.39863e-132	0.390604	0.781	0.644	2.88216e-128	Myeloid			IGFLR1	1.3125e-285	0.333556	0.486	0.16	2.70468e-281	Myeloid
SHOC2	2.41471e-132	0.346508	0.322	0.171	4.976e-128	Myeloid			NAA20	2.69783e-285	0.260417	0.468	0.147	5.55943e-281	Myeloid
WAC	2.4897e-131	0.352052	0.352	0.192	5.13052e-127	Myeloid			C1orf122	3.06438e-284	0.270428	0.342	0.09	6.31477e-280	Myeloid
ITGA5	8.13333e-131	0.279736	0.173	0.072	1.67604e-126	Myeloid			ENY2	1.21295e-283	0.399455	0.688	0.266	2.49952e-279	Myeloid
EXOC3	9.4289e-131	0.258792	0.13	0.047	1.94301e-126	Myeloid			C1orf43	1.6494e-282	0.482233	0.751	0.318	3.39892e-278	Myeloid
NDUFS7	5.02385e-129	0.384925	0.543	0.359	1.03527e-124	Myeloid			SCCPDH	2.22907e-282	0.281777	0.256	0.054	4.59345e-278	Myeloid
ZNF518A	9.40499e-129	0.254609	0.126	0.045	1.93809e-124	Myeloid			AREG	2.38807e-281	1.0893	0.207	0.037	4.9211e-277	Myeloid
IFI44	9.8311e-129	0.30491	0.133	0.049	2.0259e-124	Myeloid			ARL4A	6.98832e-281	0.265266	0.308	0.076	1.44008e-276	Myeloid
TGOLN2	3.62754e-128	0.375872	0.47	0.288	7.47526e-124	Myeloid			GNA13	3.23722e-280	0.310103	0.381	0.11	6.67094e-276	Myeloid
GTF2I	4.04213e-128	0.373582	0.345	0.191	8.32961e-124	Myeloid			PCBP1	3.78505e-280	0.613615	0.854	0.478	7.79986e-276	Myeloid
ZCCHC6	1.3849e-127	0.303098	0.246	0.119	2.85387e-123	Myeloid			PPP1CB	5.31673e-278	0.313757	0.562	0.196	1.09562e-273	Myeloid
DNAJB12	2.02594e-127	0.256571	0.215	0.098	4.17485e-123	Myeloid			FOSL2	6.42807e-278	0.323935	0.283	0.067	1.32463e-273	Myeloid
SFT2D1	2.40047e-127	0.308918	0.376	0.208	4.94666e-123	Myeloid			CCT5	8.16646e-278	0.421642	0.623	0.24	1.68286e-273	Myeloid
PRKAG2	6.71689e-127	0.282687	0.175	0.074	1.38415e-122	Myeloid			HIF1A	5.18964e-277	0.471663	0.505	0.178	1.06943e-272	Myeloid
IFI44L	1.01966e-126	0.267634	0.111	0.037	2.10121e-122	Myeloid			RAB5C	1.31911e-276	0.497946	0.77	0.337	2.71829e-272	Myeloid
MICU1	1.52364e-126	0.255709	0.165	0.068	3.13977e-122	Myeloid			RAB7A	3.81016e-276	0.542989	0.783	0.367	7.8516e-272	Myeloid
MOB3A	4.82986e-126	0.33698	0.32	0.172	9.95288e-122	Myeloid			MIDN	1.72242e-275	0.282271	0.345	0.094	3.54939e-271	Myeloid
NDUFA2	2.81677e-125	0.387084	0.558	0.372	5.80453e-121	Myeloid			NR4A2	2.00382e-275	0.584792	0.389	0.124	4.12926e-271	Myeloid
ZNF524	2.96637e-124	0.328193	0.263	0.133	6.1128e-120	Myeloid			SMS	2.43667e-275	0.336518	0.501	0.169	5.02125e-271	Myeloid
TRIM44	1.20107e-123	0.295232	0.258	0.128	2.47505e-119	Myeloid			RASSF2	1.01065e-274	0.274506	0.297	0.073	2.08264e-270	Myeloid
ACAA1	2.81261e-123	0.318542	0.382	0.218	5.79594e-119	Myeloid			CYBA	2.84186e-274	0.594177	0.944	0.872	5.85623e-270	Myeloid
PAFAH1B2	1.33885e-122	0.261659	0.172	0.073	2.75896e-118	Myeloid			CCL3	9.15736e-271	1.48438	0.301	0.085	1.88706e-266	Myeloid
GBAS	1.8491e-122	0.250481	0.243	0.117	3.81044e-118	Myeloid			RHOG	3.10202e-270	0.570784	0.783	0.386	6.39234e-266	Myeloid
NDUFS6	3.62625e-122	0.367021	0.522	0.337	7.47262e-118	Myeloid			RAD23B	3.3131e-270	0.258708	0.487	0.16	6.8273e-266	Myeloid
SDHB	4.74185e-121	0.275724	0.332	0.18	9.77153e-117	Myeloid			ARRB2	1.21724e-269	0.523536	0.774	0.353	2.50838e-265	Myeloid
XRN2	1.38635e-120	0.389884	0.456	0.283	2.85685e-116	Myeloid			SOAT1	5.84507e-269	0.254163	0.357	0.1	1.20449e-264	Myeloid
NUFIP2	9.57105e-120	0.282721	0.213	0.1	1.97231e-115	Myeloid			GAPDH	1.0703e-268	0.493224	0.984	0.952	2.20556e-264	Myeloid
EIF3B	2.06011e-119	0.25524	0.166	0.07	4.24527e-115	Myeloid			IFIT2	2.87067e-268	0.349335	0.169	0.023	5.91559e-264	Myeloid
UQCR10	9.34838e-119	0.373595	0.754	0.626	1.92642e-114	Myeloid			SFT2D1	8.53496e-268	0.298343	0.608	0.222	1.7588e-263	Myeloid
ALKBH7	1.34065e-118	0.386615	0.491	0.318	2.76268e-114	Myeloid			RGS19	1.69669e-266	0.459455	0.61	0.244	3.49638e-262	Myeloid
SVIL	3.90546e-118	0.263822	0.163	0.069	8.04798e-114	Myeloid			PRKAG2	5.45693e-263	0.270706	0.234	0.049	1.12451e-258	Myeloid
HN1	4.15138e-117	0.398402	0.429	0.267	8.55475e-113	Myeloid			MRPL52	8.11872e-263	0.365759	0.659	0.257	1.67303e-258	Myeloid
STX12	6.49957e-116	0.269314	0.254	0.127	1.33937e-111	Myeloid			MGST3	1.41858e-262	0.635897	0.704	0.336	2.92326e-258	Myeloid
CDC42EP3	8.45985e-116	0.449676	0.391	0.241	1.74332e-111	Myeloid			SSR3	1.23286e-260	0.456364	0.725	0.311	2.54056e-256	Myeloid
NFKB2	6.02057e-115	0.281899	0.189	0.087	1.24066e-110	Myeloid			ALDOA	2.82591e-260	0.626786	0.945	0.791	5.82336e-256	Myeloid
DCP2	1.05558e-114	0.319131	0.309	0.168	2.17523e-110	Myeloid			TGOLN2	5.22046e-260	0.350423	0.589	0.222	1.07578e-255	Myeloid
MLX	2.42595e-114	0.285304	0.328	0.18	4.99915e-110	Myeloid			ABHD5	2.33428e-259	0.265197	0.223	0.045	4.81024e-255	Myeloid
LINC00657	4.81368e-114	0.356956	0.335	0.191	9.91956e-110	Myeloid			SERPINB9	5.88546e-259	0.530002	0.295	0.079	1.21282e-254	Myeloid
SF3B5	9.89354e-114	0.401543	0.604	0.429	2.03876e-109	Myeloid			ZNF706	3.77482e-258	0.529669	0.752	0.352	7.77877e-254	Myeloid
PIM3	1.67169e-113	0.278492	0.216	0.104	3.44486e-109	Myeloid			SKIL	5.56246e-258	0.28668	0.55	0.2	1.14626e-253	Myeloid
UBALD2	2.87057e-113	0.271153	0.144	0.059	5.91539e-109	Myeloid			MAPK6	5.77139e-254	0.254311	0.236	0.051	1.18931e-249	Myeloid
MT2A	3.47082e-113	0.572563	0.549	0.393	7.15231e-109	Myeloid			OS9	3.25019e-252	0.321431	0.593	0.224	6.69766e-248	Myeloid
KMT2C	4.71309e-111	0.324141	0.351	0.201	9.71227e-107	Myeloid			SOX4	1.20898e-250	0.267127	0.131	0.013	2.49133e-246	Myeloid
GUSB	5.93476e-111	0.252506	0.284	0.15	1.22298e-106	Myeloid			CHCHD10	1.40295e-249	0.531763	0.651	0.284	2.89106e-245	Myeloid
ZNF581	2.3109e-110	0.260906	0.234	0.117	4.76208e-106	Myeloid			C4orf48	1.60721e-249	0.40792	0.72	0.302	3.31199e-245	Myeloid
VPS29	2.7293e-110	0.35037	0.478	0.308	5.62427e-106	Myeloid			DNASE2	3.53691e-249	0.353945	0.368	0.114	7.28851e-245	Myeloid
CHMP2A	8.86968e-110	0.325516	0.423	0.257	1.82777e-105	Myeloid			ARFGAP3	1.24469e-247	0.29856	0.431	0.144	2.56492e-243	Myeloid
DBNL	3.31504e-109	0.359963	0.484	0.316	6.8313e-105	Myeloid			BANF1	6.16717e-247	0.418472	0.73	0.316	1.27087e-242	Myeloid
NIN	4.33382e-109	0.308827	0.338	0.192	8.9307e-105	Myeloid			GDI2	1.04236e-243	0.617549	0.781	0.419	2.14799e-239	Myeloid
REEP5	3.92298e-108	0.348008	0.516	0.341	8.08408e-104	Myeloid			B4GALT5	1.47429e-243	0.257122	0.172	0.028	3.03806e-239	Myeloid
NFIC	4.9482e-108	0.258461	0.189	0.088	1.01968e-103	Myeloid			HPCAL1	2.15995e-243	0.276238	0.458	0.157	4.45101e-239	Myeloid
MINOS1	7.41318e-107	0.392285	0.602	0.433	1.52763e-102	Myeloid			FAM50A	1.96168e-242	0.272119	0.58	0.217	4.04244e-238	Myeloid
IDH3G	7.55315e-107	0.290962	0.374	0.218	1.55648e-102	Myeloid			CHMP1B	1.21967e-240	0.313329	0.288	0.077	2.51337e-236	Myeloid
ETHE1	1.71109e-106	0.343915	0.329	0.19	3.52605e-102	Myeloid			EGR1	4.02199e-239	0.40042	0.18	0.032	8.28811e-235	Myeloid
RNPEPL1	4.81681e-106	0.282226	0.248	0.128	9.926e-102	Myeloid			DECR1	1.24318e-238	0.307665	0.482	0.172	2.56183e-234	Myeloid
ADI1	8.09875e-106	0.269111	0.267	0.141	1.66891e-101	Myeloid			RPS6KA1	8.48363e-237	0.250741	0.478	0.168	1.74822e-232	Myeloid
NLRP1	2.64042e-105	0.374048	0.303	0.173	5.44112e-101	Myeloid			PSMA6	3.74394e-236	0.508639	0.76	0.365	7.71514e-232	Myeloid
ARRDC1	2.58504e-104	0.28354	0.337	0.19	5.32699e-100	Myeloid			ATF4	1.02653e-230	0.33433	0.607	0.245	2.11536e-226	Myeloid
HERPUD1	3.17599e-104	0.351468	0.439	0.274	6.54477e-100	Myeloid			CCL3L3	5.03275e-230	1.16703	0.161	0.027	1.0371e-225	Myeloid
ATP5C1	2.60395e-103	0.362668	0.585	0.432	5.36597e-99	Myeloid			TUBA1A	2.48751e-229	0.69019	0.633	0.304	5.12601e-225	Myeloid
MX1	9.73525e-103	0.42158	0.207	0.106	2.00614e-98	Myeloid			MAT2A	7.47429e-221	0.296805	0.523	0.2	1.54023e-216	Myeloid
CALCOCO2	3.18789e-102	0.296948	0.388	0.232	6.56928e-98	Myeloid			CD59	3.01196e-219	0.273489	0.324	0.1	6.20675e-215	Myeloid
ENO1	1.71631e-101	0.345001	0.712	0.606	3.53679e-97	Myeloid			TMEM14C	6.19869e-217	0.346879	0.594	0.246	1.27736e-212	Myeloid
MRPS24	3.30478e-101	0.343485	0.438	0.276	6.81016e-97	Myeloid			TUBB4B	1.35981e-212	0.287468	0.544	0.216	2.80216e-208	Myeloid
HNRNPD	4.58375e-101	0.308037	0.371	0.22	9.44573e-97	Myeloid			PLD3	2.08993e-208	0.445701	0.433	0.164	4.30672e-204	Myeloid
SHKBP1	1.59494e-100	0.312714	0.423	0.264	3.28669e-96	Myeloid			LRPAP1	2.45546e-207	0.407156	0.584	0.253	5.05997e-203	Myeloid
EIF4EBP2	5.19165e-99	0.276118	0.282	0.155	1.06984e-94	Myeloid			TPI1	4.01404e-207	0.549815	0.894	0.606	8.27173e-203	Myeloid
POMP	4.93764e-98	0.329559	0.562	0.393	1.0175e-93	Myeloid			ZNF331	1.08563e-206	0.401405	0.299	0.094	2.23716e-202	Myeloid
ZFP36L1	5.1245e-98	0.509349	0.667	0.551	1.05601e-93	Myeloid			TMEM219	8.72941e-206	0.382898	0.715	0.326	1.79887e-201	Myeloid
MSL3	6.27441e-98	0.327851	0.287	0.162	1.29297e-93	Myeloid			VPS29	2.06145e-205	0.326974	0.704	0.31	4.24803e-201	Myeloid
FERMT3	1.69233e-97	0.345655	0.486	0.32	3.48738e-93	Myeloid			SQSTM1	1.72195e-204	0.677449	0.811	0.464	3.54843e-200	Myeloid
DNAJA1	1.69958e-96	0.339763	0.441	0.286	3.50233e-92	Myeloid			BLOC1S1	5.99102e-204	0.334292	0.658	0.288	1.23457e-199	Myeloid
CSNK2B	2.12581e-96	0.376989	0.623	0.468	4.38065e-92	Myeloid			RHOC	1.08912e-202	0.312554	0.519	0.209	2.24435e-198	Myeloid
DDX60L	2.13502e-96	0.253271	0.182	0.087	4.39965e-92	Myeloid			M6PR	4.45181e-202	0.381606	0.716	0.334	9.17385e-198	Myeloid
SH3GLB1	2.39687e-96	0.289668	0.361	0.215	4.93923e-92	Myeloid			HSPH1	7.24822e-201	0.417783	0.368	0.128	1.49364e-196	Myeloid
TPM3	5.3304e-96	0.29008	0.833	0.802	1.09844e-91	Myeloid			RELB	3.01551e-200	0.305636	0.377	0.134	6.21406e-196	Myeloid
BRK1	9.43404e-95	0.325808	0.73	0.627	1.94407e-90	Myeloid			OSBPL8	3.14414e-200	0.379822	0.572	0.239	6.47913e-196	Myeloid
PSMA7	1.99355e-93	0.323475	0.741	0.63	4.1081e-89	Myeloid			NUTF2	3.49702e-200	0.293269	0.637	0.27	7.20631e-196	Myeloid
SETX	3.79112e-92	0.288135	0.355	0.214	7.81237e-88	Myeloid			INSIG1	6.56691e-200	0.797267	0.454	0.196	1.35324e-195	Myeloid
C8orf59	2.14338e-91	0.375747	0.594	0.439	4.41686e-87	Myeloid			RNF181	2.94357e-199	0.315926	0.699	0.304	6.06582e-195	Myeloid
CAMTA1	3.60512e-91	0.262674	0.286	0.162	7.42908e-87	Myeloid			BCL3	7.50766e-195	0.254547	0.28	0.085	1.5471e-190	Myeloid
BST2	4.12876e-91	0.338926	0.567	0.415	8.50814e-87	Myeloid			NDUFB1	3.42025e-194	0.261612	0.594	0.247	7.04811e-190	Myeloid
TMEM258	4.8119e-91	0.342357	0.716	0.582	9.91589e-87	Myeloid			SEC11A	3.72864e-192	0.475258	0.811	0.445	7.68362e-188	Myeloid
RASSF3	1.53096e-90	0.28441	0.219	0.116	3.15486e-86	Myeloid			DNAJA1	4.01619e-191	0.377906	0.651	0.297	8.27616e-187	Myeloid
AKIRIN2	2.59064e-90	0.267551	0.34	0.202	5.33854e-86	Myeloid			ITGB2	2.04652e-190	0.590324	0.778	0.498	4.21727e-186	Myeloid
PRKAR1A	3.98895e-89	0.302134	0.491	0.33	8.22002e-85	Myeloid			LAMTOR5	7.13778e-190	0.30443	0.676	0.297	1.47088e-185	Myeloid
RPL23	1.21945e-87	0.266132	0.882	0.841	2.51292e-83	Myeloid			CNPY3	8.12513e-189	0.2996	0.627	0.271	1.67434e-184	Myeloid
LYPLA1	5.18307e-87	0.258533	0.362	0.22	1.06808e-82	Myeloid			DYNLL1	3.31871e-187	0.477474	0.848	0.504	6.83887e-183	Myeloid
IFI27L2	1.11046e-86	0.300409	0.379	0.237	2.28832e-82	Myeloid			TAGLN2	3.36815e-187	0.665751	0.914	0.746	6.94074e-183	Myeloid
HNRNPH1	1.62396e-86	0.351783	0.427	0.283	3.3465e-82	Myeloid			FAM49B	1.88295e-186	0.32883	0.715	0.332	3.88019e-182	Myeloid
ESD	2.0232e-86	0.261794	0.35	0.212	4.16922e-82	Myeloid			APEX1	2.06173e-186	0.312945	0.576	0.252	4.2486e-182	Myeloid
ATP6AP1	8.1578e-86	0.260729	0.346	0.207	1.68108e-81	Myeloid			MARCKSL1	1.7294e-185	0.613001	0.308	0.107	3.56378e-181	Myeloid
UBA1	1.53685e-85	0.265351	0.273	0.155	3.16699e-81	Myeloid			TCEB1	2.13465e-185	0.34333	0.698	0.318	4.39887e-181	Myeloid
TLE4	2.26403e-85	0.253309	0.273	0.155	4.66549e-81	Myeloid			LGALS3BP	2.37955e-184	0.268214	0.185	0.043	4.90354e-180	Myeloid
LRCH4	7.29229e-85	0.253593	0.187	0.095	1.50272e-80	Myeloid			NMB	8.2697e-183	0.578713	0.139	0.025	1.70414e-178	Myeloid
COX17	3.66687e-84	0.316243	0.439	0.29	7.55632e-80	Myeloid			ARPC2	2.39066e-179	0.386122	0.954	0.848	4.92644e-175	Myeloid
[truncated: 605 more rows]

## Sheet: T_NK cell marker
PBMC									BALF
gene	p_val	avg_log2FC	pct.1	pct.2	p_val_adj	cluster			gene	p_val	avg_log2FC	pct.1	pct.2	p_val_adj	cluster
LTB	0	2.31243	0.977	0.327	0	CD4+ T			LTB	0	1.36639	0.812	0.536	0	CD4+ T
MAL	0	1.54078	0.602	0.062	0	CD4+ T			CD40LG	0	1.24157	0.402	0.083	0	CD4+ T
LEF1	0	1.39497	0.652	0.123	0	CD4+ T			CD4	0	1.12327	0.326	0.022	0	CD4+ T
LDHB	0	1.36824	0.982	0.661	0	CD4+ T			CTSB	0	0.874591	0.394	0.125	0	CD4+ T
AQP3	0	1.35704	0.583	0.123	0	CD4+ T			TMSB10	0	0.667098	0.997	0.991	0	CD4+ T
TCF7	0	1.2921	0.671	0.178	0	CD4+ T			FXYD5	0	0.666585	0.914	0.781	0	CD4+ T
CCR7	0	1.27689	0.572	0.102	0	CD4+ T			TMEM173	4.55852e-303	0.941894	0.45	0.179	9.39374e-299	CD4+ T
IL7R	0	1.25861	0.915	0.368	0	CD4+ T			TPT1	3.90074e-287	0.358284	1	0.999	8.03826e-283	CD4+ T
RCAN3	0	1.07855	0.48	0.08	0	CD4+ T			TNFRSF4	5.20349e-254	1.39127	0.225	0.041	1.07228e-249	CD4+ T
TMEM123	0	1.06379	0.73	0.283	0	CD4+ T			FOXP3	1.04793e-248	1.33612	0.168	0.014	2.15948e-244	CD4+ T
NOSIP	0	1.01873	0.785	0.416	0	CD4+ T			S100A11	1.61171e-230	0.608846	0.874	0.733	3.32125e-226	CD4+ T
TRAT1	0	1.01471	0.524	0.133	0	CD4+ T			RPL11	7.17824e-229	0.307252	1	0.999	1.47922e-224	CD4+ T
CD4	0	0.961533	0.353	0.009	0	CD4+ T			MAL	1.21604e-207	0.717774	0.155	0.017	2.50588e-203	CD4+ T
CAMK4	0	0.955497	0.569	0.173	0	CD4+ T			CCR4	6.38824e-204	0.63262	0.158	0.02	1.31642e-199	CD4+ T
MYC	0	0.93524	0.417	0.098	0	CD4+ T			CD5	2.74319e-195	0.72452	0.437	0.215	5.65288e-191	CD4+ T
PABPC1	0	0.931097	0.996	0.915	0	CD4+ T			KLF2	7.47846e-193	0.884871	0.324	0.124	1.54109e-188	CD4+ T
FLT3LG	0	0.914566	0.678	0.293	0	CD4+ T			CTSL	1.96268e-189	0.783894	0.128	0.01	4.0445e-185	CD4+ T
SELL	0	0.895071	0.716	0.323	0	CD4+ T			FBLN7	9.36293e-180	0.459589	0.108	0.004	1.92942e-175	CD4+ T
INPP4B	0	0.884939	0.46	0.118	0	CD4+ T			LDHB	4.41603e-177	0.598165	0.757	0.595	9.10012e-173	CD4+ T
RPS13	0	0.863382	1	0.998	0	CD4+ T			ARID5B	1.20076e-176	0.678178	0.373	0.17	2.4744e-172	CD4+ T
CD27	0	0.824988	0.585	0.205	0	CD4+ T			IL2RA	1.81834e-176	0.944405	0.145	0.021	3.74706e-172	CD4+ T
CD40LG	0	0.823579	0.322	0.029	0	CD4+ T			CTLA4	1.20266e-174	0.794996	0.218	0.061	2.47833e-170	CD4+ T
RPL32	0	0.815437	1	1	0	CD4+ T			FTH1	3.66709e-167	0.400825	0.99	0.977	7.55677e-163	CD4+ T
GPR183	0	0.804074	0.364	0.074	0	CD4+ T			IL7R	7.94875e-160	0.846836	0.554	0.35	1.638e-155	CD4+ T
RPS8	0	0.803602	1	0.999	0	CD4+ T			FLT3LG	1.56402e-157	0.601428	0.576	0.367	3.22297e-153	CD4+ T
TSHZ2	0	0.79741	0.245	0.005	0	CD4+ T			TMEM123	2.10354e-157	0.626365	0.469	0.268	4.33477e-153	CD4+ T
EIF3E	0	0.78829	0.906	0.629	0	CD4+ T			LEF1	3.07655e-154	0.589107	0.17	0.04	6.33985e-150	CD4+ T
DGKA	0	0.788198	0.469	0.146	0	CD4+ T			IL6R	3.0784e-152	0.398945	0.101	0.007	6.34367e-148	CD4+ T
TPT1	0	0.776481	1	0.999	0	CD4+ T			AQP3	9.78795e-149	0.778682	0.354	0.176	2.017e-144	CD4+ T
EEF1G	0	0.77216	0.99	0.899	0	CD4+ T			RPL36	5.37451e-145	0.282234	0.997	0.993	1.10752e-140	CD4+ T
RPS5	0	0.771815	0.999	0.985	0	CD4+ T			TRAT1	2.26278e-144	0.623967	0.341	0.161	4.66292e-140	CD4+ T
SARAF	0	0.770646	0.989	0.875	0	CD4+ T			CCR7	2.15757e-142	0.592739	0.154	0.035	4.44611e-138	CD4+ T
EEF1B2	0	0.769839	0.995	0.959	0	CD4+ T			TNFRSF25	1.07632e-140	0.516723	0.218	0.074	2.21797e-136	CD4+ T
RPL11	0	0.766665	1	0.999	0	CD4+ T			LIMS1	5.50101e-137	0.580307	0.262	0.107	1.13359e-132	CD4+ T
PLP2	0	0.76551	0.562	0.268	0	CD4+ T			CD28	1.34374e-136	0.480076	0.194	0.059	2.76904e-132	CD4+ T
PIK3IP1	0	0.762629	0.616	0.287	0	CD4+ T			AC133644.2	1.59276e-134	0.843212	0.29	0.132	3.2822e-130	CD4+ T
RPL22	0	0.758166	0.999	0.985	0	CD4+ T			EEF2	2.55663e-133	0.391046	0.935	0.886	5.26845e-129	CD4+ T
COTL1	0	0.75776	0.645	0.293	0	CD4+ T			BIRC3	3.22706e-131	0.597522	0.288	0.127	6.65e-127	CD4+ T
RNASET2	0	0.749885	0.628	0.307	0	CD4+ T			S1PR1	2.22953e-122	0.517549	0.168	0.05	4.59439e-118	CD4+ T
TRABD2A	0	0.739161	0.326	0.065	0	CD4+ T			EMP3	3.81482e-118	0.426927	0.85	0.738	7.8612e-114	CD4+ T
BIRC3	0	0.733091	0.305	0.06	0	CD4+ T			SELL	2.96512e-116	0.584567	0.185	0.062	6.11022e-112	CD4+ T
RPL18A	0	0.722895	1	0.998	0	CD4+ T			ITGB1	3.61808e-116	0.565983	0.507	0.33	7.45578e-112	CD4+ T
RPL5	0	0.718021	0.999	0.994	0	CD4+ T			CD6	1.55343e-112	0.529003	0.508	0.335	3.20116e-108	CD4+ T
RPS3A	0	0.710615	1	0.999	0	CD4+ T			TRADD	4.30404e-110	0.522523	0.378	0.216	8.86934e-106	CD4+ T
RGCC	0	0.709262	0.345	0.088	0	CD4+ T			TNFRSF1B	1.41447e-108	0.677573	0.408	0.252	2.91479e-104	CD4+ T
EEF2	0	0.704547	0.994	0.931	0	CD4+ T			HINT1	1.93683e-104	0.360929	0.872	0.795	3.99123e-100	CD4+ T
IL6ST	0	0.698816	0.326	0.082	0	CD4+ T			C1orf162	1.07097e-103	0.558726	0.167	0.058	2.20694e-99	CD4+ T
RPS12	0	0.698477	1	1	0	CD4+ T			CMTM6	6.69971e-103	0.748413	0.453	0.303	1.38061e-98	CD4+ T
SUSD3	0	0.69761	0.313	0.055	0	CD4+ T			DNPH1	7.31851e-103	0.513738	0.286	0.144	1.50813e-98	CD4+ T
RPL4	0	0.695876	0.995	0.942	0	CD4+ T			THEM4	2.60429e-102	0.49534	0.246	0.114	5.36666e-98	CD4+ T
RPL9	0	0.694299	0.999	0.988	0	CD4+ T			CORO1B	4.20012e-102	0.573407	0.384	0.228	8.65518e-98	CD4+ T
LDLRAP1	0	0.688399	0.458	0.171	0	CD4+ T			RPL22	1.82435e-100	0.263708	0.987	0.973	3.75943e-96	CD4+ T
RPL13	0	0.686844	1	0.999	0	CD4+ T			PRDX1	9.27783e-100	0.445679	0.605	0.447	1.91188e-95	CD4+ T
LEPROTL1	0	0.685155	0.718	0.408	0	CD4+ T			PABPC1	1.30901e-99	0.433088	0.898	0.835	2.69748e-95	CD4+ T
CRIP2	0	0.68385	0.226	0.027	0	CD4+ T			PBXIP1	5.03775e-97	0.507043	0.417	0.261	1.03813e-92	CD4+ T
RGS10	0	0.680855	0.637	0.314	0	CD4+ T			TBC1D4	5.80894e-94	0.408886	0.102	0.022	1.19705e-89	CD4+ T
NPM1	0	0.68072	0.983	0.868	0	CD4+ T			PRDX2	3.12175e-93	0.448279	0.416	0.261	6.43298e-89	CD4+ T
NGFRAP1	0	0.672088	0.268	0.036	0	CD4+ T			TESPA1	4.59913e-92	0.420699	0.192	0.079	9.47743e-88	CD4+ T
CCDC109B	0	0.671941	0.601	0.282	0	CD4+ T			KDSR	1.56903e-91	0.434175	0.233	0.108	3.2333e-87	CD4+ T
RPL18	0	0.670419	1	0.999	0	CD4+ T			TIMP1	6.3507e-90	0.545175	0.276	0.147	1.30869e-85	CD4+ T
RPL8	0	0.66161	1	0.996	0	CD4+ T			TXNIP	1.30538e-86	0.500979	0.888	0.817	2.68999e-82	CD4+ T
RPLP1	0	0.658804	1	1	0	CD4+ T			FAM65B	2.067e-86	0.472888	0.235	0.114	4.25948e-82	CD4+ T
RPL7	0	0.657525	0.993	0.937	0	CD4+ T			S100A10	3.58653e-85	0.37012	0.872	0.774	7.39076e-81	CD4+ T
SH3YL1	0	0.656581	0.327	0.088	0	CD4+ T			MAST4	1.80558e-82	0.367103	0.128	0.042	3.72076e-78	CD4+ T
RPS18	0	0.65383	1	0.998	0	CD4+ T			ADD3	1.22725e-81	0.463977	0.326	0.192	2.52899e-77	CD4+ T
RPS6	0	0.648807	0.999	0.996	0	CD4+ T			GADD45G	4.39405e-81	0.383216	0.112	0.032	9.05482e-77	CD4+ T
RPLP0	0	0.648485	0.999	0.989	0	CD4+ T			ICAM2	9.81616e-81	0.41216	0.231	0.112	2.02282e-76	CD4+ T
PIM2	0	0.644728	0.452	0.197	0	CD4+ T			ADI1	3.04518e-79	0.370635	0.176	0.075	6.2752e-75	CD4+ T
RPL30	0	0.641051	1	1	0	CD4+ T			PIM2	2.60854e-78	0.533807	0.372	0.238	5.37543e-74	CD4+ T
TESPA1	0	0.63871	0.354	0.105	0	CD4+ T			CSGALNACT1	3.4823e-78	0.331706	0.119	0.038	7.17598e-74	CD4+ T
FYB	0	0.636879	0.885	0.676	0	CD4+ T			EIF3E	3.15676e-76	0.378293	0.69	0.567	6.50513e-72	CD4+ T
FOXP1	0	0.63433	0.569	0.298	0	CD4+ T			REXO2	3.96597e-76	0.428463	0.288	0.164	8.17268e-72	CD4+ T
IL6R	0	0.634181	0.231	0.019	0	CD4+ T			BATF	4.6827e-76	0.556916	0.326	0.199	9.64965e-72	CD4+ T
RPL12	0	0.627106	1	0.998	0	CD4+ T			ANP32B	1.54591e-75	0.364464	0.663	0.531	3.18567e-71	CD4+ T
RPS25	0	0.624915	1	0.997	0	CD4+ T			RPL4	8.4534e-75	0.27271	0.932	0.885	1.74199e-70	CD4+ T
RPS2	0	0.623678	0.996	0.983	0	CD4+ T			CYTH1	2.02113e-74	0.438249	0.335	0.205	4.16494e-70	CD4+ T
RPL34	0	0.621677	1	0.999	0	CD4+ T			GSTK1	6.63407e-73	0.349479	0.813	0.715	1.36708e-68	CD4+ T
RPL39	0	0.620083	1	0.999	0	CD4+ T			CTSH	1.01186e-72	0.36641	0.145	0.057	2.08515e-68	CD4+ T
RPS23	0	0.619331	1	0.999	0	CD4+ T			RPL7	1.75113e-72	0.278021	0.896	0.829	3.60854e-68	CD4+ T
EEF1A1	0	0.618731	1	1	0	CD4+ T			TNFRSF18	2.73927e-71	0.4857	0.21	0.102	5.64482e-67	CD4+ T
RPL19	0	0.617589	1	0.999	0	CD4+ T			TMEM256-PLSCR3	9.24647e-70	0.377375	0.219	0.113	1.90542e-65	CD4+ T
GLTSCR2	0	0.613243	0.928	0.733	0	CD4+ T			RNASET2	2.03018e-69	0.413214	0.436	0.302	4.1836e-65	CD4+ T
RPL36	0	0.610411	0.999	0.993	0	CD4+ T			AP3M2	4.7847e-69	0.342076	0.145	0.058	9.85982e-65	CD4+ T
RPL35A	0	0.601234	1	0.998	0	CD4+ T			FRMD4B	8.29704e-69	0.393042	0.156	0.066	1.70977e-64	CD4+ T
RPL10	0	0.596104	1	1	0	CD4+ T			DGKA	8.78382e-69	0.387181	0.247	0.134	1.81008e-64	CD4+ T
HINT1	0	0.592774	0.963	0.834	0	CD4+ T			CD59	1.20602e-66	0.353052	0.146	0.061	2.48524e-62	CD4+ T
RPL29	0	0.587022	1	0.998	0	CD4+ T			ICOS	3.31605e-66	0.416093	0.272	0.156	6.83338e-62	CD4+ T
CD82	0	0.586659	0.26	0.056	0	CD4+ T			IL6ST	1.53133e-61	0.322547	0.144	0.062	3.1556e-57	CD4+ T
RPS9	0	0.583659	0.997	0.984	0	CD4+ T			ADAM19	3.09501e-61	0.361697	0.198	0.102	6.37788e-57	CD4+ T
RPS10	0	0.579921	1	0.998	0	CD4+ T			WHSC1L1	9.47647e-61	0.381212	0.423	0.297	1.95282e-56	CD4+ T
SERINC5	0	0.579241	0.263	0.056	0	CD4+ T			CD82	3.83962e-60	0.358263	0.379	0.253	7.91231e-56	CD4+ T
VIM	0	0.574292	0.968	0.861	0	CD4+ T			AES	8.97472e-60	0.450614	0.559	0.453	1.84942e-55	CD4+ T
RPL10A	0	0.573466	0.998	0.985	0	CD4+ T			INPP4B	1.567e-59	0.386659	0.304	0.189	3.22912e-55	CD4+ T
FXYD5	0	0.56943	0.972	0.863	0	CD4+ T			SARAF	1.70564e-59	0.264391	0.933	0.903	3.51482e-55	CD4+ T
RPS14	0	0.565079	1	0.999	0	CD4+ T			MAF	4.60713e-59	0.342287	0.195	0.099	9.49391e-55	CD4+ T
AC006129.2	0	0.563879	0.486	0.239	0	CD4+ T			LTA	8.07691e-58	0.558816	0.186	0.096	1.66441e-53	CD4+ T
CD28	0	0.562895	0.282	0.068	0	CD4+ T			RBPJ	3.83631e-57	0.420146	0.434	0.318	7.90549e-53	CD4+ T
GNB2L1	0	0.560776	0.999	0.99	0	CD4+ T			NDFIP1	6.93293e-57	0.335303	0.485	0.357	1.42867e-52	CD4+ T
OXNAD1	0	0.553188	0.393	0.163	0	CD4+ T			PHTF2	1.04059e-56	0.355489	0.229	0.13	2.14434e-52	CD4+ T
EPHX2	0	0.553103	0.225	0.044	0	CD4+ T			CYLD	1.24552e-56	0.410414	0.37	0.255	2.56664e-52	CD4+ T
PPP1R2	0	0.548205	0.657	0.392	0	CD4+ T			EEF1G	1.66192e-55	0.253457	0.854	0.797	3.42471e-51	CD4+ T
RPS28	0	0.544696	1	0.999	0	CD4+ T			S1PR4	2.05286e-55	0.380168	0.268	0.164	4.23034e-51	CD4+ T
RPS4X	0	0.542391	1	0.998	0	CD4+ T			GLTSCR2	3.28087e-55	0.282319	0.785	0.685	6.76088e-51	CD4+ T
CHRM3-AS2	0	0.539526	0.206	0.035	0	CD4+ T			SLAMF1	5.15402e-55	0.304674	0.357	0.235	1.06209e-50	CD4+ T
RPSA	0	0.535955	1	0.991	0	CD4+ T			LMNA	1.72435e-54	0.507433	0.166	0.083	3.55337e-50	CD4+ T
RPS16	0	0.535841	0.999	0.992	0	CD4+ T			PELI1	2.33502e-54	0.281831	0.103	0.038	4.81178e-50	CD4+ T
RPS15A	0	0.532074	1	1	0	CD4+ T			FOXP1	1.32486e-53	0.377807	0.33	0.219	2.73013e-49	CD4+ T
PCED1B	0	0.531981	0.43	0.218	0	CD4+ T			SAMHD1	1.54835e-53	0.370968	0.382	0.266	3.19069e-49	CD4+ T
NDFIP1	0	0.530785	0.665	0.41	0	CD4+ T			OCIAD2	1.30753e-52	0.356054	0.516	0.401	2.69442e-48	CD4+ T
ADTRP	0	0.529909	0.15	0.004	0	CD4+ T			RCAN3	1.20458e-50	0.330077	0.267	0.165	2.48227e-46	CD4+ T
THEM4	0	0.529136	0.38	0.156	0	CD4+ T			RGCC	1.41898e-50	0.327677	0.376	0.262	2.92409e-46	CD4+ T
SNHG8	0	0.527564	0.598	0.341	0	CD4+ T			SOD1	3.58103e-50	0.292169	0.689	0.589	7.37942e-46	CD4+ T
EIF2S3	0	0.526227	0.631	0.376	0	CD4+ T			RASGRP2	7.92913e-48	0.297129	0.169	0.089	1.63396e-43	CD4+ T
LIMS1	0	0.525527	0.277	0.111	0	CD4+ T			NBPF15	3.80991e-47	0.251727	0.136	0.064	7.85108e-43	CD4+ T
FAM102A	0	0.523809	0.249	0.06	0	CD4+ T			TNFSF10	8.15325e-47	0.376047	0.317	0.215	1.68014e-42	CD4+ T
RPL14	0	0.523333	1	0.998	0	CD4+ T			PLIN2	2.44026e-46	0.301613	0.178	0.098	5.02864e-42	CD4+ T
GSTK1	0	0.522202	0.833	0.659	0	CD4+ T			NECAP2	5.71468e-46	0.288542	0.25	0.154	1.17763e-41	CD4+ T
PBXIP1	0	0.520287	0.499	0.263	0	CD4+ T			RAP1A	1.37533e-45	0.321248	0.458	0.348	2.83414e-41	CD4+ T
SLC40A1	0	0.518785	0.171	0.012	0	CD4+ T			NOSIP	2.13819e-44	0.334661	0.373	0.268	4.40617e-40	CD4+ T
SMDT1	0	0.517472	0.705	0.469	0	CD4+ T			CCDC109B	1.7999e-43	0.303809	0.326	0.225	3.70905e-39	CD4+ T
RPLP2	0	0.508702	1	0.998	0	CD4+ T			RP11-18H21.1	5.6484e-43	0.275872	0.151	0.079	1.16397e-38	CD4+ T
ACTN1	0	0.505469	0.238	0.061	0	CD4+ T			EPSTI1	1.82553e-42	0.325129	0.237	0.149	3.76186e-38	CD4+ T
RPL37	0	0.502121	1	0.999	0	CD4+ T			P2RY8	2.03418e-42	0.287368	0.201	0.119	4.19184e-38	CD4+ T
RP11-18H21.1	0	0.500291	0.258	0.074	0	CD4+ T			POU2F2	2.63186e-41	0.259083	0.132	0.066	5.42348e-37	CD4+ T
ANP32B	0	0.498702	0.798	0.56	0	CD4+ T			TMBIM1	3.07068e-41	0.288124	0.302	0.206	6.32775e-37	CD4+ T
RSL1D1	0	0.497339	0.626	0.381	0	CD4+ T			NEAT1	3.56633e-41	0.387791	0.45	0.351	7.34913e-37	CD4+ T
ZFAS1	0	0.497044	0.776	0.537	0	CD4+ T			SH3BP5	4.09105e-41	0.272689	0.184	0.106	8.43043e-37	CD4+ T
CORO1B	0	0.496935	0.418	0.214	0	CD4+ T			PLK3	7.79351e-41	0.26703	0.157	0.085	1.60601e-36	CD4+ T
NFKBIZ	0	0.492851	0.274	0.1	0	CD4+ T			ELOVL5	9.62676e-41	0.27969	0.389	0.283	1.98379e-36	CD4+ T
RPL24	0	0.492699	0.999	0.99	0	CD4+ T			CDKN1A	8.84026e-40	0.331221	0.134	0.07	1.82171e-35	CD4+ T
CYLD	0	0.487666	0.43	0.215	0	CD4+ T			KLF3	8.85785e-40	0.25955	0.106	0.049	1.82534e-35	CD4+ T
SESN3	0	0.485025	0.221	0.06	0	CD4+ T			RASA3	1.37485e-39	0.258907	0.14	0.073	2.83315e-35	CD4+ T
EIF3H	0	0.483675	0.841	0.631	0	CD4+ T			LPAR6	1.56917e-39	0.264505	0.102	0.046	3.23359e-35	CD4+ T
EIF3L	0	0.482185	0.841	0.622	0	CD4+ T			TXN	2.33537e-39	0.297061	0.599	0.499	4.8125e-35	CD4+ T
SNHG7	0	0.48184	0.341	0.156	0	CD4+ T			CREM	3.14186e-39	0.342951	0.272	0.181	6.47442e-35	CD4+ T
EIF4B	0	0.472863	0.848	0.639	0	CD4+ T			S100A4	3.26702e-39	0.25941	0.924	0.883	6.73235e-35	CD4+ T
SYPL1	0	0.470873	0.314	0.119	0	CD4+ T			ITGA4	2.57331e-38	0.343499	0.492	0.396	5.30282e-34	CD4+ T
TNFRSF25	0	0.468144	0.246	0.072	0	CD4+ T			PIK3IP1	2.69279e-38	0.305535	0.34	0.242	5.54904e-34	CD4+ T
SPINT2	0	0.466136	0.208	0.044	0	CD4+ T			HNRNPLL	8.43449e-38	0.264968	0.235	0.151	1.7381e-33	CD4+ T
NACA	0	0.462606	1	0.993	0	CD4+ T			MARCKSL1	1.41322e-37	0.270664	0.141	0.076	2.91222e-33	CD4+ T
NAP1L1	0	0.459245	0.635	0.396	0	CD4+ T			ISG20	1.05411e-34	0.366932	0.515	0.428	2.1722e-30	CD4+ T
RPS27A	0	0.453585	1	1	0	CD4+ T			NCF4	4.15576e-34	0.259287	0.189	0.117	8.56377e-30	CD4+ T
C6orf48	0	0.453537	0.397	0.201	0	CD4+ T			CMTM7	4.72284e-34	0.268039	0.266	0.182	9.73236e-30	CD4+ T
RPS15	0	0.45248	1	0.999	0	CD4+ T			MX1	4.76275e-33	0.370699	0.262	0.183	9.8146e-29	CD4+ T
RPS4Y1	0	0.451409	0.83	0.75	0	CD4+ T			MX2	8.20978e-33	0.280036	0.133	0.074	1.69179e-28	CD4+ T
TMEM256-PLSCR3	0	0.450726	0.407	0.2	0	CD4+ T			CDC25B	7.91964e-32	0.292424	0.201	0.131	1.632e-27	CD4+ T
RPL28	0	0.449842	1	1	0	CD4+ T			OAS1	1.82734e-31	0.27652	0.163	0.098	3.7656e-27	CD4+ T
LINC01550	0	0.448618	0.224	0.068	0	CD4+ T			ATP1B1	2.42673e-31	0.282415	0.124	0.069	5.00077e-27	CD4+ T
RPL3	0	0.441891	0.999	0.996	0	CD4+ T			CBFB	6.11662e-31	0.264646	0.301	0.216	1.26045e-26	CD4+ T
NBPF15	0	0.436827	0.226	0.064	0	CD4+ T			NPC2	8.72946e-31	0.257913	0.304	0.22	1.79888e-26	CD4+ T
RIC3	0	0.433402	0.224	0.068	0	CD4+ T			IFI6	3.50391e-29	0.526339	0.337	0.261	7.2205e-25	CD4+ T
RPS21	0	0.430283	0.999	0.995	0	CD4+ T			OPTN	1.25538e-28	0.258524	0.406	0.321	2.58696e-24	CD4+ T
RPL17	0	0.426764	0.998	0.992	0	CD4+ T			SMCHD1	3.27645e-26	0.267675	0.408	0.328	6.75178e-22	CD4+ T
TNFSF8	0	0.421751	0.213	0.064	0	CD4+ T			LY6E	1.12081e-25	0.274489	0.747	0.692	2.30965e-21	CD4+ T
CHMP7	0	0.420123	0.265	0.106	0	CD4+ T			NR3C1	1.4653e-23	0.293996	0.446	0.372	3.01954e-19	CD4+ T
CD5	0	0.418579	0.433	0.223	0	CD4+ T			GLRX	6.74299e-22	0.291141	0.203	0.145	1.38953e-17	CD4+ T
TNFRSF4	0	0.416954	0.144	0.018	0	CD4+ T			UCP2	7.57645e-22	0.323341	0.394	0.323	1.56128e-17	CD4+ T
LRRN3	0	0.415993	0.156	0.041	0	CD4+ T			SAT1	2.38223e-20	0.3082	0.407	0.34	4.90906e-16	CD4+ T
NCF1	0	0.406136	0.238	0.085	0	CD4+ T			ISG15	6.42031e-16	0.357183	0.363	0.304	1.32303e-11	CD4+ T
TMEM14C	0	0.395953	0.252	0.091	0	CD4+ T			CD8A	0	2.61466	0.895	0.12	0	CD8+ T
SIRPG	0	0.395081	0.219	0.073	0	CD4+ T			CD8B	0	2.60731	0.804	0.073	0	CD8+ T
RPL38	0	0.394597	0.986	0.948	0	CD4+ T			GZMB	0	1.59745	0.458	0.128	0	CD8+ T
RPL13A	0	0.392959	0.996	0.985	0	CD4+ T			CCL5	0	1.51728	0.974	0.639	0	CD8+ T
MDS2	0	0.391371	0.132	0.014	0	CD4+ T			GZMH	0	1.39729	0.543	0.172	0	CD8+ T
SGTB	0	0.390751	0.214	0.068	0	CD4+ T			CCL4	0	1.19402	0.798	0.326	0	CD8+ T
RPL6	0	0.389381	1	0.998	0	CD4+ T			NKG7	0	1.05738	0.891	0.325	0	CD8+ T
DNPH1	0	0.387394	0.231	0.079	0	CD4+ T			GZMA	0	1.03828	0.817	0.473	0	CD8+ T
RPS7	0	0.385619	1	0.999	0	CD4+ T			PRF1	0	0.912311	0.618	0.298	0	CD8+ T
ANKRD55	0	0.378242	0.114	0.002	0	CD4+ T			ZNF683	1.64511e-300	1.10315	0.302	0.073	3.39007e-296	CD8+ T
TCEA3	0	0.377255	0.134	0.016	0	CD4+ T			CTSW	8.04932e-284	0.623285	0.63	0.305	1.65872e-279	CD8+ T
RPS3	0	0.37155	1	1	0	CD4+ T			LAG3	2.57118e-282	0.839962	0.436	0.169	5.29842e-278	CD8+ T
DPP4	0	0.370891	0.182	0.052	0	CD4+ T			CST7	1.55585e-232	0.641195	0.804	0.552	3.20615e-228	CD8+ T
RP11-664D1.1	0	0.368062	0.13	0.015	0	CD4+ T			ITM2C	1.07232e-225	0.851926	0.382	0.155	2.20973e-221	CD8+ T
FHIT	0	0.365601	0.116	0.014	0	CD4+ T			RP11-291B21.2	2.32554e-215	0.975697	0.245	0.064	4.79224e-211	CD8+ T
APP	0	0.365551	0.135	0.015	0	CD4+ T			ITGA1	1.39829e-198	0.881643	0.281	0.095	2.88146e-194	CD8+ T
RPS20	0	0.362261	0.943	0.842	0	CD4+ T			HCST	8.57907e-167	0.448682	0.886	0.74	1.76789e-162	CD8+ T
TOMM7	0	0.358443	0.977	0.919	0	CD4+ T			CD7	2.41056e-157	0.641645	0.633	0.434	4.96744e-153	CD8+ T
ICOS	0	0.356982	0.172	0.044	0	CD4+ T			KLRC1	3.18126e-157	0.772215	0.281	0.106	6.55563e-153	CD8+ T
MAP3K1	0	0.352305	0.183	0.054	0	CD4+ T			ABI3	8.72421e-155	0.650782	0.294	0.122	1.7978e-150	CD8+ T
LINC00402	0	0.352239	0.143	0.029	0	CD4+ T			CLEC2B	1.19341e-154	0.615627	0.519	0.315	2.45926e-150	CD8+ T
TIAM1	0	0.345454	0.124	0.011	0	CD4+ T			PTPRCAP	1.03191e-137	0.372519	0.96	0.918	2.12647e-133	CD8+ T
BTF3	0	0.331694	0.989	0.948	0	CD4+ T			CD3D	7.75469e-135	0.485001	0.858	0.745	1.59801e-130	CD8+ T
RPL31	0	0.310245	0.989	0.952	0	CD4+ T			CD2	7.75795e-129	0.457367	0.881	0.791	1.59868e-124	CD8+ T
TBC1D4	0	0.302385	0.109	0.015	0	CD4+ T			THEMIS	8.86478e-129	0.620619	0.369	0.196	1.82676e-124	CD8+ T
FAU	0	0.293321	1	0.998	0	CD4+ T			LINC00152	8.0428e-122	0.610781	0.418	0.247	1.65738e-117	CD8+ T
IFNGR2	0	0.292474	0.114	0.018	0	CD4+ T			MT-CO1	1.91998e-120	0.386908	0.999	0.998	3.9565e-116	CD8+ T
RPL7A	0	0.2923	1	0.999	0	CD4+ T			PTMS	1.16153e-119	0.594343	0.29	0.137	2.39358e-115	CD8+ T
AC090498.1	0	0.289827	1	1	0	CD4+ T			CCL4L2	8.84289e-112	1.03895	0.181	0.063	1.82225e-107	CD8+ T
RPL15	0	0.289098	0.999	0.994	0	CD4+ T			GZMK	1.41502e-111	1.04223	0.351	0.198	2.91592e-107	CD8+ T
RPL21	0	0.283567	0.999	0.994	0	CD4+ T			GZMM	1.17277e-110	0.509227	0.541	0.366	2.41672e-106	CD8+ T
RPS19	0	0.282594	1	0.999	0	CD4+ T			CXCR6	3.50209e-104	0.541963	0.496	0.321	7.21675e-100	CD8+ T
UBA52	0	0.27363	0.998	0.99	0	CD4+ T			TRGV2	7.55062e-104	0.555647	0.137	0.039	1.55596e-99	CD8+ T
PFDN5	0	0.267407	0.993	0.965	0	CD4+ T			CD3E	1.4265e-101	0.292815	0.977	0.927	2.93959e-97	CD8+ T
RPL26	0	0.259428	1	0.999	0	CD4+ T			SLAMF7	1.99099e-101	0.464967	0.173	0.063	4.10283e-97	CD8+ T
GCSAM	6.90409e-307	0.283557	0.111	0.018	1.42273e-302	CD4+ T			C12orf75	2.59687e-99	0.530509	0.479	0.324	5.35136e-95	CD8+ T
CSGALNACT1	5.97961e-306	0.293429	0.118	0.021	1.23222e-301	CD4+ T			CHST12	4.18797e-98	0.509526	0.386	0.232	8.63015e-94	CD8+ T
FAM134B	3.50934e-299	0.321137	0.132	0.029	7.2317e-295	CD4+ T			APOBEC3G	4.24231e-98	0.522524	0.556	0.402	8.74213e-94	CD8+ T
LGALS3BP	5.51041e-297	0.298218	0.124	0.025	1.13553e-292	CD4+ T			CD27	1.09211e-95	0.527895	0.331	0.185	2.25052e-91	CD8+ T
VIPR1	2.15665e-296	0.270178	0.107	0.017	4.44421e-292	CD4+ T			KLRK1	1.66271e-91	0.369447	0.119	0.034	3.42634e-87	CD8+ T
ATP1A1	3.13165e-296	0.432862	0.466	0.257	6.45338e-292	CD4+ T			RARRES3	3.01908e-85	0.49099	0.651	0.535	6.22141e-81	CD8+ T
HAPLN3	7.18137e-296	0.269016	0.101	0.014	1.47986e-291	CD4+ T			PDCD1	8.80252e-83	0.52725	0.206	0.097	1.81394e-78	CD8+ T
C12orf57	3.76721e-295	0.384422	0.91	0.771	7.76309e-291	CD4+ T			MT-ND1	1.96461e-81	0.339863	0.94	0.912	4.04847e-77	CD8+ T
PKIA	2.6059e-294	0.275806	0.111	0.019	5.36999e-290	CD4+ T			JAML	3.61736e-78	0.498015	0.348	0.214	7.45428e-74	CD8+ T
PABPC4	1.94244e-291	0.393155	0.3	0.133	4.00279e-287	CD4+ T			LSP1	8.61118e-78	0.333685	0.827	0.763	1.77451e-73	CD8+ T
PVT1	4.2413e-289	0.287246	0.115	0.022	8.74005e-285	CD4+ T			CLIC3	3.4288e-75	0.414903	0.199	0.093	7.06573e-71	CD8+ T
CLN5	3.1356e-287	0.282869	0.118	0.023	6.46153e-283	CD4+ T			CD3G	9.78781e-74	0.427768	0.64	0.524	2.01697e-69	CD8+ T
C1orf228	4.6869e-287	0.361987	0.157	0.044	9.6583e-283	CD4+ T			MT-ND4	3.36427e-72	0.331063	0.88	0.828	6.93276e-68	CD8+ T
RAB3GAP1	3.16146e-284	0.305746	0.149	0.04	6.51483e-280	CD4+ T			IFITM1	2.23842e-70	0.262908	0.954	0.893	4.61272e-66	CD8+ T
MAML2	2.80896e-283	0.385164	0.204	0.072	5.78843e-279	CD4+ T			AC092580.4	1.46333e-69	0.379639	0.337	0.204	3.01548e-65	CD8+ T
BCL2	4.97667e-283	0.417739	0.286	0.127	1.02554e-278	CD4+ T			MT-ATP6	3.32698e-69	0.265327	0.99	0.988	6.8559e-65	CD8+ T
TTC39C	3.50245e-282	0.433783	0.36	0.18	7.2175e-278	CD4+ T			LYAR	5.28514e-69	0.450389	0.339	0.211	1.08911e-64	CD8+ T
COX7C	5.19518e-278	0.290585	0.97	0.893	1.07057e-273	CD4+ T			HLA-DPB1	1.99007e-67	0.487886	0.531	0.409	4.10094e-63	CD8+ T
HSPB1	3.6352e-274	0.409132	0.525	0.309	7.49105e-270	CD4+ T			MATK	6.58298e-65	0.328298	0.314	0.186	1.35655e-60	CD8+ T
CTSB	8.05442e-273	0.354053	0.26	0.108	1.65977e-268	CD4+ T			MT-ND4L	8.90017e-64	0.284467	0.971	0.956	1.83406e-59	CD8+ T
CCR6	8.63215e-273	0.294822	0.105	0.018	1.77883e-268	CD4+ T			ITGAE	2.83496e-63	0.483585	0.324	0.21	5.84201e-59	CD8+ T
ITGA6	8.24194e-271	0.34079	0.201	0.073	1.69842e-266	CD4+ T			ZYX	1.32157e-62	0.401673	0.564	0.46	2.72336e-58	CD8+ T
ST13	1.02081e-268	0.419922	0.686	0.47	2.10359e-264	CD4+ T			TNIP3	1.53613e-61	0.358581	0.112	0.042	3.1655e-57	CD8+ T
FBLN5	1.92051e-268	0.288232	0.125	0.029	3.95759e-264	CD4+ T			GABARAPL1	7.31077e-61	0.389111	0.19	0.097	1.50653e-56	CD8+ T
THOC3	5.77247e-266	0.395022	0.338	0.167	1.18953e-261	CD4+ T			CXCR3	4.00364e-59	0.358215	0.515	0.381	8.25031e-55	CD8+ T
FHL1	2.61514e-262	0.254762	0.111	0.022	5.38902e-258	CD4+ T			TIGIT	8.38975e-59	0.305388	0.285	0.169	1.72888e-54	CD8+ T
CFAP36	2.8639e-262	0.322666	0.205	0.075	5.90164e-258	CD4+ T			RUNX3	5.16924e-58	0.425736	0.258	0.156	1.06523e-53	CD8+ T
TACC3	5.19219e-262	0.320306	0.193	0.068	1.06995e-257	CD4+ T			CD9	9.65953e-57	0.323962	0.125	0.052	1.99054e-52	CD8+ T
PRKCA	1.29421e-255	0.303873	0.144	0.041	2.66698e-251	CD4+ T			MT-CYB	1.12789e-55	0.266344	0.983	0.979	2.32425e-51	CD8+ T
PAG1	1.45264e-253	0.377233	0.274	0.125	2.99346e-249	CD4+ T			LGALS1	6.49414e-53	0.397452	0.598	0.483	1.33825e-48	CD8+ T
TMEM63A	4.95352e-253	0.331173	0.211	0.081	1.02077e-248	CD4+ T			CYBA	7.69307e-53	0.258647	0.893	0.861	1.58531e-48	CD8+ T
CTB-133G6.1	4.85938e-249	0.37669	0.343	0.175	1.00137e-244	CD4+ T			MT-CO3	7.01092e-52	0.272785	0.983	0.98	1.44474e-47	CD8+ T
R3HDM4	4.35506e-247	0.365067	0.368	0.192	8.97447e-243	CD4+ T			PPP2R2B	1.15544e-50	0.313725	0.151	0.074	2.38101e-46	CD8+ T
NELL2	2.88651e-245	0.340466	0.209	0.083	5.94824e-241	CD4+ T			NELL2	2.3575e-50	0.320236	0.108	0.044	4.85811e-46	CD8+ T
CAPG	3.49687e-244	0.259919	0.114	0.026	7.20599e-240	CD4+ T			CTSD	2.68714e-50	0.337147	0.584	0.491	5.53739e-46	CD8+ T
SERP1	1.55382e-242	0.376857	0.776	0.585	3.20196e-238	CD4+ T			CBLB	4.40349e-50	0.386124	0.284	0.184	9.07428e-46	CD8+ T
SLC7A6	1.31321e-241	0.309295	0.18	0.065	2.70613e-237	CD4+ T			SYTL2	1.10083e-48	0.367192	0.205	0.118	2.26848e-44	CD8+ T
GPX4	2.46501e-238	0.374859	0.689	0.48	5.07965e-234	CD4+ T			APOBEC3C	1.29071e-48	0.434419	0.305	0.208	2.65978e-44	CD8+ T
PPA1	1.30107e-237	0.368337	0.439	0.25	2.68112e-233	CD4+ T			SYTL3	4.77515e-48	0.38483	0.29	0.191	9.84015e-44	CD8+ T
STMN3	1.69856e-235	0.323457	0.24	0.104	3.50023e-231	CD4+ T			C9orf142	3.04157e-47	0.344934	0.595	0.507	6.26776e-43	CD8+ T
CD44	8.96555e-235	0.361882	0.704	0.499	1.84753e-230	CD4+ T			HLA-DPA1	1.07273e-46	0.432457	0.55	0.45	2.21057e-42	CD8+ T
TMEM204	5.83434e-233	0.33382	0.23	0.099	1.20228e-228	CD4+ T			TRG-AS1	1.16757e-46	0.378148	0.194	0.11	2.40601e-42	CD8+ T
TRADD	1.02578e-232	0.409274	0.351	0.187	2.11383e-228	CD4+ T			TRAV13-1	3.57006e-46	0.786737	0.141	0.071	7.35682e-42	CD8+ T
BEX2	2.27505e-231	0.292099	0.18	0.067	4.68819e-227	CD4+ T			CD63	1.7506e-45	0.346473	0.524	0.421	3.60746e-41	CD8+ T
RHOH	8.52182e-230	0.38524	0.532	0.332	1.75609e-225	CD4+ T			SAMD3	7.92857e-45	0.365596	0.318	0.217	1.63384e-40	CD8+ T
UBASH3A	8.11107e-229	0.289128	0.179	0.066	1.67145e-224	CD4+ T			CD101	2.14724e-44	0.281537	0.11	0.049	4.42482e-40	CD8+ T
ABLIM1	1.63581e-226	0.349119	0.371	0.201	3.37091e-222	CD4+ T			GALNT2	9.66572e-44	0.326672	0.103	0.045	1.99181e-39	CD8+ T
BACH2	2.86033e-226	0.291211	0.133	0.04	5.89428e-222	CD4+ T			MT-ND2	2.75125e-43	0.264219	0.925	0.895	5.66951e-39	CD8+ T
ARHGAP15	1.83591e-225	0.388353	0.591	0.393	3.78326e-221	CD4+ T			HLA-DQA1	3.39374e-42	0.516912	0.258	0.173	6.99347e-38	CD8+ T
ALKBH7	2.02968e-223	0.366823	0.425	0.247	4.18255e-219	CD4+ T			AOAH	1.91012e-41	0.327347	0.184	0.106	3.93618e-37	CD8+ T
SSBP2	6.18259e-220	0.264249	0.144	0.046	1.27405e-215	CD4+ T			MT1F	2.29871e-41	0.29644	0.125	0.062	4.73695e-37	CD8+ T
EPHB6	1.64713e-218	0.297284	0.1	0.022	3.39425e-214	CD4+ T			MT-ND5	4.33736e-41	0.291889	0.856	0.828	8.93799e-37	CD8+ T
PLEKHB1	6.56937e-218	0.280213	0.151	0.051	1.35375e-213	CD4+ T			RAB27A	1.93413e-40	0.35139	0.287	0.199	3.98565e-36	CD8+ T
SNX9	8.90385e-217	0.267355	0.129	0.038	1.83482e-212	CD4+ T			ID2	2.26553e-40	0.308255	0.478	0.37	4.66859e-36	CD8+ T
RPL36A	1.51392e-216	0.312713	0.947	0.863	3.11974e-212	CD4+ T			GNLY	3.89688e-40	0.433348	0.17	0.094	8.0303e-36	CD8+ T
SELM	8.38759e-216	0.309173	0.258	0.12	1.72843e-211	CD4+ T			USP11	1.19426e-39	0.301867	0.153	0.085	2.46102e-35	CD8+ T
TNFAIP8	7.11224e-214	0.36825	0.558	0.362	1.46562e-209	CD4+ T			MT-ATP8	3.48368e-37	0.291746	0.86	0.822	7.17882e-33	CD8+ T
USP10	1.47903e-211	0.368493	0.25	0.118	3.04783e-207	CD4+ T			GNPTAB	1.21831e-36	0.317122	0.249	0.166	2.51058e-32	CD8+ T
ITM2B	4.58579e-211	0.278003	0.955	0.882	9.44994e-207	CD4+ T			IFITM2	1.76328e-36	0.259665	0.779	0.745	3.63359e-32	CD8+ T
CISH	9.99146e-211	0.41014	0.246	0.117	2.05894e-206	CD4+ T			CTSC	1.95505e-34	0.269007	0.635	0.549	4.02876e-30	CD8+ T
CCNI	1.30596e-210	0.280655	0.936	0.838	2.69118e-206	CD4+ T			SLA2	2.29889e-34	0.320064	0.24	0.162	4.73733e-30	CD8+ T
SRSF5	8.21007e-206	0.305829	0.886	0.751	1.69185e-201	CD4+ T			FYN	2.81953e-34	0.337813	0.365	0.278	5.8102e-30	CD8+ T
TRAV8-2	4.61759e-205	0.427794	0.111	0.03	9.51547e-201	CD4+ T			NUCB2	3.85378e-34	0.327723	0.188	0.118	7.94149e-30	CD8+ T
CNN2	4.20284e-203	0.335675	0.75	0.551	8.6608e-199	CD4+ T			SIT1	6.10063e-34	0.323507	0.384	0.299	1.25716e-29	CD8+ T
PSIP1	6.80478e-201	0.348333	0.544	0.351	1.40226e-196	CD4+ T			RGL4	1.47487e-32	0.297676	0.179	0.112	3.03926e-28	CD8+ T
GIMAP5	3.3023e-195	0.328252	0.288	0.148	6.80505e-191	CD4+ T			FABP5	2.18207e-32	0.331542	0.184	0.117	4.4966e-28	CD8+ T
PRDX2	1.26547e-194	0.316611	0.567	0.365	2.60775e-190	CD4+ T			JUN	2.1888e-32	0.638532	0.491	0.412	4.51046e-28	CD8+ T
PEBP1	2.104e-193	0.33118	0.665	0.464	4.33571e-189	CD4+ T			ALOX5AP	4.10886e-32	0.260176	0.683	0.602	8.46712e-28	CD8+ T
PASK	1.79076e-192	0.341409	0.132	0.045	3.69023e-188	CD4+ T			CLEC2D	1.05559e-30	0.309955	0.465	0.387	2.17526e-26	CD8+ T
NECAP2	1.51257e-190	0.316694	0.35	0.194	3.11695e-186	CD4+ T			NR4A2	1.37486e-30	0.366131	0.165	0.102	2.83318e-26	CD8+ T
SATB1	5.33174e-187	0.328628	0.355	0.201	1.09871e-182	CD4+ T			IKZF3	5.44311e-30	0.302473	0.307	0.23	1.12166e-25	CD8+ T
ATF7IP2	2.78037e-184	0.302291	0.244	0.121	5.72951e-180	CD4+ T			ATP8A1	1.9717e-29	0.271399	0.152	0.093	4.06308e-25	CD8+ T
AC013264.2	1.97594e-183	0.253477	0.129	0.044	4.07183e-179	CD4+ T			STK17B	2.32304e-29	0.286503	0.578	0.519	4.7871e-25	CD8+ T
AIF1	6.15717e-178	0.321083	0.205	0.096	1.26881e-173	CD4+ T			ZFP36	5.48303e-29	0.377375	0.554	0.484	1.12989e-24	CD8+ T
FCMR	2.59535e-177	0.368862	0.627	0.45	5.34825e-173	CD4+ T			SLF1	7.98647e-29	0.28268	0.243	0.169	1.64577e-24	CD8+ T
CDC14A	3.44191e-177	0.266154	0.183	0.078	7.09274e-173	CD4+ T			GRAP2	1.66369e-28	0.293872	0.325	0.247	3.42837e-24	CD8+ T
RPS17	1.04013e-175	0.276506	0.869	0.739	2.14339e-171	CD4+ T			CLDND1	5.70079e-28	0.334807	0.483	0.412	1.17476e-23	CD8+ T
CENPK	2.99055e-175	0.282918	0.232	0.112	6.16262e-171	CD4+ T			PARP8	7.25967e-28	0.268792	0.37	0.289	1.496e-23	CD8+ T
CDKN1B	7.45849e-174	0.325408	0.467	0.294	1.53697e-169	CD4+ T			GIMAP7	7.43154e-28	0.324345	0.56	0.493	1.53142e-23	CD8+ T
TOMM20	1.50982e-172	0.318206	0.658	0.468	3.11129e-168	CD4+ T			LAIR1	8.28483e-28	0.264461	0.132	0.078	1.70726e-23	CD8+ T
NSA2	1.57107e-172	0.321171	0.65	0.463	3.23751e-168	CD4+ T			F2R	2.95162e-27	0.265537	0.167	0.107	6.0824e-23	CD8+ T
CMTM7	1.7993e-168	0.292627	0.264	0.138	3.70781e-164	CD4+ T			HLA-F	6.6322e-27	0.266688	0.538	0.474	1.3667e-22	CD8+ T
KCNA3	1.45411e-165	0.284028	0.276	0.147	2.99649e-161	CD4+ T			ARL4C	5.4282e-26	0.277961	0.46	0.388	1.11859e-21	CD8+ T
ZNF101	6.62222e-164	0.267519	0.159	0.067	1.36464e-159	CD4+ T			FASLG	1.13451e-25	0.253502	0.14	0.086	2.33788e-21	CD8+ T
LPAR6	1.8171e-163	0.292016	0.206	0.097	3.7445e-159	CD4+ T			PTGER2	2.22818e-25	0.250814	0.248	0.177	4.5916e-21	CD8+ T
TMEM243	4.14678e-161	0.303111	0.429	0.268	8.54527e-157	CD4+ T			OASL	2.73913e-25	0.272265	0.222	0.157	5.64452e-21	CD8+ T
ESD	1.24552e-160	0.261837	0.288	0.156	2.56665e-156	CD4+ T			IFNG	5.26655e-25	0.334419	0.131	0.079	1.08528e-20	CD8+ T
CNST	5.00773e-158	0.263687	0.26	0.137	1.03194e-153	CD4+ T			TOB1	5.60972e-25	0.287248	0.173	0.116	1.156e-20	CD8+ T
LINC00861	1.84618e-157	0.35865	0.672	0.509	3.80442e-153	CD4+ T			GIMAP1	9.45607e-25	0.289503	0.414	0.345	1.94861e-20	CD8+ T
SOD1	7.45415e-155	0.283984	0.784	0.615	1.53608e-150	CD4+ T			KIAA1551	1.06073e-24	0.288273	0.506	0.444	2.18585e-20	CD8+ T
AC241585.2	1.024e-154	0.25997	0.199	0.096	2.11017e-150	CD4+ T			ADGRE5	1.06351e-24	0.258751	0.484	0.416	2.19157e-20	CD8+ T
TNFSF10	5.95405e-152	0.272078	0.213	0.106	1.22695e-147	CD4+ T			AKNA	3.22293e-24	0.284482	0.293	0.226	6.6415e-20	CD8+ T
UBQLN2	2.56514e-151	0.268639	0.259	0.139	5.28599e-147	CD4+ T			IDH2	5.52611e-24	0.254122	0.329	0.26	1.13876e-19	CD8+ T
FKBP5	4.83372e-149	0.271338	0.293	0.165	9.96085e-145	CD4+ T			PLEKHF1	1.8754e-23	0.271709	0.219	0.157	3.86463e-19	CD8+ T
IMPDH2	2.52955e-148	0.258825	0.314	0.181	5.21265e-144	CD4+ T			SUN2	6.57852e-23	0.262713	0.42	0.351	1.35564e-18	CD8+ T
OCIAD2	6.22452e-148	0.295571	0.478	0.313	1.28269e-143	CD4+ T			LYST	1.08858e-22	0.276622	0.16	0.107	2.24324e-18	CD8+ T
TIMP1	7.05827e-148	0.291633	0.358	0.218	1.4545e-143	CD4+ T			MT2A	2.04418e-21	0.268319	0.279	0.211	4.21245e-17	CD8+ T
TAGAP	3.31813e-147	0.30842	0.658	0.492	6.83768e-143	CD4+ T			ITGAL	2.08294e-21	0.268491	0.256	0.196	4.29232e-17	CD8+ T
DNAJB1	2.45859e-145	0.285667	0.576	0.403	5.06642e-141	CD4+ T			ARHGAP9	1.26055e-20	0.256261	0.348	0.286	2.59761e-16	CD8+ T
MZT2A	6.11919e-145	0.289343	0.497	0.332	1.26098e-140	CD4+ T			HLA-DRB1	1.59311e-20	0.340389	0.531	0.465	3.28292e-16	CD8+ T
HSPD1	2.35483e-142	0.270933	0.434	0.276	4.85259e-138	CD4+ T			MIR155HG	2.57373e-20	0.324525	0.235	0.177	5.30368e-16	CD8+ T
TRAF3IP3	1.68617e-141	0.272486	0.795	0.643	3.47469e-137	CD4+ T			ARHGEF1	3.27361e-20	0.250531	0.456	0.402	6.74593e-16	CD8+ T
CCNG1	8.21381e-139	0.268016	0.339	0.204	1.69262e-134	CD4+ T			PARVG	4.16005e-20	0.25503	0.205	0.151	8.57261e-16	CD8+ T
PKM	1.48725e-136	0.268536	0.672	0.5	3.06477e-132	CD4+ T			HLA-DRB5	5.50439e-19	0.304515	0.231	0.177	1.13429e-14	CD8+ T
BCL11B	1.57878e-131	0.257455	0.315	0.188	3.25339e-127	CD4+ T			HLA-DMA	5.52517e-19	0.263425	0.216	0.161	1.13857e-14	CD8+ T
SF1	1.9155e-128	0.280735	0.73	0.573	3.94727e-124	CD4+ T			CD69	9.73507e-19	0.251073	0.627	0.569	2.00611e-14	CD8+ T
WHSC1L1	2.40864e-128	0.2632	0.473	0.316	4.96348e-124	CD4+ T			CAPG	4.311e-18	0.310865	0.366	0.312	8.88369e-14	CD8+ T
RPS29	1.1319e-127	0.258297	0.993	0.972	2.33251e-123	CD4+ T			TRGV10	6.10967e-16	0.251368	0.138	0.095	1.25902e-11	CD8+ T
PPP1CC	1.27968e-122	0.254727	0.472	0.317	2.63704e-118	CD4+ T			RGS1	5.61997e-12	0.281689	0.353	0.305	1.15811e-07	CD8+ T
MZT2B	7.90231e-117	0.281372	0.499	0.352	1.62843e-112	CD4+ T			HLA-DRA	8.48049e-12	0.335942	0.328	0.284	1.74757e-07	CD8+ T
TRBV20-1	2.09848e-90	0.745767	0.113	0.054	4.32434e-86	CD4+ T			FOS	1.0523e-08	0.356784	0.217	0.182	0.000216848	CD8+ T
RPS26	1.25361e-89	0.329536	0.96	0.951	2.58331e-85	CD4+ T			JUNB	7.47963e-07	0.342607	0.536	0.534	0.0154133	CD8+ T
STAT1	7.71995e-77	0.302809	0.32	0.224	1.59085e-72	CD4+ T			TRDV2	0	4.21257	0.97	0.005	0	γδ T
CD8B	0	3.01286	0.852	0.033	0	CD8+ T			TRGV9	0	2.99755	0.897	0.059	0	γδ T
CD8A	0	2.8467	0.89	0.095	0	CD8+ T			TRDC	0	2.10925	0.69	0.067	0	γδ T
TRBV9	0	1.57901	0.119	0.02	0	CD8+ T			KLRG1	9.73169e-255	1.65951	0.679	0.121	2.00541e-250	γδ T
RP11-291B21.2	0	1.46056	0.334	0.04	0	CD8+ T			GZMK	4.39979e-193	1.48131	0.867	0.232	9.06664e-189	γδ T
TRGV2	0	1.45113	0.231	0.025	0	CD8+ T			KLRD1	4.49356e-190	1.45423	0.702	0.155	9.25988e-186	γδ T
GZMH	0	1.13032	0.666	0.357	0	CD8+ T			NKG7	3.85087e-158	1.43187	0.991	0.509	7.93549e-154	γδ T
TRBV5-6	0	1.11513	0.113	0.011	0	CD8+ T			TRGC1	9.7715e-105	0.842396	0.268	0.041	2.01361e-100	γδ T
HLA-DRB1	0	0.93476	0.508	0.255	0	CD8+ T			CST7	7.3478e-103	1.1009	0.956	0.63	1.51416e-98	γδ T
CCL5	0	0.845652	0.801	0.515	0	CD8+ T			KLRB1	2.47743e-93	1.06001	0.812	0.335	5.10523e-89	γδ T
HLA-DPB1	0	0.837694	0.662	0.384	0	CD8+ T			KLRC1	5.84656e-79	1.00882	0.511	0.157	1.2048e-74	γδ T
THEMIS	0	0.818126	0.421	0.165	0	CD8+ T			TRAC	3.76838e-69	0.943388	0.803	0.441	7.7655e-65	γδ T
HLA-DPA1	0	0.747054	0.61	0.368	0	CD8+ T			CCL4	9.96403e-67	1.10801	0.892	0.479	2.05329e-62	γδ T
HLA-DQA1	0	0.726088	0.256	0.079	0	CD8+ T			IL12RB2	5.67039e-65	0.758357	0.222	0.045	1.1685e-60	γδ T
KLRG1	0	0.695208	0.495	0.251	0	CD8+ T			ZBTB16	1.93474e-59	0.465788	0.135	0.019	3.98692e-55	γδ T
CD2	0	0.691414	0.761	0.573	0	CD8+ T			GZMA	3.34097e-55	0.69724	0.945	0.582	6.88474e-51	γδ T
CD3D	0	0.668736	0.922	0.678	0	CD8+ T			RPS24	1.11628e-54	0.418837	1	0.997	2.30032e-50	γδ T
HLA-DRB5	0	0.649602	0.299	0.117	0	CD8+ T			DPP4	5.34651e-54	0.821506	0.404	0.139	1.10176e-49	γδ T
CD3G	0	0.576235	0.751	0.541	0	CD8+ T			SATB1	5.89356e-54	0.77202	0.326	0.1	1.21449e-49	γδ T
TRGC2	0	0.548026	0.194	0.061	0	CD8+ T			PLEK	7.36294e-52	0.647737	0.225	0.052	1.51728e-47	γδ T
SH3BGRL3	0	0.489977	0.99	0.968	0	CD8+ T			IFNG-AS1	2.69656e-50	0.457404	0.119	0.017	5.55681e-46	γδ T
CD3E	0	0.411693	0.985	0.832	0	CD8+ T			DUSP2	2.44461e-40	0.988234	0.514	0.245	5.03762e-36	γδ T
CRTAM	0	0.345026	0.118	0.016	0	CD8+ T			HCST	1.20677e-36	0.579035	0.936	0.787	2.48679e-32	γδ T
MT-CO1	0	0.275452	1	1	0	CD8+ T			RPL13	2.57762e-36	0.308181	1	0.999	5.31171e-32	γδ T
TRGV8	1.82074e-302	0.542537	0.12	0.023	3.752e-298	CD8+ T			IL18RAP	1.74997e-34	0.57276	0.197	0.056	3.60616e-30	γδ T
CLEC2D	3.1606e-275	0.556602	0.559	0.382	6.51305e-271	CD8+ T			RPS12	2.46907e-34	0.294187	1	1	5.08801e-30	γδ T
YBX3	8.93469e-268	0.30581	0.107	0.021	1.84117e-263	CD8+ T			RPL28	4.02969e-33	0.253566	1	1	8.30398e-29	γδ T
GZMA	2.11365e-266	0.45384	0.731	0.49	4.3556e-262	CD8+ T			GZMM	4.13152e-33	0.671252	0.674	0.42	8.51382e-29	γδ T
PATL2	9.22803e-241	0.532596	0.254	0.115	1.90162e-236	CD8+ T			MS4A1	1.69599e-32	0.354003	0.103	0.019	3.49492e-28	γδ T
HCST	1.74589e-240	0.317361	0.933	0.826	3.59775e-236	CD8+ T			PRF1	4.84905e-32	0.614685	0.681	0.401	9.99243e-28	γδ T
NKG7	6.63731e-230	0.372722	0.797	0.509	1.36775e-225	CD8+ T			TRBC1	1.0331e-28	0.608691	0.601	0.349	2.12892e-24	γδ T
GZMM	6.99739e-229	0.360301	0.769	0.58	1.44195e-224	CD8+ T			CD160	2.08593e-28	0.496971	0.131	0.032	4.29848e-24	γδ T
LINC00152	6.1543e-222	0.513005	0.294	0.15	1.26822e-217	CD8+ T			RPL26	3.32132e-28	0.261978	1	0.999	6.84424e-24	γδ T
C12orf75	5.17363e-220	0.498359	0.556	0.382	1.06613e-215	CD8+ T			RPS8	3.34702e-27	0.272048	1	0.999	6.8972e-23	γδ T
FCRL6	6.81564e-211	0.426514	0.34	0.176	1.4045e-206	CD8+ T			XCL2	3.73913e-27	0.518986	0.493	0.255	7.70522e-23	γδ T
CD52	1.0331e-210	0.376188	0.982	0.926	2.1289e-206	CD8+ T			TRGV5	4.93563e-27	0.539614	0.186	0.059	1.01709e-22	γδ T
DUSP2	1.52413e-210	0.545475	0.502	0.327	3.14077e-206	CD8+ T			HOPX	1.19268e-26	0.559793	0.697	0.433	2.45775e-22	γδ T
HLA-C	4.76097e-210	0.281077	0.997	0.998	9.81093e-206	CD8+ T			NCR3	1.7292e-25	0.498307	0.282	0.115	3.56337e-21	γδ T
AC092580.4	3.79863e-204	0.457973	0.293	0.149	7.82784e-200	CD8+ T			RPS2	3.28012e-25	0.303869	0.998	0.987	6.75935e-21	γδ T
ITGA4	3.28488e-197	0.484121	0.604	0.448	6.76916e-193	CD8+ T			TRGC2	5.54973e-25	0.564273	0.211	0.075	1.14363e-20	γδ T
PLEK	2.49597e-192	0.420046	0.527	0.342	5.14344e-188	CD8+ T			RPL39	1.08798e-24	0.278464	1	0.998	2.242e-20	γδ T
CD99	2.33353e-187	0.385411	0.865	0.823	4.80871e-183	CD8+ T			CCL5	8.59703e-24	0.309393	1	0.749	1.77159e-19	γδ T
ZNF683	7.26743e-185	0.590146	0.154	0.057	1.4976e-180	CD8+ T			MATK	3.86733e-22	0.540525	0.424	0.225	7.9694e-18	γδ T
SAMD3	3.47086e-178	0.424412	0.47	0.311	7.15241e-174	CD8+ T			SLAMF7	4.94558e-22	0.424983	0.241	0.097	1.01914e-17	γδ T
IL32	2.77133e-177	0.261707	0.992	0.894	5.71088e-173	CD8+ T			LYAR	1.71228e-21	0.546006	0.45	0.25	3.5285e-17	γδ T
S100A6	3.69793e-172	0.358477	0.959	0.927	7.62033e-168	CD8+ T			RPL35A	2.67625e-21	0.250382	1	0.997	5.51496e-17	γδ T
TRAV1-2	8.28226e-172	0.51619	0.128	0.044	1.70672e-167	CD8+ T			AC069363.1	2.71814e-21	0.411369	0.174	0.06	5.60127e-17	γδ T
LYAR	2.76088e-168	0.445177	0.49	0.337	5.68935e-164	CD8+ T			RPL37A	1.50053e-20	0.289589	0.993	0.983	3.09214e-16	γδ T
CTSC	3.07866e-168	0.447476	0.601	0.468	6.34419e-164	CD8+ T			LAG3	6.72217e-20	0.427208	0.466	0.256	1.38524e-15	γδ T
HLA-DRA	2.38479e-166	0.632805	0.263	0.143	4.91435e-162	CD8+ T			TRGV7	1.30777e-19	0.40979	0.161	0.056	2.69492e-15	γδ T
LILRB1	1.72353e-161	0.326052	0.145	0.055	3.55167e-157	CD8+ T			IFNGR1	2.79319e-19	0.513554	0.323	0.163	5.75592e-15	γδ T
PECAM1	1.93491e-149	0.304017	0.151	0.062	3.98727e-145	CD8+ T			ADRB2	3.19452e-19	0.417585	0.167	0.061	6.58294e-15	γδ T
KLRC4	1.79347e-148	0.260503	0.118	0.041	3.69581e-144	CD8+ T			RPS16	3.0607e-18	0.270918	0.998	0.987	6.30719e-14	γδ T
GZMK	5.99017e-148	0.921843	0.254	0.141	1.2344e-143	CD8+ T			CTSW	8.42502e-18	0.32789	0.647	0.412	1.73614e-13	γδ T
TRGV5	1.52536e-147	0.603671	0.139	0.057	3.14331e-143	CD8+ T			SH2D1A	8.88119e-18	0.552273	0.394	0.227	1.83015e-13	γδ T
LAG3	1.03271e-145	0.34814	0.198	0.096	2.1281e-141	CD8+ T			RPS5	1.62987e-17	0.258802	0.998	0.987	3.35868e-13	γδ T
SIT1	6.00743e-143	0.399494	0.337	0.219	1.23795e-138	CD8+ T			SAMD3	1.81342e-17	0.479322	0.429	0.247	3.73691e-13	γδ T
S100A4	3.13225e-137	0.382926	0.93	0.902	6.45463e-133	CD8+ T			RPL10A	4.08718e-16	0.255955	0.991	0.982	8.42244e-12	γδ T
S100A10	2.91864e-134	0.301734	0.893	0.835	6.01445e-130	CD8+ T			RPL17	8.91681e-16	0.255543	0.991	0.985	1.83749e-11	γδ T
MIR4435-2HG	3.57477e-134	0.367996	0.226	0.122	7.36653e-130	CD8+ T			CD300A	9.23013e-16	0.438369	0.186	0.08	1.90205e-11	γδ T
TPST2	8.63181e-131	0.308708	0.451	0.3	1.77876e-126	CD8+ T			MAP3K8	9.6292e-16	0.51946	0.266	0.135	1.98429e-11	γδ T
LGALS1	3.00888e-130	0.447535	0.56	0.433	6.2004e-126	CD8+ T			PTPRCAP	3.3423e-15	0.296868	0.97	0.931	6.88748e-11	γδ T
PTPRC	9.69091e-130	0.267774	0.96	0.95	1.99701e-125	CD8+ T			ITM2C	6.14042e-15	0.424479	0.399	0.229	1.26536e-10	γδ T
C9orf142	1.67439e-124	0.287052	0.697	0.576	3.45042e-120	CD8+ T			GABARAPL1	7.00036e-15	0.456944	0.25	0.126	1.44256e-10	γδ T
ZEB2	8.28678e-118	0.325373	0.365	0.234	1.70766e-113	CD8+ T			RPL21	7.22049e-15	0.252672	0.993	0.99	1.48793e-10	γδ T
CD5	2.91136e-117	0.361215	0.392	0.278	5.99945e-113	CD8+ T			HPGD	1.57547e-14	0.341069	0.165	0.068	3.24657e-10	γδ T
OASL	1.06082e-110	0.2642	0.123	0.053	2.18603e-106	CD8+ T			RPL38	2.3188e-14	0.291319	0.966	0.934	4.77835e-10	γδ T
CD74	2.90508e-109	0.534177	0.853	0.813	5.9865e-105	CD8+ T			PTPN6	2.5803e-14	0.513541	0.429	0.275	5.31723e-10	γδ T
GRAP2	5.51154e-103	0.32584	0.311	0.208	1.13576e-98	CD8+ T			RPL13A	3.17275e-14	0.267126	0.991	0.964	6.53808e-10	γδ T
CD84	3.40832e-102	0.31541	0.172	0.094	7.02352e-98	CD8+ T			PTMS	8.37592e-14	0.39356	0.33	0.186	1.72603e-09	γδ T
CCL4L2	2.46114e-99	0.304723	0.115	0.05	5.07166e-95	CD8+ T			CEBPD	3.46374e-13	0.376592	0.158	0.068	7.13773e-09	γδ T
CX3CR1	1.07405e-91	0.256622	0.363	0.24	2.21329e-87	CD8+ T			EEF1B2	4.32837e-13	0.256644	0.975	0.933	8.91947e-09	γδ T
IKZF3	2.04738e-88	0.301415	0.347	0.246	4.21903e-84	CD8+ T			CD247	7.13851e-13	0.395045	0.683	0.538	1.47103e-08	γδ T
CLEC2B	2.09026e-88	0.309804	0.555	0.463	4.3074e-84	CD8+ T			RP11-222K16.2	2.41479e-12	0.298628	0.126	0.05	4.97617e-08	γδ T
APOBEC3G	5.27122e-86	0.308382	0.408	0.304	1.08624e-81	CD8+ T			SYNGR1	2.43017e-12	0.295142	0.119	0.046	5.00784e-08	γδ T
YWHAQ	5.57733e-86	0.330913	0.581	0.493	1.14932e-81	CD8+ T			APMAP	5.21418e-12	0.341192	0.42	0.267	1.07449e-07	γδ T
MT1E	4.58871e-85	0.25489	0.115	0.055	9.45595e-81	CD8+ T			RPL27A	1.07855e-11	0.287247	0.929	0.869	2.22256e-07	γδ T
FLNA	2.5284e-84	0.30478	0.636	0.549	5.21027e-80	CD8+ T			TRGV8	6.68155e-11	0.290347	0.103	0.039	1.37687e-06	γδ T
TGFBR3	2.69004e-84	0.294744	0.305	0.205	5.54336e-80	CD8+ T			TNFSF14	9.577e-11	0.367933	0.31	0.189	1.97353e-06	γδ T
ZBTB38	3.29982e-83	0.325346	0.352	0.258	6.79995e-79	CD8+ T			CCR1	1.66056e-10	0.273541	0.108	0.043	3.42192e-06	γδ T
HLA-DMA	5.27479e-81	0.272435	0.151	0.083	1.08698e-76	CD8+ T			CCL3	4.1919e-10	0.728389	0.167	0.083	8.63824e-06	γδ T
FYN	5.66861e-78	0.313643	0.463	0.373	1.16813e-73	CD8+ T			LBH	4.77836e-10	0.381719	0.493	0.358	9.84677e-06	γδ T
IL10RA	9.72412e-75	0.299703	0.531	0.447	2.00385e-70	CD8+ T			RPL36A	6.10791e-10	0.281288	0.899	0.85	1.25866e-05	γδ T
PTP4A2	7.39574e-74	0.322949	0.506	0.426	1.52404e-69	CD8+ T			LCP1	3.69072e-09	0.306364	0.78	0.682	7.60547e-05	γδ T
SH2D1A	2.81378e-70	0.321962	0.3	0.22	5.79836e-66	CD8+ T			NOSIP	2.33184e-08	0.452714	0.424	0.313	0.000480523	γδ T
BATF	3.85694e-69	0.279433	0.235	0.159	7.94799e-65	CD8+ T			ERN1	2.56055e-08	0.366415	0.337	0.226	0.000527653	γδ T
ARRB2	9.28504e-69	0.28785	0.5	0.419	1.91337e-64	CD8+ T			RPS20	2.61773e-08	0.256924	0.849	0.749	0.000539436	γδ T
TIGIT	4.63079e-68	0.257959	0.232	0.151	9.54268e-64	CD8+ T			GYG1	3.14383e-08	0.356404	0.365	0.252	0.00064785	γδ T
TRG-AS1	1.23278e-67	0.266912	0.204	0.13	2.5404e-63	CD8+ T			MYC	4.28217e-08	0.26684	0.138	0.069	0.000882428	γδ T
MYO1G	1.80787e-65	0.282998	0.47	0.386	3.72548e-61	CD8+ T			TRAT1	4.64885e-08	0.266019	0.358	0.24	0.000957989	γδ T
ITGB1	4.14798e-63	0.381938	0.469	0.398	8.54773e-59	CD8+ T			CD69	1.11568e-07	0.312814	0.706	0.585	0.00229909	γδ T
PRKCB	1.05756e-62	0.259517	0.278	0.199	2.17932e-58	CD8+ T			RAB24	1.46428e-07	0.274663	0.202	0.118	0.00301744	γδ T
HERPUD1	3.30063e-56	0.302568	0.314	0.242	6.80161e-52	CD8+ T			LY9	2.80782e-07	0.297704	0.257	0.164	0.00578607	γδ T
EZR	1.18323e-50	0.275003	0.481	0.419	2.43827e-46	CD8+ T			TC2N	3.4161e-07	0.281115	0.523	0.4	0.00703956	γδ T
CD6	6.93314e-50	0.265982	0.455	0.386	1.42871e-45	CD8+ T			TLE4	3.90662e-07	0.321075	0.174	0.101	0.00805037	γδ T
KIAA1551	1.21465e-47	0.255495	0.548	0.489	2.50303e-43	CD8+ T			TRIB3	4.47887e-07	0.261449	0.11	0.054	0.00922961	γδ T
KLF6	7.905e-47	0.258732	0.67	0.627	1.62898e-42	CD8+ T			TRG-AS1	7.5747e-07	0.279943	0.22	0.137	0.0156092	γδ T
NELL2	1.13513e-46	0.253964	0.175	0.119	2.33916e-42	CD8+ T			AC092580.4	1.7088e-06	0.272347	0.36	0.247	0.0352133	γδ T
CMC1	6.46127e-37	0.285389	0.321	0.258	1.33147e-32	CD8+ T			KLRB1	0	2.3557	0.867	0.318	0	MAIT
TRBV20-1	2.23546e-23	0.327485	0.102	0.069	4.60661e-19	CD8+ T			TRAV1-2	0	2.30908	0.517	0.033	0	MAIT
TRDV2	0	4.1633	0.979	0.008	0	γδ T			NCR3	0	1.88456	0.551	0.093	0	MAIT
TRGV9	0	3.39341	0.969	0.067	0	γδ T			SLC4A10	0	1.4305	0.32	0.01	0	MAIT
TRDC	0	1.82338	0.696	0.161	0	γδ T			TMIGD2	0	1.39994	0.39	0.05	0	MAIT
KLRG1	0	1.47519	0.83	0.278	0	γδ T			IL23R	0	0.920702	0.235	0.012	0	MAIT
DUSP2	0	1.45209	0.817	0.341	0	γδ T			TRBV6-4	1.91115e-261	1.52213	0.155	0.007	3.93831e-257	MAIT
GZMK	0	1.3243	0.471	0.149	0	γδ T			RORC	1.98084e-251	0.789772	0.202	0.015	4.08192e-247	MAIT
KLRB1	0	1.31427	0.879	0.35	0	γδ T			CCR6	6.65374e-188	1.07669	0.363	0.075	1.37114e-183	MAIT
KLRC1	0	1.30245	0.385	0.053	0	γδ T			IL26	3.78917e-187	0.563358	0.124	0.007	7.80835e-183	MAIT
TRAC	0	1.01429	0.637	0.319	0	γδ T			AC092580.4	4.82664e-110	1.09224	0.542	0.232	9.94625e-106	MAIT
CCL5	0	0.897674	0.999	0.561	0	γδ T			RPLP1	1.95636e-104	0.375369	1	1	4.03147e-100	MAIT
TRGC1	0	0.865195	0.393	0.095	0	γδ T			KLRG1	4.99762e-76	0.896146	0.341	0.125	1.02986e-71	MAIT
CST7	1.38622e-276	0.714674	0.99	0.552	2.85658e-272	γδ T			ABCB1	8.39907e-73	0.585137	0.169	0.038	1.7308e-68	MAIT
DUSP1	1.41215e-273	1.01634	0.822	0.543	2.91001e-269	γδ T			CXCR6	2.21515e-72	0.906862	0.638	0.366	4.56475e-68	MAIT
IL12RB2	8.33331e-271	0.429625	0.142	0.019	1.71725e-266	γδ T			TRBV6-1	6.76211e-72	1.47429	0.155	0.033	1.39347e-67	MAIT
LYAR	1.44339e-262	0.861779	0.681	0.356	2.9744e-258	γδ T			GYG1	6.89462e-66	0.7901	0.476	0.241	1.42077e-61	MAIT
KLRD1	8.81931e-251	0.62304	0.858	0.407	1.8174e-246	γδ T			JAML	3.06685e-64	0.78795	0.486	0.246	6.31985e-60	MAIT
HCST	1.14478e-213	0.567412	0.979	0.845	2.35904e-209	γδ T			S100A4	2.75456e-62	0.494712	0.987	0.896	5.67632e-58	MAIT
HOPX	2.62338e-211	0.680618	0.722	0.381	5.406e-207	γδ T			CEBPD	2.51126e-58	0.589796	0.206	0.062	5.17495e-54	MAIT
ZBTB16	1.6612e-209	0.487516	0.2	0.046	3.42323e-205	γδ T			ALOX5AP	5.09551e-57	0.58359	0.846	0.617	1.05003e-52	MAIT
CCL4	1.17937e-184	0.510453	0.756	0.4	2.43032e-180	γδ T			FABP5	4.91435e-55	0.691515	0.316	0.13	1.0127e-50	MAIT
NKG7	3.20892e-184	0.581167	0.999	0.554	6.61263e-180	γδ T			NR1D1	5.01555e-55	0.468634	0.124	0.027	1.03355e-50	MAIT
CD74	1.51432e-183	0.640234	0.929	0.816	3.12057e-179	γδ T			ZFP36L1	6.98817e-54	0.706762	0.77	0.567	1.44005e-49	MAIT
GZMM	4.41309e-179	0.559401	0.862	0.613	9.09406e-175	γδ T			CCL20	3.15858e-53	0.379668	0.109	0.022	6.5089e-49	MAIT
IL18RAP	1.71728e-177	0.508506	0.242	0.071	3.5388e-173	γδ T			FKBP11	5.47341e-51	0.700965	0.427	0.223	1.12791e-46	MAIT
GZMA	6.12082e-175	0.47617	0.937	0.526	1.26132e-170	γδ T			CTSH	4.46728e-46	0.567044	0.235	0.089	9.20572e-42	MAIT
HLA-B	2.13172e-159	0.314977	1	0.999	4.39283e-155	γδ T			IL18RAP	2.44423e-43	0.489452	0.167	0.054	5.03682e-39	MAIT
CD3D	1.76181e-156	0.565002	0.926	0.729	3.63057e-152	γδ T			DPP4	2.17943e-37	0.613234	0.289	0.138	4.49115e-33	MAIT
SRGN	5.2161e-155	0.458961	0.95	0.762	1.07488e-150	γδ T			TRGV10	1.52036e-36	0.737541	0.238	0.102	3.13301e-32	MAIT
CXCR6	2.70015e-150	0.37188	0.125	0.026	5.5642e-146	γδ T			AQP3	1.86493e-36	0.52786	0.436	0.247	3.84305e-32	MAIT
LAG3	5.29309e-148	0.535413	0.296	0.111	1.09075e-143	γδ T			ID2	2.26056e-35	0.635376	0.586	0.397	4.65833e-31	MAIT
CD3E	3.05109e-143	0.423066	0.993	0.863	6.28738e-139	γδ T			OSTF1	3.3843e-35	0.573998	0.635	0.48	6.97403e-31	MAIT
TRGV10	3.22406e-142	0.731459	0.21	0.067	6.64382e-138	γδ T			HCST	5.75648e-35	0.425996	0.914	0.783	1.18624e-30	MAIT
B2M	6.91563e-139	0.263037	1	1	1.4251e-134	γδ T			PDE4D	1.37837e-34	0.5334	0.237	0.105	2.8404e-30	MAIT
PRF1	2.1653e-131	0.302879	0.88	0.517	4.46204e-127	γδ T			HPGD	1.38372e-34	0.415478	0.175	0.065	2.85143e-30	MAIT
GNLY	1.59424e-128	0.391448	0.717	0.412	3.28524e-124	γδ T			ACTB	3.07961e-34	0.284296	1	0.999	6.34614e-30	MAIT
TRBC1	1.66993e-125	0.492486	0.712	0.463	3.44122e-121	γδ T			SIRPG	4.93166e-34	0.548188	0.224	0.097	1.01627e-29	MAIT
CYB561	1.17006e-124	0.457385	0.196	0.065	2.41115e-120	γδ T			GZMA	2.25057e-33	0.325362	0.833	0.578	4.63776e-29	MAIT
MATK	6.39574e-124	0.490969	0.553	0.3	1.31797e-119	γδ T			CD8A	4.04529e-32	0.474514	0.619	0.377	8.33612e-28	MAIT
SH3BGRL3	6.4611e-123	0.378197	0.997	0.972	1.33144e-118	γδ T			PRF1	6.05582e-32	0.434091	0.604	0.398	1.24792e-27	MAIT
CTSW	1.08612e-121	0.271961	0.913	0.589	2.23816e-117	γδ T			ZNRF1	2.40263e-29	0.371072	0.118	0.039	4.9511e-25	MAIT
S100A4	1.61156e-115	0.402314	0.998	0.903	3.32095e-111	γδ T			LST1	2.52524e-29	0.436471	0.148	0.056	5.20375e-25	MAIT
SAMD3	1.1639e-113	0.529538	0.563	0.338	2.39846e-109	γδ T			CPNE7	3.34708e-29	0.503583	0.198	0.086	6.89734e-25	MAIT
TNFAIP3	5.34345e-111	0.646985	0.582	0.384	1.10112e-106	γδ T			RBL2	5.44045e-29	0.587441	0.501	0.349	1.12111e-24	MAIT
PPP1R15A	1.14711e-105	0.584054	0.465	0.275	2.36384e-101	γδ T			RORA	6.29867e-29	0.548529	0.404	0.252	1.29797e-24	MAIT
SH2D2A	1.36209e-101	0.483316	0.563	0.352	2.80686e-97	γδ T			TRGV2	5.07809e-28	0.561223	0.167	0.067	1.04644e-23	MAIT
PLEK	3.24564e-100	0.401562	0.636	0.372	6.68829e-96	γδ T			ASB2	8.94874e-28	0.513946	0.161	0.066	1.84407e-23	MAIT
ERN1	1.78859e-98	0.521965	0.369	0.195	3.68575e-94	γδ T			TBC1D31	1.47001e-26	0.30498	0.103	0.033	3.02925e-22	MAIT
PTMS	2.61958e-98	0.447578	0.249	0.103	5.39818e-94	γδ T			GPR65	1.76993e-26	0.552464	0.369	0.224	3.64729e-22	MAIT
TRGC2	1.75611e-97	0.412177	0.222	0.087	3.61882e-93	γδ T			CCDC107	5.30864e-26	0.515277	0.455	0.314	1.09395e-21	MAIT
CXCR4	4.37591e-94	0.531489	0.691	0.52	9.01743e-90	γδ T			RUNX2	2.14918e-24	0.42302	0.168	0.074	4.42881e-20	MAIT
HLA-DPB1	1.93399e-91	0.397868	0.668	0.441	3.98538e-87	γδ T			CD69	5.21053e-24	0.497366	0.723	0.581	1.07373e-19	MAIT
CD99	3.49993e-88	0.330598	0.939	0.826	7.21231e-84	γδ T			PECAM1	5.27975e-24	0.362531	0.129	0.049	1.088e-19	MAIT
HLA-DPA1	1.50928e-87	0.423671	0.627	0.417	3.11017e-83	γδ T			PDCD4	1.40544e-22	0.438079	0.553	0.416	2.89618e-18	MAIT
CD52	7.02801e-86	0.333564	0.995	0.937	1.44826e-81	γδ T			LBH	6.49911e-22	0.44619	0.492	0.354	1.33927e-17	MAIT
ADRB2	8.542e-86	0.436757	0.297	0.142	1.76025e-81	γδ T			IKZF2	6.13321e-21	0.289706	0.104	0.038	1.26387e-16	MAIT
CD247	1.16281e-85	0.322403	0.834	0.677	2.39621e-81	γδ T			TRGV8	8.17783e-20	0.390015	0.101	0.038	1.68521e-15	MAIT
AC092580.4	6.56253e-83	0.453844	0.338	0.176	1.35234e-78	γδ T			SPRY1	1.10647e-18	0.342467	0.115	0.047	2.28011e-14	MAIT
HLA-C	6.64403e-83	0.26125	0.999	0.998	1.36913e-78	γδ T			TNF	1.17579e-18	0.643786	0.23	0.128	2.42295e-14	MAIT
PTPRCAP	4.9864e-81	0.297975	0.967	0.942	1.02755e-76	γδ T			YWHAQ	1.61887e-18	0.43061	0.563	0.447	3.336e-14	MAIT
HLA-DRB1	1.36031e-79	0.383728	0.512	0.307	2.80319e-75	γδ T			TNFSF14	2.19189e-18	0.411991	0.299	0.186	4.51682e-14	MAIT
HPGD	9.0078e-79	0.399052	0.188	0.076	1.85624e-74	γδ T			ATF7IP2	3.85219e-18	0.401304	0.213	0.118	7.9382e-14	MAIT
CD300A	1.2414e-76	0.397671	0.343	0.182	2.55815e-72	γδ T			ERN1	3.95129e-18	0.406882	0.345	0.222	8.14243e-14	MAIT
PBX4	2.09362e-75	0.359175	0.193	0.082	4.31432e-71	γδ T			TRGC2	5.51194e-18	0.404763	0.154	0.075	1.13585e-13	MAIT
IL32	1.03833e-74	0.266082	0.996	0.914	2.13969e-70	γδ T			ABI3	6.88241e-18	0.44773	0.285	0.176	1.41826e-13	MAIT
CD3G	8.98204e-72	0.417375	0.737	0.585	1.85093e-67	γδ T			LTB	1.45567e-17	0.292082	0.796	0.654	2.99969e-13	MAIT
SYTL2	9.31242e-72	0.395217	0.267	0.131	1.91901e-67	γδ T			CORO1A	6.35652e-17	0.256036	0.947	0.892	1.30989e-12	MAIT
ZFP36L2	3.40234e-71	0.383144	0.942	0.925	7.0112e-67	γδ T			CD6	3.27073e-16	0.337996	0.541	0.407	6.74e-12	MAIT
ALOX5AP	2.4565e-69	0.457173	0.64	0.493	5.06211e-65	γδ T			STOM	6.05206e-16	0.376414	0.422	0.301	1.24715e-11	MAIT
C12orf75	5.41773e-69	0.378113	0.611	0.414	1.11643e-64	γδ T			MGAT4A	6.60987e-16	0.436765	0.343	0.236	1.36209e-11	MAIT
ANXA1	9.46444e-68	0.320466	0.886	0.745	1.95034e-63	γδ T			TRGV3	1.15987e-15	0.428937	0.159	0.082	2.39015e-11	MAIT
TGFBR3	1.67207e-67	0.399481	0.383	0.22	3.44563e-63	γδ T			RAP1B	3.46633e-15	0.341395	0.639	0.55	7.14306e-11	MAIT
DTHD1	7.26154e-64	0.294633	0.156	0.063	1.49639e-59	γδ T			IFNGR1	5.3385e-15	0.395298	0.258	0.162	1.1001e-10	MAIT
ARL4C	4.35919e-63	0.362403	0.679	0.528	8.98298e-59	γδ T			CTSW	5.15524e-14	0.258908	0.55	0.411	1.06234e-09	MAIT
FOS	2.29212e-62	0.618538	0.346	0.207	4.72337e-58	γδ T			SCML4	5.9854e-14	0.382455	0.318	0.214	1.23341e-09	MAIT
MYBL1	6.06259e-61	0.412849	0.35	0.206	1.24932e-56	γδ T			TNFRSF1A	9.71388e-14	0.333081	0.244	0.151	2.00174e-09	MAIT
CTSC	8.18001e-60	0.350509	0.658	0.492	1.68566e-55	γδ T			ARL3	1.09866e-13	0.288309	0.132	0.067	2.264e-09	MAIT
RORA	1.81412e-59	0.402932	0.455	0.31	3.73836e-55	γδ T			LCP1	1.24563e-13	0.346155	0.742	0.682	2.56686e-09	MAIT
TRBC2	4.05329e-59	0.394356	0.809	0.704	8.35261e-55	γδ T			TRG-AS1	1.27409e-13	0.386555	0.222	0.134	2.62551e-09	MAIT
GPR65	9.71198e-59	0.359023	0.464	0.305	2.00135e-54	γδ T			CD40LG	1.69996e-13	0.30011	0.334	0.223	3.5031e-09	MAIT
LITAF	1.2233e-58	0.278806	0.88	0.764	2.52085e-54	γδ T			ADRB2	1.79655e-13	0.272566	0.123	0.06	3.70216e-09	MAIT
IFNGR1	8.60727e-57	0.362666	0.283	0.159	1.7737e-52	γδ T			ITGAE	2.39014e-13	0.552881	0.336	0.244	4.92537e-09	MAIT
PIK3R1	1.44847e-56	0.526466	0.533	0.413	2.98487e-52	γδ T			CD96	3.50048e-13	0.370116	0.566	0.473	7.21343e-09	MAIT
TPST2	1.76455e-56	0.327582	0.496	0.328	3.63621e-52	γδ T			MSC	5.99612e-13	0.292624	0.155	0.084	1.23562e-08	MAIT
C9orf142	3.09148e-56	0.32014	0.733	0.598	6.37061e-52	γδ T			DYNLT3	6.2615e-13	0.347589	0.275	0.184	1.29031e-08	MAIT
GABARAPL1	2.13774e-55	0.348188	0.234	0.121	4.40524e-51	γδ T			SPOCK2	7.59279e-13	0.416864	0.503	0.404	1.56465e-08	MAIT
CLIC1	1.34469e-54	0.278795	0.863	0.727	2.77099e-50	γδ T			CD244	1.18369e-12	0.317803	0.117	0.058	2.43923e-08	MAIT
FHL3	9.60181e-52	0.278428	0.159	0.072	1.97864e-47	γδ T			LY9	1.35974e-12	0.329336	0.251	0.161	2.80202e-08	MAIT
SLAMF7	2.48165e-51	0.307841	0.228	0.117	5.11394e-47	γδ T			TTC39C	5.49689e-12	0.375574	0.389	0.292	1.13275e-07	MAIT
CEBPD	1.43573e-49	0.254832	0.177	0.084	2.95861e-45	γδ T			SKAP2	6.64201e-12	0.324792	0.144	0.079	1.36872e-07	MAIT
PPIB	4.74367e-48	0.270588	0.859	0.797	9.77529e-44	γδ T			PERP	7.6651e-12	0.294131	0.261	0.171	1.57955e-07	MAIT
LCP1	5.62877e-48	0.310855	0.8	0.724	1.15992e-43	γδ T			CKLF	7.86778e-12	0.269564	0.723	0.632	1.62131e-07	MAIT
NCR3	2.85996e-47	0.29469	0.343	0.206	5.89352e-43	γδ T			MGAT1	4.07503e-11	0.332888	0.321	0.233	8.39741e-07	MAIT
AC006369.2	1.09906e-46	0.298289	0.16	0.077	2.26484e-42	γδ T			SYTL2	4.64985e-11	0.289215	0.225	0.144	9.58195e-07	MAIT
STOM	1.71636e-46	0.31475	0.396	0.258	3.53691e-42	γδ T			GBP5	5.15795e-11	0.297002	0.501	0.408	1.0629e-06	MAIT
C1orf21	1.91631e-46	0.294157	0.302	0.175	3.94893e-42	γδ T			TNFAIP8	7.86293e-11	0.312391	0.452	0.367	1.62031e-06	MAIT
MAP3K8	3.69161e-46	0.269669	0.304	0.177	7.6073e-42	γδ T			2025-09-01	1.81616e-10	0.292891	0.622	0.553	3.74255e-06	MAIT
CD69	1.12582e-45	0.399721	0.617	0.502	2.31997e-41	γδ T			YWHAH	1.88954e-10	0.305937	0.368	0.282	3.89378e-06	MAIT
SH2D1A	1.6851e-45	0.327821	0.356	0.232	3.47249e-41	γδ T			DDIT4	2.47298e-10	0.431943	0.48	0.387	5.09608e-06	MAIT
ID2	9.91471e-45	0.253952	0.541	0.378	2.04312e-40	γδ T			ODF2L	2.85347e-10	0.319859	0.248	0.17	5.88016e-06	MAIT
IRF1	1.60018e-44	0.347104	0.588	0.458	3.2975e-40	γδ T			CCNH	4.77524e-10	0.299998	0.31	0.225	9.84035e-06	MAIT
S100B	3.3463e-44	0.602225	0.1	0.04	6.89572e-40	γδ T			CD3D	5.41707e-10	0.260462	0.85	0.781	1.1163e-05	MAIT
SPOCK2	5.05597e-44	0.356767	0.624	0.516	1.04188e-39	γδ T			PTPN7	5.4244e-10	0.352025	0.407	0.322	1.11781e-05	MAIT
NSG1	8.27572e-44	0.344858	0.206	0.114	1.70538e-39	γδ T			FASLG	8.84237e-10	0.251908	0.167	0.101	1.82215e-05	MAIT
UBB	8.91766e-44	0.255368	0.859	0.79	1.83766e-39	γδ T			ITM2C	8.97885e-10	0.263086	0.319	0.229	1.85027e-05	MAIT
APOBEC3G	1.13316e-42	0.299696	0.458	0.322	2.33511e-38	γδ T			PLEKHF1	1.05855e-09	0.323739	0.251	0.174	2.18136e-05	MAIT
HLA-DQB1	7.10473e-42	0.33161	0.212	0.117	1.46407e-37	γδ T			AC006369.2	1.30177e-09	0.28158	0.162	0.1	2.68255e-05	MAIT
TSC22D3	2.28653e-41	0.275596	0.904	0.874	4.71185e-37	γδ T			TSEN54	1.34827e-09	0.297133	0.323	0.238	2.77839e-05	MAIT
FKBP11	1.234e-39	0.337918	0.358	0.247	2.5429e-35	γδ T			KLHL28	1.4964e-09	0.28265	0.194	0.126	3.08364e-05	MAIT
GNG2	8.27179e-39	0.251747	0.591	0.458	1.70457e-34	γδ T			SATB1	2.02297e-09	0.328694	0.164	0.103	4.16874e-05	MAIT
LY6E	4.91099e-38	0.272608	0.747	0.663	1.01201e-33	γδ T			TRAV4	2.34325e-09	0.408547	0.116	0.065	4.82874e-05	MAIT
SSR4	9.15639e-38	0.264364	0.807	0.753	1.88686e-33	γδ T			PTPN22	2.59751e-09	0.294319	0.318	0.237	5.35269e-05	MAIT
GUK1	1.08977e-37	0.262058	0.726	0.644	2.24569e-33	γδ T			SLAMF1	2.60092e-09	0.289236	0.37	0.286	5.35971e-05	MAIT
MTFP1	9.74951e-37	0.320298	0.207	0.122	2.00908e-32	γδ T			DUSP1	5.18443e-09	0.369535	0.405	0.322	0.000106836	MAIT
PPP2R5C	1.13319e-36	0.285554	0.573	0.453	2.33516e-32	γδ T			GPR171	7.37226e-09	0.261717	0.365	0.28	0.00015192	MAIT
TC2N	1.41115e-36	0.347968	0.546	0.449	2.90796e-32	γδ T			TRGV7	9.97042e-09	0.257435	0.103	0.056	0.00020546	MAIT
CBLB	5.60008e-36	0.317519	0.333	0.225	1.15401e-31	γδ T			TMEM167A	1.12861e-08	0.306162	0.225	0.157	0.000232574	MAIT
IL7R	6.52629e-36	0.380675	0.69	0.58	1.34487e-31	γδ T			CDC42EP3	1.41769e-08	0.286382	0.352	0.271	0.000292144	MAIT
CASP1	8.56244e-36	0.314957	0.397	0.287	1.76446e-31	γδ T			OSTC	1.84214e-08	0.29668	0.407	0.336	0.000379611	MAIT
TRGV7	2.8876e-34	0.403174	0.116	0.054	5.95047e-30	γδ T			PDIA3	2.69879e-08	0.256562	0.594	0.523	0.000556139	MAIT
B3GNT2	1.36094e-33	0.263173	0.193	0.111	2.80449e-29	γδ T			CELF2	3.06496e-08	0.269863	0.485	0.418	0.000631597	MAIT
GLIPR1	9.47463e-33	0.284724	0.427	0.314	1.95244e-28	γδ T			MATK	3.39244e-08	0.270752	0.305	0.226	0.00069908	MAIT
MT1E	1.04376e-32	0.253509	0.13	0.066	2.15089e-28	γδ T			RHOC	5.30391e-08	0.266389	0.277	0.205	0.00109298	MAIT
NINJ1	2.36072e-32	0.303887	0.225	0.141	4.86474e-28	γδ T			G3BP2	7.74569e-08	0.280963	0.418	0.342	0.00159615	MAIT
YWHAQ	3.8216e-32	0.277384	0.612	0.509	7.87516e-28	γδ T			LPXN	1.09736e-07	0.283991	0.412	0.339	0.00226134	MAIT
HLA-F	1.1319e-31	0.258901	0.715	0.638	2.3325e-27	γδ T			PNP	1.14172e-07	0.284467	0.274	0.207	0.00235275	MAIT
GBP5	3.5856e-31	0.261786	0.442	0.329	7.38884e-27	γδ T			MT2A	1.35532e-07	0.321687	0.298	0.231	0.0027929	MAIT
NCOA7	8.63586e-31	0.305432	0.251	0.165	1.77959e-26	γδ T			UBAC2	1.85707e-07	0.293964	0.277	0.211	0.00382686	MAIT
LBH	1.32915e-29	0.284773	0.606	0.525	2.73899e-25	γδ T			BZW1	5.23019e-07	0.261144	0.447	0.384	0.0107778	MAIT
ZNF600	9.33494e-29	0.258286	0.192	0.116	1.92365e-24	γδ T			SELT	6.08052e-07	0.258287	0.444	0.373	0.0125301	MAIT
PSTPIP1	5.64668e-28	0.278153	0.337	0.244	1.16361e-23	γδ T			LGALS3	1.78848e-06	0.285962	0.425	0.362	0.0368551	MAIT
MRPL10	1.05551e-27	0.280833	0.297	0.206	2.17509e-23	γδ T			TRDV1	0	3.38779	0.572	0.02	0	NKT
RASSF1	2.53203e-27	0.251406	0.417	0.311	5.21776e-23	γδ T			KLRC2	0	1.91961	0.5	0.045	0	NKT
REEP5	2.94037e-27	0.274378	0.424	0.33	6.05922e-23	γδ T			KLRD1	0	1.86113	0.783	0.149	0	NKT
PARP8	9.30138e-27	0.27561	0.434	0.34	1.91673e-22	γδ T			KLRC3	0	1.71004	0.51	0.048	0	NKT
CDC42EP3	1.09496e-26	0.2664	0.341	0.248	2.25639e-22	γδ T			RP11-277P12.6	0	1.11175	0.299	0.018	0	NKT
GADD45B	4.26933e-26	0.291882	0.29	0.205	8.79781e-22	γδ T			KIR2DL4	1.67461e-257	1.4733	0.335	0.03	3.45086e-253	NKT
P2RY8	1.39869e-25	0.285976	0.41	0.324	2.88228e-21	γδ T			IKZF2	8.37971e-238	1.14647	0.331	0.032	1.72681e-233	NKT
SATB1	7.30834e-25	0.291768	0.339	0.257	1.50603e-20	γδ T			RP11-291B21.2	1.37614e-228	1.92069	0.586	0.111	2.83582e-224	NKT
CREM	1.03069e-24	0.27406	0.164	0.099	2.12395e-20	γδ T			KIR3DL2	1.3238e-221	1.05589	0.229	0.015	2.72795e-217	NKT
CLEC2D	4.74544e-23	0.269251	0.502	0.423	9.77893e-19	γδ T			KIR2DL1	2.45096e-144	0.729655	0.145	0.009	5.05069e-140	NKT
CASP4	6.47447e-23	0.260328	0.407	0.323	1.33419e-18	γδ T			FCRL6	4.31732e-139	0.98259	0.269	0.036	8.8967e-135	NKT
SLA2	2.96192e-22	0.265669	0.251	0.175	6.10362e-18	γδ T			TRDC	1.25675e-135	1.34931	0.394	0.075	2.58979e-131	NKT
EMB	2.64043e-21	0.250626	0.439	0.359	5.44113e-17	γδ T			CCL5	1.88182e-112	1.09185	0.996	0.748	3.87788e-108	NKT
MT2A	1.3492e-19	0.295848	0.494	0.419	2.7803e-15	γδ T			CD160	1.25917e-99	0.90974	0.205	0.029	2.59478e-95	NKT
JUN	4.05686e-13	0.327606	0.298	0.237	8.35998e-09	γδ T			XCL2	2.60776e-96	1.26975	0.641	0.248	5.37381e-92	NKT
KLRB1	0	2.31997	0.953	0.367	0	MAIT			PIK3AP1	1.38567e-94	0.697501	0.173	0.022	2.85546e-90	NKT
GZMK	0	2.1984	0.973	0.145	0	MAIT			CTSW	3.48979e-93	1.1591	0.799	0.405	7.19141e-89	NKT
TRAV1-2	0	2.15842	0.727	0.045	0	MAIT			CCL4	1.21161e-92	1.12528	0.908	0.476	2.49677e-88	NKT
DUSP1	0	1.6191	0.944	0.549	0	MAIT			NKG7	6.04876e-91	0.976831	0.948	0.508	1.24647e-86	NKT
IL7R	0	1.56256	0.99	0.575	0	MAIT			AOAH	2.78238e-89	1.03403	0.424	0.123	5.73365e-85	NKT
TRBV6-4	0	1.52228	0.205	0.004	0	MAIT			TRGC2	2.0942e-84	0.992762	0.305	0.071	4.31553e-80	NKT
SLC4A10	0	1.4317	0.491	0.008	0	MAIT			ZNF683	4.98949e-79	1.4091	0.436	0.143	1.02818e-74	NKT
NCR3	0	1.30412	0.694	0.2	0	MAIT			CST7	1.09439e-74	1.03181	0.912	0.63	2.25521e-70	NKT
KLRG1	0	1.28111	0.83	0.298	0	MAIT			HCST	5.75491e-74	0.867748	0.938	0.786	1.18591e-69	NKT
CEBPD	0	1.19426	0.435	0.079	0	MAIT			LAT2	1.94647e-72	0.648809	0.223	0.044	4.01109e-68	NKT
CXCR6	0	1.09022	0.395	0.021	0	MAIT			TRGV2	4.69925e-70	1.33313	0.271	0.066	9.68374e-66	NKT
RORC	0	0.753833	0.269	0.016	0	MAIT			KIR3DL1	8.88001e-70	0.615497	0.114	0.013	1.8299e-65	NKT
LTK	0	0.551127	0.181	0.006	0	MAIT			TRGV9	6.52051e-67	1.62829	0.285	0.076	1.34368e-62	NKT
COLQ	0	0.548269	0.205	0.019	0	MAIT			CCL4L2	2.4166e-66	0.994558	0.335	0.096	4.97989e-62	NKT
IL23R	0	0.462224	0.154	0.004	0	MAIT			CCL3	7.92394e-61	1.09099	0.285	0.078	1.63289e-56	NKT
ME1	0	0.413581	0.129	0.003	0	MAIT			KLRC4	1.61846e-60	0.549657	0.173	0.032	3.33516e-56	NKT
LL22NC03-75H12.2	0	0.382726	0.118	0.005	0	MAIT			CRTAM	4.0975e-58	0.663378	0.187	0.038	8.44371e-54	NKT
ADAM12	1.5907e-284	0.352414	0.11	0.006	3.27795e-280	MAIT			NCR1	8.57145e-58	0.45655	0.122	0.017	1.76632e-53	NKT
TSPAN15	2.39272e-271	0.371967	0.126	0.008	4.93067e-267	MAIT			HOPX	5.44924e-52	0.838632	0.735	0.431	1.12293e-47	NKT
TMEM171	6.44866e-271	0.327046	0.11	0.006	1.32887e-266	MAIT			CLNK	5.3718e-50	0.460728	0.131	0.023	1.10697e-45	NKT
CCR2	6.11749e-255	0.500004	0.181	0.019	1.26063e-250	MAIT			ATP8B4	2.45832e-48	0.566154	0.173	0.039	5.06586e-44	NKT
CCR1	2.1118e-252	0.348196	0.118	0.008	4.35178e-248	MAIT			CD63	6.56952e-45	0.837434	0.681	0.449	1.35378e-40	NKT
ZBTB16	4.50484e-252	0.691501	0.295	0.049	9.28313e-248	MAIT			CD7	8.1536e-44	1.00226	0.737	0.495	1.68021e-39	NKT
TRBV6-1	9.11079e-251	1.08111	0.187	0.02	1.87746e-246	MAIT			TRGV3	8.08105e-42	1.24713	0.243	0.081	1.66526e-37	NKT
JAML	4.37407e-230	0.901971	0.427	0.111	9.01364e-226	MAIT			PLCG2	1.00529e-41	0.471917	0.112	0.02	2.0716e-37	NKT
DUSP2	4.78343e-224	1.31013	0.794	0.359	9.85722e-220	MAIT			ABCB1	8.01064e-41	0.571795	0.167	0.042	1.65075e-36	NKT
GPR171	5.45097e-197	0.787933	0.363	0.089	1.12328e-192	MAIT			TYROBP	9.72489e-40	1.01978	0.241	0.076	2.00401e-35	NKT
CCR6	1.07751e-195	0.589814	0.254	0.047	2.22042e-191	MAIT			SERPINB6	1.80241e-39	0.554068	0.185	0.05	3.71423e-35	NKT
SLAMF1	6.2912e-173	0.73844	0.365	0.099	1.29643e-168	MAIT			GNLY	5.38797e-39	1.56982	0.301	0.114	1.1103e-34	NKT
MT-CO3	3.60239e-160	0.49997	1	0.999	7.42345e-156	MAIT			TRGV8	1.86543e-38	0.762034	0.153	0.037	3.8441e-34	NKT
TRBV6-2	8.88417e-155	0.961634	0.127	0.015	1.83076e-150	MAIT			PECAM1	2.5131e-38	0.598329	0.181	0.049	5.17875e-34	NKT
IGFBP4	1.88213e-147	0.348481	0.122	0.015	3.8785e-143	MAIT			NCR3	4.417e-38	0.714284	0.301	0.113	9.10211e-34	NKT
DBN1	3.4397e-145	0.398301	0.151	0.022	7.08819e-141	MAIT			AC069363.1	6.48274e-38	0.696172	0.199	0.059	1.3359e-33	NKT
LST1	8.80628e-141	0.666775	0.274	0.069	1.81471e-136	MAIT			MATK	1.32858e-37	0.726219	0.456	0.223	2.73781e-33	NKT
ERN1	4.71389e-139	0.809466	0.509	0.197	9.71391e-135	MAIT			CD244	1.67671e-37	0.57713	0.195	0.057	3.45519e-33	NKT
MT-ND4L	6.33135e-139	0.452932	1	0.999	1.3047e-134	MAIT			TIGIT	1.67787e-36	0.718287	0.428	0.202	3.45758e-32	NKT
RPLP0	2.43606e-138	0.485393	1	0.993	5.01999e-134	MAIT			TRGV10	1.94676e-36	1.10037	0.275	0.104	4.01169e-32	NKT
MT-CYB	4.70053e-138	0.463342	1	0.999	9.68638e-134	MAIT			TNIP3	7.34065e-34	0.608286	0.197	0.062	1.51269e-29	NKT
LYAR	5.19013e-138	0.798713	0.737	0.366	1.06953e-133	MAIT			AC092580.4	3.3791e-33	0.790215	0.462	0.243	6.96331e-29	NKT
GPR65	6.81703e-135	0.771457	0.666	0.305	1.40478e-130	MAIT			TRG-AS1	4.14439e-33	0.826544	0.311	0.133	8.54035e-29	NKT
CD69	1.44997e-131	0.919989	0.805	0.5	2.98796e-127	MAIT			KLRC1	9.74055e-33	1.15941	0.347	0.161	2.00724e-28	NKT
CCR5	2.66872e-131	0.321035	0.125	0.017	5.49944e-127	MAIT			SKAP2	2.08116e-31	0.587823	0.221	0.078	4.28864e-27	NKT
TRGV4	1.35123e-129	0.60041	0.172	0.031	2.78447e-125	MAIT			PTGDR	4.51107e-31	0.598302	0.197	0.065	9.29596e-27	NKT
CTSH	1.95006e-126	0.494804	0.23	0.054	4.0185e-122	MAIT			TRBC2	1.79441e-30	0.64583	0.829	0.669	3.69774e-26	NKT
AQP3	5.65217e-117	0.702445	0.626	0.297	1.16474e-112	MAIT			SCML4	1.91091e-30	0.71816	0.41	0.213	3.93781e-26	NKT
MT-ND3	8.42523e-117	0.557476	0.999	0.993	1.73619e-112	MAIT			ID2	3.53587e-30	0.709891	0.624	0.4	7.28636e-26	NKT
IKZF2	1.33952e-116	0.461873	0.213	0.049	2.76036e-112	MAIT			PRF1	7.76081e-30	0.553132	0.649	0.401	1.59927e-25	NKT
HPGD	2.60694e-116	0.510809	0.281	0.078	5.37212e-112	MAIT			BCAS4	1.37824e-29	0.516475	0.181	0.059	2.84013e-25	NKT
DPP4	1.76316e-110	0.635086	0.304	0.098	3.63333e-106	MAIT			CAPN12	1.23031e-28	0.472409	0.169	0.053	2.5353e-24	NKT
ZFP36L2	2.35755e-110	0.676021	0.99	0.924	4.8582e-106	MAIT			DBN1	1.87032e-28	0.419483	0.116	0.028	3.85416e-24	NKT
CPNE2	1.01559e-109	0.40475	0.146	0.027	2.09284e-105	MAIT			GSTP1	2.00778e-28	0.623781	0.655	0.474	4.13744e-24	NKT
GYG1	9.79066e-104	0.636408	0.412	0.157	2.01756e-99	MAIT			DAPK2	1.33877e-27	0.407849	0.131	0.036	2.75881e-23	NKT
MT-ND1	3.44953e-103	0.512585	0.999	0.974	7.10844e-99	MAIT			XCL1	1.65826e-26	0.624369	0.46	0.249	3.41717e-22	NKT
MT-CO2	3.24288e-102	0.310967	1	1	6.68261e-98	MAIT			SLAMF7	5.38685e-25	0.541581	0.237	0.097	1.11007e-20	NKT
RGS2	1.90612e-101	0.465382	0.215	0.055	3.92794e-97	MAIT			GZMH	3.21703e-24	0.57707	0.512	0.294	6.62934e-20	NKT
TMIGD2	1.94358e-100	0.556475	0.301	0.098	4.00514e-96	MAIT			TRGC1	2.03445e-23	0.425408	0.141	0.045	4.1924e-19	NKT
IL18RAP	8.20303e-98	0.460552	0.263	0.076	1.6904e-93	MAIT			DUSP2	4.87628e-22	0.939306	0.412	0.247	1.00486e-17	NKT
CXCR4	3.08819e-96	0.814649	0.782	0.524	6.36383e-92	MAIT			MT-ND4	6.64495e-22	0.460227	0.918	0.844	1.36933e-17	NKT
ABCB1	4.13895e-94	0.424052	0.188	0.046	8.52913e-90	MAIT			FYN	5.4104e-21	0.60768	0.472	0.303	1.11492e-16	NKT
FOS	6.34422e-94	0.959216	0.459	0.209	1.30735e-89	MAIT			CBLB	1.37396e-20	0.580405	0.375	0.213	2.83133e-16	NKT
ALOX5AP	3.2649e-90	0.503229	0.815	0.492	6.72798e-86	MAIT			GABARAPL1	1.67299e-20	0.499002	0.265	0.125	3.44753e-16	NKT
PHACTR2	3.12352e-87	0.46829	0.214	0.062	6.43664e-83	MAIT			MT-CO2	3.47306e-20	0.265305	0.998	0.999	7.15694e-16	NKT
CXXC5	6.33436e-85	0.418092	0.23	0.067	1.30532e-80	MAIT			GZMB	1.47573e-19	0.642635	0.422	0.237	3.04105e-15	NKT
ATF7IP2	4.78829e-83	0.597687	0.384	0.164	9.86722e-79	MAIT			TBCD	1.96295e-19	0.492641	0.255	0.123	4.04505e-15	NKT
CD8A	5.39769e-83	0.360362	0.638	0.291	1.1123e-78	MAIT			SYNGR1	2.63151e-19	0.411244	0.131	0.045	5.42276e-15	NKT
S100A4	6.35185e-83	0.433039	1	0.907	1.30893e-78	MAIT			FAM3C	9.48621e-19	0.424909	0.175	0.071	1.95482e-14	NKT
NR1D1	8.89331e-81	0.425543	0.195	0.055	1.83264e-76	MAIT			TRAC	1.13427e-18	0.609744	0.596	0.447	2.3374e-14	NKT
SPATS2L	8.21057e-77	0.263122	0.11	0.021	1.69195e-72	MAIT			TRBC1	1.36013e-18	0.554357	0.53	0.35	2.80281e-14	NKT
PARP8	2.46999e-76	0.585325	0.609	0.338	5.08991e-72	MAIT			CMC1	2.75376e-18	0.802352	0.325	0.187	5.67467e-14	NKT
GBP5	4.05221e-76	0.576461	0.602	0.328	8.35039e-72	MAIT			SYTL3	3.97425e-18	0.583795	0.371	0.221	8.18974e-14	NKT
JUNB	1.3758e-75	0.763876	0.84	0.655	2.83511e-71	MAIT			MBP	5.26405e-18	0.571227	0.476	0.324	1.08476e-13	NKT
RPL28	7.52509e-75	0.254569	1	1	1.55069e-70	MAIT			ATP8A1	2.25878e-17	0.470722	0.229	0.109	4.65467e-13	NKT
EEF1A1	1.28227e-73	0.262394	1	1	2.64238e-69	MAIT			PIK3R1	2.55359e-17	0.626741	0.436	0.284	5.26218e-13	NKT
NRIP1	1.29575e-73	0.320298	0.131	0.03	2.67016e-69	MAIT			PTPN22	4.73926e-17	0.601953	0.38	0.236	9.7662e-13	NKT
IL18R1	2.38164e-72	0.389797	0.188	0.055	4.90785e-68	MAIT			PLA2G16	9.86246e-17	0.451076	0.287	0.153	2.03236e-12	NKT
SPOCK2	5.40421e-72	0.613038	0.755	0.515	1.11365e-67	MAIT			EVL	3.69872e-16	0.403753	0.833	0.744	7.62195e-12	NKT
ODF2L	1.91753e-70	0.583752	0.446	0.224	3.95146e-66	MAIT			KLRG1	8.00743e-16	0.766167	0.249	0.134	1.65009e-11	NKT
PERP	1.4647e-69	0.365915	0.19	0.057	3.01831e-65	MAIT			ZEB2	1.50088e-15	0.442618	0.153	0.064	3.09286e-11	NKT
TLE1	1.20615e-68	0.285362	0.128	0.029	2.48552e-64	MAIT			KLRK1	1.86486e-15	0.338672	0.149	0.061	3.84292e-11	NKT
AC006369.2	1.46944e-68	0.454837	0.228	0.078	3.02809e-64	MAIT			EOMES	2.50842e-15	0.594797	0.165	0.074	5.1691e-11	NKT
CNN2	1.74577e-68	0.510654	0.842	0.624	3.5975e-64	MAIT			GZMA	8.12168e-15	0.569029	0.725	0.588	1.67363e-10	NKT
S100A6	5.06848e-68	0.367413	0.991	0.934	1.04446e-63	MAIT			LYAR	1.00061e-14	0.47397	0.4	0.251	2.06196e-10	NKT
RPL17	5.49541e-67	0.29667	0.998	0.995	1.13244e-62	MAIT			MT-ND2	1.47604e-14	0.341758	0.954	0.904	3.04167e-10	NKT
RPL13	1.88058e-66	0.26789	1	1	3.8753e-62	MAIT			APBA2	1.92868e-14	0.340722	0.102	0.036	3.97444e-10	NKT
MT-ATP8	1.24325e-65	0.491032	0.983	0.958	2.56196e-61	MAIT			ITGA1	2.21679e-14	0.530138	0.279	0.156	4.56813e-10	NKT
PDCD4	2.3077e-65	0.560294	0.657	0.42	4.75548e-61	MAIT			TRGV5	2.81295e-14	0.631952	0.141	0.06	5.79664e-10	NKT
KDSR	4.8099e-63	0.479647	0.282	0.116	9.91176e-59	MAIT			STOM	3.55089e-14	0.424989	0.452	0.303	7.31731e-10	NKT
IFNGR1	1.55119e-62	0.433375	0.366	0.161	3.19654e-58	MAIT			PRKACB	6.72575e-14	0.478691	0.337	0.209	1.38597e-09	NKT
PLXND1	1.5098e-60	0.262277	0.101	0.022	3.11125e-56	MAIT			MMP25-AS1	8.07672e-14	0.418549	0.201	0.101	1.66437e-09	NKT
MT-ATP6	3.97614e-60	0.376879	0.999	0.997	8.19363e-56	MAIT			GZMK	1.98457e-13	0.260356	0.406	0.246	4.08961e-09	NKT
TRGV10	1.89711e-59	0.702955	0.205	0.073	3.90937e-55	MAIT			CDIP1	2.1594e-13	0.348381	0.163	0.075	4.44987e-09	NKT
GZMA	2.19187e-59	0.276281	0.955	0.54	4.51678e-55	MAIT			GLUL	2.24818e-13	0.407554	0.197	0.098	4.63282e-09	NKT
CFH	3.41293e-59	0.260911	0.1	0.022	7.03302e-55	MAIT			RP11-357H14.17	2.89126e-13	0.300882	0.102	0.037	5.95801e-09	NKT
MT-ND5	1.99324e-58	0.332876	0.998	0.984	4.10746e-54	MAIT			DZIP3	3.38294e-13	0.310405	0.137	0.059	6.97123e-09	NKT
AC092580.4	6.01035e-58	0.430823	0.394	0.18	1.23855e-53	MAIT			PPP2R2B	3.48634e-13	0.35387	0.197	0.098	7.1843e-09	NKT
RUNX2	2.89683e-57	0.353964	0.182	0.061	5.9695e-53	MAIT			MT-ND3	6.0749e-13	0.302023	0.98	0.969	1.25185e-08	NKT
MT-ND2	6.20088e-57	0.420373	0.98	0.925	1.27782e-52	MAIT			PTPRCAP	6.25288e-13	0.260387	0.968	0.931	1.28853e-08	NKT
CTSA	1.03532e-56	0.539103	0.37	0.18	2.13348e-52	MAIT			FAM173A	6.45803e-13	0.414994	0.227	0.123	1.33081e-08	NKT
LTB	1.36478e-55	0.420536	0.907	0.578	2.81241e-51	MAIT			CTSA	8.99274e-13	0.521284	0.297	0.185	1.85313e-08	NKT
FKBP11	2.87147e-55	0.48845	0.463	0.248	5.91724e-51	MAIT			APMAP	1.25575e-12	0.480637	0.394	0.267	2.58773e-08	NKT
TNFRSF25	3.34814e-55	0.469422	0.301	0.137	6.8995e-51	MAIT			MT-CYB	6.23021e-12	0.267785	0.988	0.98	1.28386e-07	NKT
TRGV3	1.30552e-53	0.464689	0.188	0.066	2.69028e-49	MAIT			CLEC2B	1.63062e-11	0.429768	0.514	0.382	3.36023e-07	NKT
ACP6	1.70208e-53	0.261369	0.11	0.028	3.50748e-49	MAIT			MAPK1	1.82807e-11	0.433883	0.277	0.17	3.7671e-07	NKT
TC2N	2.3259e-53	0.495539	0.672	0.449	4.79298e-49	MAIT			RIN3	1.83928e-11	0.333907	0.173	0.087	3.7902e-07	NKT
TRGV2	4.56959e-51	0.325592	0.206	0.075	9.41655e-47	MAIT			CD96	7.86834e-11	0.425465	0.58	0.475	1.62143e-06	NKT
LAG3	1.99036e-50	0.369695	0.28	0.118	4.10153e-46	MAIT			PARP8	8.34458e-11	0.408375	0.436	0.313	1.71957e-06	NKT
SYTL2	2.76579e-50	0.397289	0.306	0.135	5.69947e-46	MAIT			RAB27A	8.81482e-11	0.420788	0.339	0.226	1.81647e-06	NKT
RAB18	5.47577e-48	0.454147	0.396	0.21	1.12839e-43	MAIT			ZFP36	1.13252e-10	0.560299	0.614	0.505	2.33378e-06	NKT
CCDC107	1.28162e-47	0.461987	0.5	0.289	2.64104e-43	MAIT			HLA-DPB1	1.88344e-10	0.353475	0.578	0.447	3.88121e-06	NKT
CD40LG	8.47045e-47	0.461107	0.295	0.142	1.74551e-42	MAIT			IL2RB	3.87188e-10	0.395429	0.456	0.341	7.97878e-06	NKT
CERK	1.34598e-45	0.41962	0.265	0.12	2.77366e-41	MAIT			CD69	6.05664e-10	0.343585	0.697	0.585	1.24809e-05	NKT
CYB561	4.43666e-44	0.341896	0.184	0.07	9.14263e-40	MAIT			SYTL2	6.42888e-10	0.376251	0.243	0.145	1.3248e-05	NKT
FAM46C	6.36159e-44	0.323916	0.22	0.089	1.31093e-39	MAIT			HLA-DQA1	8.08704e-10	0.305548	0.315	0.199	1.6665e-05	NKT
TNFAIP3	5.92671e-42	0.544028	0.584	0.392	1.22132e-37	MAIT			CSF1	1.2876e-09	0.30151	0.141	0.07	2.65335e-05	NKT
EOMES	7.0297e-42	0.347732	0.26	0.115	1.44861e-37	MAIT			PTPN6	1.33327e-09	0.450043	0.378	0.276	2.74748e-05	NKT
PNP	3.0906e-40	0.389472	0.299	0.15	6.3688e-36	MAIT			NR4A2	1.47041e-09	0.524959	0.207	0.121	3.03008e-05	NKT
LGALS3	4.51479e-40	0.32336	0.251	0.113	9.30362e-36	MAIT			CHST12	2.67536e-09	0.338711	0.4	0.282	5.51312e-05	NKT
NSG1	5.60737e-40	0.347975	0.251	0.116	1.15551e-35	MAIT			CMIP	3.19732e-09	0.335176	0.133	0.067	6.58872e-05	NKT
PRDM1	1.76223e-38	0.401118	0.388	0.211	3.63143e-34	MAIT			MT-ND5	3.79484e-09	0.311448	0.884	0.836	7.82003e-05	NKT
ID2	2.55087e-38	0.351592	0.607	0.382	5.25658e-34	MAIT			FASLG	6.05925e-09	0.303042	0.183	0.102	0.000124863	NKT
MYBL1	4.13126e-38	0.442975	0.385	0.21	8.51328e-34	MAIT			ASB2	8.06135e-09	0.276789	0.135	0.069	0.00016612	NKT
TNFSF14	4.06027e-37	0.281324	0.161	0.061	8.367e-33	MAIT			RARRES3	8.62024e-09	0.373442	0.657	0.573	0.000177637	NKT
TRGC2	6.3897e-37	0.307618	0.214	0.092	1.31673e-32	MAIT			HERC2	1.06116e-08	0.296691	0.157	0.086	0.000218673	NKT
CYB5A	2.11626e-36	0.335732	0.264	0.129	4.36097e-32	MAIT			ARHGAP9	1.15313e-08	0.438113	0.404	0.304	0.000237625	NKT
CKLF	3.27015e-36	0.421257	0.511	0.324	6.7388e-32	MAIT			PITPNC1	2.42026e-08	0.321137	0.269	0.178	0.000498744	NKT
MKNK1	6.22853e-36	0.292354	0.175	0.071	1.28351e-31	MAIT			MCOLN2	2.45308e-08	0.251405	0.118	0.058	0.000505506	NKT
PRNP	1.29212e-35	0.387205	0.389	0.222	2.66268e-31	MAIT			MT-ND4L	2.63213e-08	0.263349	0.98	0.961	0.000542404	NKT
MT-ND4	5.99583e-35	0.290932	0.984	0.956	1.23556e-30	MAIT			SLA2	3.24696e-08	0.336759	0.279	0.186	0.0006691	NKT
ELK3	1.62568e-34	0.311246	0.186	0.08	3.35003e-30	MAIT			IFNG	3.83983e-08	0.391073	0.167	0.095	0.000791273	NKT
HSP90AA1	3.67985e-34	0.333003	0.911	0.816	7.58307e-30	MAIT			RASSF1	3.94815e-08	0.374028	0.323	0.229	0.000813596	NKT
MAF	3.95585e-34	0.300372	0.227	0.104	8.15182e-30	MAIT			NUCB2	3.99452e-08	0.34328	0.223	0.14	0.00082315	NKT
CD28	4.05475e-34	0.350652	0.282	0.15	8.35561e-30	MAIT			ABI3	5.49762e-08	0.383619	0.269	0.179	0.00113289	NKT
SESN1	8.36681e-33	0.332047	0.242	0.119	1.72415e-28	MAIT			DNAJB14	5.61029e-08	0.302791	0.307	0.209	0.00115611	NKT
EDEM2	3.47354e-32	0.2801	0.187	0.082	7.15792e-28	MAIT			MYBL1	6.6925e-08	0.302467	0.151	0.084	0.00137912	NKT
ZFP36L1	4.55948e-32	0.423516	0.695	0.524	9.39572e-28	MAIT			STARD3NL	7.40517e-08	0.376928	0.205	0.128	0.00152598	NKT
SH2D2A	5.35454e-32	0.267869	0.572	0.359	1.10341e-27	MAIT			RRAS2	1.08422e-07	0.253198	0.1	0.048	0.00223425	NKT
FYN	8.24726e-32	0.326079	0.594	0.39	1.69951e-27	MAIT			RUNX3	1.20191e-07	0.32513	0.277	0.189	0.00247678	NKT
CD3E	9.08249e-32	0.266644	0.992	0.868	1.87163e-27	MAIT			ADAM8	1.47553e-07	0.343495	0.273	0.186	0.00304062	NKT
SEC61B	1.46625e-30	0.360816	0.734	0.572	3.0215e-26	MAIT			DHRS7	1.54399e-07	0.284724	0.556	0.457	0.0031817	NKT
GCHFR	9.15317e-30	0.318124	0.242	0.123	1.88619e-25	MAIT			PLEK	1.67448e-07	0.296315	0.11	0.056	0.0034506	NKT
ADRB2	9.72191e-30	0.287543	0.289	0.148	2.00339e-25	MAIT			FAM49B	1.96157e-07	0.346373	0.418	0.329	0.0040422	NKT
RP11-23P13.6	1.04259e-29	0.276505	0.119	0.045	2.14847e-25	MAIT			CLK1	2.62574e-07	0.319268	0.317	0.225	0.00541087	NKT
RORA	1.96266e-29	0.399542	0.478	0.314	4.04445e-25	MAIT			GPR68	3.71631e-07	0.273783	0.129	0.071	0.0076582	NKT
MYC	2.22633e-29	0.368372	0.366	0.221	4.5878e-25	MAIT			SIRPG	4.21315e-07	0.387071	0.167	0.102	0.00868204	NKT
LPCAT4	4.61154e-29	0.310497	0.242	0.123	9.503e-25	MAIT			RHOC	4.69492e-07	0.284883	0.297	0.206	0.00967481	NKT
EML4	5.99944e-29	0.412809	0.499	0.344	1.2363e-24	MAIT			ZBTB38	5.91899e-07	0.357759	0.303	0.219	0.0121973	NKT
CASP1	2.14001e-28	0.337064	0.453	0.289	4.40992e-24	MAIT			GGA1	6.68918e-07	0.289303	0.155	0.092	0.0137844	NKT
ARL4C	2.1929e-28	0.323041	0.712	0.533	4.51892e-24	MAIT			GPR171	7.89801e-07	0.357336	0.376	0.282	0.0162754	NKT
RPL22L1	8.9571e-28	0.362183	0.56	0.388	1.84579e-23	MAIT			PTMS	8.16671e-07	0.29367	0.273	0.187	0.0168291	NKT
MTFP1	1.36051e-27	0.325671	0.239	0.124	2.8036e-23	MAIT			GUK1	1.06522e-06	0.292536	0.685	0.624	0.0219511	NKT
SORBS3	1.41787e-27	0.273964	0.205	0.101	2.9218e-23	MAIT			STK17A	1.42658e-06	0.337279	0.574	0.507	0.0293975	NKT
PPP1R15A	2.13546e-27	0.39045	0.436	0.282	4.40055e-23	MAIT			PRDX6	2.39533e-06	0.304982	0.446	0.37	0.0493607	NKT
CDC42EP3	2.35736e-27	0.33349	0.407	0.249	4.85781e-23	MAIT			TYROBP	0	3.50381	0.85	0.029	0	NK
JUN	4.32215e-27	0.553089	0.377	0.237	8.90665e-23	MAIT			FCER1G	0	3.12755	0.683	0.01	0	NK
NFKBIA	1.61794e-26	0.525022	0.647	0.5	3.33409e-22	MAIT			GNLY	0	3.02017	0.538	0.092	0	NK
ARL4A	3.26975e-26	0.274579	0.184	0.089	6.73797e-22	MAIT			TRDC	0	2.96908	0.695	0.044	0	NK
SRSF7	3.74756e-26	0.344142	0.744	0.603	7.7226e-22	MAIT			KLRD1	0	2.18456	0.714	0.134	0	NK
GLRX	3.97594e-26	0.320147	0.495	0.331	8.19321e-22	MAIT			CTSW	0	1.86797	0.878	0.387	0	NK
SSR3	6.5793e-26	0.351334	0.421	0.273	1.3558e-21	MAIT			AREG	0	1.85542	0.266	0.021	0	NK
TPD52	1.20708e-25	0.267748	0.206	0.105	2.48742e-21	MAIT			FGFBP2	0	1.7865	0.16	0.004	0	NK
ARL14EP	2.45114e-24	0.304731	0.246	0.136	5.05106e-20	MAIT			SH2D1B	0	1.65063	0.394	0.001	0	NK
CHD9	1.60395e-23	0.291226	0.252	0.139	3.30526e-19	MAIT			FCGR3A	0	1.64913	0.231	0.009	0	NK
EMB	5.90221e-23	0.312899	0.514	0.36	1.21627e-18	MAIT			LAT2	0	1.49673	0.399	0.026	0	NK
TRGV8	2.89733e-22	0.260105	0.113	0.046	5.97052e-18	MAIT			KLRF1	0	1.43508	0.326	0.003	0	NK
YWHAH	3.90037e-22	0.294947	0.269	0.157	8.0375e-18	MAIT			KRT86	0	1.36071	0.275	0.011	0	NK
TNFAIP8	4.08291e-22	0.304653	0.587	0.436	8.41365e-18	MAIT			KIR2DL4	0	1.34292	0.273	0.024	0	NK
DNAJB9	7.52186e-21	0.251933	0.233	0.131	1.55003e-16	MAIT			TRGC1	0	1.23044	0.319	0.029	0	NK
APOL3	7.58851e-21	0.269948	0.223	0.125	1.56377e-16	MAIT			TXK	0	1.22956	0.34	0.036	0	NK
CLDND1	9.69958e-21	0.293501	0.448	0.307	1.99879e-16	MAIT			CXXC5	0	1.06291	0.268	0.007	0	NK
RGS14	2.62233e-20	0.278377	0.368	0.24	5.40383e-16	MAIT			KRT81	0	1.01219	0.2	0.002	0	NK
DYNLT3	2.91691e-20	0.258323	0.27	0.161	6.01088e-16	MAIT			NCAM1	0	0.970127	0.213	0.007	0	NK
TTC39C	4.33944e-20	0.326627	0.368	0.248	8.94228e-16	MAIT			FGR	0	0.912216	0.225	0.009	0	NK
SATB1	6.3961e-20	0.280276	0.39	0.259	1.31804e-15	MAIT			NCR1	0	0.864234	0.232	0.006	0	NK
SSR4	9.78188e-20	0.255897	0.855	0.754	2.01575e-15	MAIT			LINC00996	0	0.72074	0.158	0.003	0	NK
GDI1	1.72966e-19	0.306427	0.336	0.219	3.56431e-15	MAIT			IGFBP7	0	0.718128	0.125	0	0	NK
REEP5	1.43247e-18	0.251743	0.478	0.331	2.95189e-14	MAIT			LYN	1.38765e-294	0.634833	0.171	0.007	2.85952e-290	NK
LYSMD2	2.07865e-18	0.260197	0.296	0.188	4.28347e-14	MAIT			IFITM3	3.66573e-290	1.63431	0.367	0.055	7.55396e-286	NK
TRBV20-1	3.31437e-18	0.464734	0.151	0.075	6.82992e-14	MAIT			XCL2	4.12603e-289	2.07853	0.704	0.231	8.50252e-285	NK
C10orf54	5.32608e-18	0.298884	0.514	0.382	1.09755e-13	MAIT			KIR3DL1	1.12396e-286	1.04965	0.158	0.006	2.31614e-282	NK
LPXN	5.08041e-17	0.269758	0.441	0.313	1.04692e-12	MAIT			SYK	7.07299e-276	0.414676	0.104	0.001	1.45753e-271	NK
PBXIP1	8.78875e-17	0.301039	0.477	0.353	1.8111e-12	MAIT			GSN	1.09686e-240	0.727106	0.17	0.011	2.26029e-236	NK
GTF3A	1.43436e-16	0.257129	0.662	0.537	2.95578e-12	MAIT			KLRC3	6.42376e-239	1.17513	0.314	0.046	1.32375e-234	NK
G3BP2	7.74519e-16	0.322164	0.428	0.316	1.59605e-11	MAIT			NKG7	1.57729e-235	2.02073	0.848	0.5	3.25031e-231	NK
TERF2IP	1.26886e-15	0.256844	0.544	0.42	2.61474e-11	MAIT			C1orf21	4.07855e-232	0.680272	0.17	0.011	8.40467e-228	NK
CD96	4.36149e-15	0.262783	0.461	0.343	8.98771e-11	MAIT			KIR2DL1	1.74202e-224	0.812616	0.131	0.006	3.58978e-220	NK
ZFP36	7.2396e-15	0.270561	0.708	0.593	1.49186e-10	MAIT			MATK	8.55205e-209	1.33991	0.608	0.205	1.76232e-204	NK
TRGV5	1.4203e-12	0.315924	0.136	0.077	2.92681e-08	MAIT			CX3CR1	2.36717e-208	0.818562	0.114	0.004	4.87803e-204	NK
PTGDS	0	2.57466	0.284	0.044	0	NKT			KIT	2.15579e-202	0.668854	0.105	0.004	4.44244e-198	NK
TYROBP	0	2.21159	0.93	0.197	0	NKT			TMIGD2	2.27504e-198	1.02623	0.31	0.053	4.68818e-194	NK
GNLY	0	2.12367	0.93	0.355	0	NKT			TNFRSF18	1.98275e-197	1.51123	0.472	0.13	4.08585e-193	NK
KLRC3	0	1.92519	0.63	0.046	0	NKT			KLRB1	2.70885e-178	1.27967	0.753	0.322	5.58212e-174	NK
FCGR3A	0	1.88226	0.908	0.247	0	NKT			PLCG2	3.0205e-177	0.599906	0.156	0.014	6.22435e-173	NK
TRBC1	0	1.75112	0.88	0.417	0	NKT			CMC1	1.44271e-175	1.85189	0.5	0.17	2.973e-171	NK
KLRC2	0	1.72868	0.434	0.021	0	NKT			KLRC2	9.62752e-175	1.13821	0.268	0.046	1.98394e-170	NK
FGFBP2	0	1.7129	0.932	0.323	0	NKT			IFITM2	2.26834e-161	1.20306	0.922	0.746	4.67438e-157	NK
GZMB	0	1.64586	0.973	0.341	0	NKT			CEBPD	3.39912e-161	1.34971	0.283	0.056	7.00458e-157	NK
GZMH	0	1.53578	0.98	0.353	0	NKT			PLAC8	4.82863e-154	0.845769	0.225	0.037	9.95035e-150	NK
KLRF1	0	1.51793	0.718	0.16	0	NKT			XCL1	8.16137e-148	1.5336	0.588	0.233	1.68181e-143	NK
CST7	0	1.48136	0.998	0.516	0	NKT			S1PR5	1.18146e-147	0.630888	0.124	0.01	2.43463e-143	NK
PRF1	0	1.4769	0.978	0.473	0	NKT			ATP8B4	1.32715e-147	0.730004	0.208	0.032	2.73487e-143	NK
NKG7	0	1.42117	1	0.519	0	NKT			PTGDR	1.85737e-147	0.895581	0.275	0.055	3.82749e-143	NK
CTSW	0	1.38173	0.978	0.554	0	NKT			RP11-1000B6.3	1.05656e-146	0.729594	0.236	0.041	2.17725e-142	NK
CD247	0	1.36282	0.929	0.65	0	NKT			PLEK	4.06666e-144	0.890585	0.243	0.045	8.38017e-140	NK
CCL5	0	1.35644	0.998	0.526	0	NKT			KLRC1	4.83072e-138	1.32672	0.454	0.147	9.95467e-134	NK
KLRD1	0	1.33629	0.924	0.361	0	NKT			MCTP2	4.14129e-130	0.733751	0.244	0.049	8.53395e-126	NK
LGALS1	0	1.28771	0.799	0.414	0	NKT			KIR3DL2	7.68757e-128	0.65375	0.134	0.015	1.58418e-123	NK
PRSS23	0	1.28058	0.606	0.164	0	NKT			CST3	9.66092e-114	0.442149	0.108	0.011	1.99083e-109	NK
KIR3DL1	0	1.25653	0.424	0.065	0	NKT			CCL3	4.75426e-109	1.36529	0.277	0.072	9.79711e-105	NK
KIR3DL2	0	1.23365	0.37	0.044	0	NKT			PRF1	2.35431e-108	1.19074	0.691	0.39	4.85152e-104	NK
TRDC	0	1.23019	0.577	0.137	0	NKT			SERPINE2	5.9468e-106	0.392046	0.102	0.01	1.22546e-101	NK
SPON2	0	1.21863	0.716	0.251	0	NKT			RP11-277P12.6	2.60848e-105	0.567227	0.139	0.02	5.37529e-101	NK
ADGRG1	0	1.20284	0.629	0.191	0	NKT			CD7	2.52786e-104	1.28817	0.753	0.486	5.20915e-100	NK
ZEB2	0	1.19592	0.632	0.212	0	NKT			EOMES	7.9773e-98	0.795001	0.252	0.065	1.64388e-93	NK
EFHD2	0	1.1634	0.695	0.278	0	NKT			CLIC3	3.95314e-97	1.17369	0.339	0.115	8.14623e-93	NK
FCRL6	0	1.15685	0.567	0.164	0	NKT			RNF130	1.02991e-93	0.519672	0.149	0.026	2.12233e-89	NK
CCL4	0	1.09147	0.841	0.359	0	NKT			IL2RB	4.18244e-89	1.08986	0.586	0.328	8.61875e-85	NK
S1PR5	0	1.05319	0.609	0.218	0	NKT			ZBTB16	2.30929e-86	0.422147	0.113	0.016	4.75875e-82	NK
CYBA	0	1.05287	0.952	0.787	0	NKT			FLOT1	1.91673e-84	0.912357	0.354	0.134	3.94981e-80	NK
TTC38	0	1.01031	0.533	0.166	0	NKT			HOPX	6.58519e-82	0.936626	0.702	0.423	1.35701e-77	NK
NCR3	0	1.00802	0.494	0.172	0	NKT			CD300A	3.04607e-80	0.676151	0.245	0.072	6.27703e-76	NK
GZMA	0	1.00069	0.95	0.491	0	NKT			MAP3K8	2.92019e-78	0.896067	0.336	0.125	6.01765e-74	NK
RP11-277P12.6	0	0.993889	0.269	0.012	0	NKT			CTSD	4.32371e-75	0.811157	0.736	0.509	8.90987e-71	NK
DDIT4	0	0.993787	0.597	0.368	0	NKT			CST7	1.36659e-74	0.955509	0.789	0.63	2.81614e-70	NK
LITAF	0	0.990605	0.945	0.745	0	NKT			SPINK2	2.52043e-73	0.719931	0.133	0.026	5.19385e-69	NK
CLIC3	0	0.987316	0.542	0.203	0	NKT			SRGAP3	3.58074e-72	0.521256	0.14	0.029	7.37883e-68	NK
PLEK	0	0.980394	0.737	0.336	0	NKT			CAPN12	4.71598e-72	0.559012	0.188	0.048	9.71822e-68	NK
HOPX	0	0.979884	0.743	0.351	0	NKT			ERGIC1	8.75169e-71	0.527068	0.177	0.045	1.80346e-66	NK
ASCL2	0	0.966015	0.355	0.071	0	NKT			MAFF	6.31727e-70	0.624182	0.146	0.032	1.3018e-65	NK
CX3CR1	0	0.960159	0.607	0.22	0	NKT			RIN3	2.20743e-68	0.641008	0.245	0.08	4.54886e-64	NK
GNPTAB	0	0.951256	0.486	0.193	0	NKT			CD160	2.61896e-68	0.617033	0.135	0.028	5.39689e-64	NK
IFITM2	0	0.942112	0.982	0.903	0	NKT			SLC16A3	2.31884e-67	0.672988	0.249	0.084	4.77844e-63	NK
KIR2DL3	0	0.939806	0.287	0.035	0	NKT			CD63	2.73069e-65	0.720065	0.679	0.441	5.62713e-61	NK
ID2	0	0.93193	0.662	0.346	0	NKT			TTC38	3.21936e-63	0.530212	0.149	0.036	6.63414e-59	NK
SRGN	0	0.920061	0.972	0.743	0	NKT			SRGN	7.34156e-62	0.653445	0.92	0.816	1.51287e-57	NK
SYNGR1	0	0.918447	0.339	0.078	0	NKT			ADGRG1	2.90312e-61	0.519956	0.116	0.023	5.98245e-57	NK
F2R	0	0.884054	0.362	0.099	0	NKT			CD38	7.2747e-61	0.387377	0.113	0.022	1.4991e-56	NK
TBX21	0	0.880271	0.467	0.174	0	NKT			GSTP1	1.73288e-60	0.808199	0.669	0.468	3.57095e-56	NK
FGR	0	0.872676	0.515	0.193	0	NKT			NCALD	6.42703e-57	0.392225	0.126	0.028	1.32442e-52	NK
ITGB2	0	0.857877	0.922	0.741	0	NKT			NCR3	5.01937e-55	0.536005	0.281	0.109	1.03434e-50	NK
AOAH	0	0.83869	0.406	0.136	0	NKT			STARD3NL	6.59696e-55	0.684264	0.289	0.119	1.35944e-50	NK
KIR2DL1	0	0.83812	0.247	0.034	0	NKT			TRGV9	5.22349e-54	0.485147	0.223	0.074	1.07641e-49	NK
CD63	0	0.834959	0.567	0.3	0	NKT			SERPINB6	1.31731e-53	0.46773	0.165	0.047	2.71458e-49	NK
MBP	0	0.833403	0.704	0.476	0	NKT			GNPTAB	2.67084e-53	0.698597	0.378	0.183	5.50379e-49	NK
ZNF683	0	0.829917	0.228	0.06	0	NKT			APMAP	7.04744e-52	0.699198	0.466	0.258	1.45227e-47	NK
STARD3NL	0	0.829457	0.402	0.169	0	NKT			SYNGR1	1.28781e-51	0.520881	0.149	0.041	2.65378e-47	NK
C1orf21	0	0.823646	0.422	0.146	0	NKT			ABCB1	2.56383e-51	0.431859	0.145	0.039	5.28329e-47	NK
FLNA	0	0.817742	0.776	0.54	0	NKT			HAVCR2	4.54514e-51	0.501032	0.171	0.052	9.36617e-47	NK
C12orf75	0	0.814758	0.694	0.386	0	NKT			MMP25-AS1	7.35486e-51	0.577564	0.246	0.095	1.51562e-46	NK
SLC9A3R1	0	0.802602	0.846	0.646	0	NKT			MFGE8	1.17081e-49	0.401751	0.1	0.021	2.41269e-45	NK
HCST	0	0.784821	0.96	0.837	0	NKT			SKAP2	5.92196e-49	0.484116	0.211	0.074	1.22034e-44	NK
APMAP	0	0.780962	0.626	0.35	0	NKT			RHOC	1.70888e-48	0.623531	0.392	0.197	3.52149e-44	NK
CEP78	0	0.774345	0.358	0.135	0	NKT			HMGN3	2.35565e-47	0.590344	0.487	0.278	4.85429e-43	NK
PTMS	0	0.76279	0.291	0.085	0	NKT			AOAH	1.64645e-46	0.572089	0.285	0.123	3.39284e-42	NK
ABI3	0	0.751358	0.451	0.198	0	NKT			FOS	9.8509e-46	1.4801	0.355	0.183	2.02997e-41	NK
MATK	0	0.745175	0.573	0.277	0	NKT			FAM3C	2.44692e-45	0.472078	0.191	0.067	5.04236e-41	NK
RHOC	0	0.743528	0.456	0.192	0	NKT			CD247	9.70563e-44	0.812919	0.661	0.534	2.00004e-39	NK
ARPC2	0	0.737935	0.961	0.879	0	NKT			TRBC1	2.32701e-42	0.759358	0.539	0.344	4.79527e-38	NK
CD99	0	0.733961	0.952	0.815	0	NKT			IFITM1	4.10113e-42	0.435817	0.968	0.911	8.45119e-38	NK
RASSF1	0	0.732601	0.521	0.287	0	NKT			UBE2F	7.53886e-42	0.49343	0.208	0.08	1.55353e-37	NK
CLIC1	0	0.73086	0.911	0.709	0	NKT			EFHD2	1.68628e-41	0.702765	0.364	0.195	3.47492e-37	NK
LSP1	0	0.724055	0.935	0.828	0	NKT			TOX2	1.26865e-40	0.407148	0.103	0.026	2.61431e-36	NK
PLA2G16	0	0.711417	0.321	0.105	0	NKT			ID2	4.24241e-40	0.569607	0.603	0.394	8.74234e-36	NK
GNG2	0	0.709101	0.662	0.436	0	NKT			YES1	5.51239e-40	0.377516	0.109	0.029	1.13594e-35	NK
NCR1	0	0.702129	0.273	0.057	0	NKT			BST2	7.32952e-39	0.622478	0.586	0.413	1.51039e-34	NK
HLA-DRB1	0	0.697578	0.573	0.282	0	NKT			MPG	1.43352e-36	0.549565	0.363	0.201	2.95404e-32	NK
LYN	0	0.69591	0.285	0.073	0	NKT			BEX4	2.00924e-34	0.390989	0.172	0.066	4.14044e-30	NK
GSTP1	0	0.693367	0.768	0.548	0	NKT			FCRL6	1.9447e-33	0.370204	0.122	0.039	4.00744e-29	NK
MTSS1	0	0.690067	0.285	0.099	0	NKT			TSPAN3	1.24806e-32	0.288417	0.106	0.031	2.57188e-28	NK
TPST2	0	0.688161	0.554	0.306	0	NKT			MBP	1.9596e-32	0.527615	0.491	0.318	4.03814e-28	NK
CHST12	0	0.68687	0.5	0.258	0	NKT			APOBEC3G	5.93491e-31	0.593226	0.605	0.445	1.22301e-26	NK
CTSD	0	0.679806	0.632	0.411	0	NKT			CCL4	3.06274e-30	0.903706	0.637	0.481	6.3114e-26	NK
SH2D1B	0	0.678342	0.303	0.088	0	NKT			GZMB	4.45857e-30	0.774375	0.391	0.233	9.18778e-26	NK
RAP1B	0	0.672512	0.865	0.725	0	NKT			DUSP2	7.99632e-30	0.897672	0.391	0.243	1.6478e-25	NK
DBI	0	0.67199	0.743	0.553	0	NKT			ZEB2	1.1953e-29	0.484841	0.155	0.061	2.46316e-25	NK
GZMM	0	0.657176	0.825	0.598	0	NKT			SATB1	5.09371e-28	0.455257	0.211	0.099	1.04966e-23	NK
PTGDR	0	0.656902	0.322	0.117	0	NKT			SESN1	2.26321e-27	0.389134	0.161	0.067	4.6638e-23	NK
S100A6	0	0.650622	0.978	0.929	0	NKT			AHI1	3.147e-27	0.331416	0.142	0.055	6.48502e-23	NK
HLA-DPA1	0	0.635912	0.653	0.396	0	NKT			KLRK1	4.51042e-27	0.328127	0.147	0.058	9.29462e-23	NK
HLA-DPB1	0	0.635197	0.676	0.422	0	NKT			NAALADL1	1.7683e-26	0.331117	0.147	0.059	3.64394e-22	NK
S100A4	0	0.634867	0.994	0.897	0	NKT			SEC11A	2.70888e-26	0.533248	0.565	0.437	5.5822e-22	NK
RP11-81H14.2	0	0.629985	0.237	0.063	0	NKT			CLEC2B	3.19895e-26	0.473674	0.538	0.376	6.59208e-22	NK
SH3BGRL3	0	0.598039	0.996	0.97	0	NKT			NSMCE1	1.07895e-25	0.531286	0.283	0.162	2.2234e-21	NK
PFN1	0	0.59792	1	0.995	0	NKT			PLSCR1	2.2138e-24	0.440647	0.216	0.108	4.56199e-20	NK
LILRB1	0	0.597164	0.216	0.057	0	NKT			MAPK1	2.45885e-24	0.493692	0.285	0.165	5.06695e-20	NK
CFL1	0	0.593101	0.993	0.972	0	NKT			CD244	2.52384e-24	0.321144	0.138	0.056	5.20087e-20	NK
SLC1A7	0	0.583826	0.15	0.019	0	NKT			USP28	3.41124e-24	0.284667	0.106	0.038	7.02955e-20	NK
HLA-C	0	0.582692	0.999	0.997	0	NKT			ASL	3.5436e-24	0.273013	0.106	0.038	7.30231e-20	NK
LAT2	0	0.556406	0.215	0.052	0	NKT			ARHGAP9	7.52026e-24	0.481168	0.44	0.299	1.5497e-19	NK
NMUR1	0	0.520006	0.179	0.04	0	NKT			AC069363.1	8.20708e-24	0.412816	0.14	0.058	1.69123e-19	NK
MYL6	0	0.512885	0.977	0.941	0	NKT			PDE4A	1.62171e-23	0.30084	0.129	0.052	3.34186e-19	NK
CTBP2	0	0.505007	0.17	0.035	0	NKT			STRBP	1.69981e-23	0.316284	0.118	0.046	3.50279e-19	NK
HLA-A	0	0.494485	0.998	0.998	0	NKT			TPST2	3.72947e-23	0.427996	0.286	0.163	7.68533e-19	NK
B2M	0	0.447915	1	1	0	NKT			MBOAT7	9.41134e-23	0.311391	0.134	0.056	1.9394e-18	NK
TMSB4X	0	0.447152	1	1	0	NKT			GLIPR2	1.17e-22	0.46687	0.45	0.308	2.41101e-18	NK
IFITM1	0	0.443456	0.995	0.978	0	NKT			2025-09-07	2.52132e-22	0.405416	0.697	0.585	5.19568e-18	NK
HLA-B	0	0.432243	1	0.999	0	NKT			IER3	4.936e-22	0.345123	0.112	0.044	1.01716e-17	NK
MT-CO1	0	0.339791	1	1	0	NKT			GZMK	6.56226e-22	0.36592	0.392	0.241	1.35228e-17	NK
CD300A	1.35395e-306	0.684022	0.384	0.163	2.79008e-302	NKT			CTD-3252C9.4	1.81217e-21	0.469146	0.14	0.062	3.73434e-17	NK
PYHIN1	1.33426e-304	0.725347	0.52	0.286	2.74951e-300	NKT			RAB37	4.95389e-21	0.35446	0.177	0.086	1.02085e-16	NK
SERF2	3.88551e-303	0.395707	0.986	0.976	8.00686e-299	NKT			ARFIP1	6.99594e-21	0.282644	0.122	0.05	1.44165e-16	NK
PLOD1	2.57045e-299	0.469889	0.155	0.032	5.29692e-295	NKT			ADAM10	1.28584e-20	0.408198	0.247	0.141	2.64973e-16	NK
SYTL3	1.24261e-298	0.717755	0.46	0.234	2.56065e-294	NKT			GABARAPL1	1.78637e-20	0.366075	0.227	0.123	3.68118e-16	NK
RGS9	2.21645e-295	0.489302	0.168	0.038	4.56744e-291	NKT			FASLG	2.98514e-20	0.377051	0.193	0.099	6.15148e-16	NK
SH2D2A	1.26332e-294	0.689871	0.57	0.334	2.60332e-290	NKT			PCBP1	9.78709e-20	0.37414	0.614	0.469	2.01683e-15	NK
PLEKHF1	4.9108e-293	0.680266	0.357	0.153	1.01197e-288	NKT			TPT1	1.21814e-19	0.269846	0.997	0.999	2.51022e-15	NK
ANXA2	1.05906e-292	0.69346	0.586	0.356	2.18241e-288	NKT			MPST	1.59024e-19	0.316686	0.198	0.104	3.27701e-15	NK
MYO1F	8.08874e-288	0.695053	0.531	0.301	1.66685e-283	NKT			SELL	1.72224e-19	0.691018	0.205	0.112	3.54902e-15	NK
PDLIM1	9.51588e-282	0.454266	0.147	0.03	1.96094e-277	NKT			XBP1	6.08262e-19	0.456242	0.485	0.365	1.25345e-14	NK
RARRES3	1.11711e-281	0.568357	0.846	0.753	2.30202e-277	NKT			CCR1	9.31484e-19	0.262012	0.103	0.041	1.91951e-14	NK
TRG-AS1	6.81564e-281	0.715674	0.311	0.124	1.4045e-276	NKT			HCST	1.66125e-18	0.337165	0.853	0.787	3.42334e-14	NK
TRGC1	1.12898e-280	0.588206	0.267	0.091	2.32648e-276	NKT			PTPN6	1.91527e-18	0.391617	0.397	0.271	3.9468e-14	NK
CALM1	6.31139e-279	0.448198	0.976	0.959	1.30059e-274	NKT			G6PD	2.61799e-18	0.351157	0.19	0.101	5.39489e-14	NK
CD244	2.63431e-277	0.593679	0.269	0.094	5.42852e-273	NKT			TLN1	2.93196e-18	0.453297	0.373	0.257	6.04188e-14	NK
ACTB	2.7722e-270	0.520566	1	1	5.71268e-266	NKT			SNX10	3.38489e-18	0.382638	0.229	0.13	6.97525e-14	NK
OSTF1	1.18305e-268	0.657726	0.655	0.48	2.4379e-264	NKT			FAM173A	4.01157e-18	0.347138	0.216	0.12	8.26665e-14	NK
KIR3DX1	1.83627e-267	0.396119	0.102	0.015	3.78401e-263	NKT			SPRY1	9.82244e-18	0.302031	0.11	0.047	2.02411e-13	NK
SYNE1	7.39672e-266	0.695565	0.555	0.341	1.52424e-261	NKT			SLC25A39	1.02337e-17	0.389914	0.264	0.162	2.10886e-13	NK
TGFBR3	3.54166e-265	0.652219	0.417	0.202	7.2983e-261	NKT			TFDP2	1.21751e-17	0.286879	0.115	0.05	2.50892e-13	NK
PLAC8	1.1189e-264	0.654036	0.601	0.39	2.30571e-260	NKT			TGFB1	2.07814e-17	0.426693	0.478	0.36	4.28242e-13	NK
CRIP1	4.75459e-259	0.548586	0.917	0.795	9.79778e-255	NKT			CHST12	2.45186e-17	0.375985	0.406	0.277	5.05254e-13	NK
CD74	8.52894e-257	0.496432	0.91	0.81	1.75756e-252	NKT			RP5-1171I10.5	2.67915e-17	0.366076	0.288	0.18	5.52093e-13	NK
UBB	6.26828e-254	0.509178	0.87	0.783	1.29171e-249	NKT			TOX	3.10776e-17	0.347843	0.234	0.135	6.40417e-13	NK
FAM49B	2.34344e-251	0.63699	0.613	0.43	4.82913e-247	NKT			RASSF1	3.13772e-17	0.358338	0.342	0.224	6.46589e-13	NK
MT2A	4.73547e-251	0.779977	0.589	0.398	9.75839e-247	NKT			GADD45B	5.30602e-17	0.508974	0.331	0.218	1.09341e-12	NK
IL2RB	3.45719e-250	0.558118	0.466	0.244	7.12424e-246	NKT			C11orf21	8.7269e-17	0.274376	0.108	0.047	1.79835e-12	NK
HLA-E	1.74415e-249	0.346405	0.994	0.991	3.59417e-245	NKT			KDM5B	1.32636e-16	0.327694	0.172	0.092	2.73322e-12	NK
ZAP70	7.60178e-249	0.606474	0.725	0.586	1.5665e-244	NKT			CCDC69	1.43774e-16	0.366745	0.276	0.173	2.96276e-12	NK
RUNX3	1.08675e-245	0.685303	0.428	0.227	2.23947e-241	NKT			PRDX5	1.509e-16	0.369194	0.553	0.447	3.1096e-12	NK
C10orf128	1.84376e-245	0.523943	0.191	0.057	3.79945e-241	NKT			DHRS3	1.77916e-16	0.314065	0.168	0.088	3.66631e-12	NK
CDK2AP2	2.42239e-245	0.683106	0.557	0.364	4.99181e-241	NKT			ORAI2	3.96273e-16	0.288848	0.139	0.07	8.166e-12	NK
DSTN	9.60439e-245	0.671511	0.533	0.349	1.97918e-240	NKT			TSPAN32	3.97964e-16	0.28859	0.126	0.059	8.20084e-12	NK
NDUFB2	4.13477e-244	0.582241	0.717	0.582	8.52053e-240	NKT			ATM	4.89206e-16	0.360812	0.287	0.183	1.00811e-11	NK
PRELID1	2.24561e-243	0.641954	0.615	0.452	4.62753e-239	NKT			UBB	7.21572e-16	0.31918	0.751	0.689	1.48694e-11	NK
ADRB2	3.68477e-242	0.580665	0.309	0.128	7.59321e-238	NKT			TLE4	7.76584e-16	0.332011	0.178	0.098	1.60031e-11	NK
CCL3	2.94729e-241	0.56017	0.183	0.052	6.07348e-237	NKT			NME2	1.04852e-15	0.321038	0.668	0.566	2.16068e-11	NK
MYL12B	3.14541e-240	0.442107	0.911	0.869	6.48174e-236	NKT			LPCAT1	1.3991e-15	0.273379	0.105	0.047	2.88313e-11	NK
BHLHE40	1.36929e-239	0.621514	0.321	0.14	2.82169e-235	NKT			TCF7	1.73241e-15	0.296858	0.149	0.076	3.56998e-11	NK
AHNAK	9.71807e-238	0.621336	0.759	0.583	2.0026e-233	NKT			MYBL1	1.74953e-15	0.315079	0.156	0.082	3.60525e-11	NK
ABHD17A	2.82623e-237	0.644119	0.366	0.177	5.82402e-233	NKT			DDIT4	1.98942e-15	0.381191	0.51	0.384	4.0996e-11	NK
CAST	4.75317e-237	0.629975	0.634	0.459	9.79486e-233	NKT			ZNF600	3.50331e-15	0.263503	0.133	0.065	7.21928e-11	NK
TFDP2	4.06671e-233	0.632507	0.348	0.165	8.38027e-229	NKT			RAB24	3.57073e-15	0.303803	0.201	0.115	7.3582e-11	NK
PPP1CA	4.51097e-233	0.52198	0.777	0.66	9.29577e-229	NKT			CYP51A1	4.0709e-15	0.307061	0.172	0.094	8.38891e-11	NK
CTSC	1.98318e-231	0.541768	0.677	0.475	4.08675e-227	NKT			CEP78	5.12626e-15	0.274265	0.105	0.047	1.05637e-10	NK
DHRS7	2.59158e-228	0.596937	0.628	0.464	5.34046e-224	NKT			FNDC3B	1.72438e-14	0.253944	0.106	0.049	3.55343e-10	NK
DOK2	9.26749e-228	0.613606	0.567	0.374	1.90975e-223	NKT			WDR83OS	2.91899e-14	0.281179	0.638	0.524	6.01516e-10	NK
ITGB1	1.09773e-227	0.617509	0.604	0.388	2.26209e-223	NKT			STK26	3.44841e-14	0.250455	0.138	0.071	7.10613e-10	NK
GPR141	8.41371e-225	0.423475	0.143	0.035	1.73381e-220	NKT			GPR68	7.10344e-14	0.255576	0.133	0.069	1.46381e-09	NK
CMKLR1	1.374e-222	0.385957	0.124	0.027	2.8314e-218	NKT			QSOX1	8.07134e-14	0.256676	0.118	0.058	1.66326e-09	NK
IL32	6.81073e-220	0.434571	0.944	0.915	1.40349e-215	NKT			CIDEB	8.37668e-14	0.262798	0.118	0.059	1.72618e-09	NK
MYL12A	5.73558e-216	0.373873	0.983	0.981	1.18193e-211	NKT			HSH2D	8.89323e-14	0.310453	0.156	0.086	1.83263e-09	NK
APOBEC3G	7.70304e-216	0.621436	0.501	0.304	1.58737e-211	NKT			ILK	2.38041e-13	0.316053	0.29	0.195	4.90532e-09	NK
ADAM8	1.3264e-215	0.623104	0.388	0.205	2.73331e-211	NKT			ADRB2	3.4772e-13	0.276979	0.119	0.06	7.16546e-09	NK
MVD	7.07897e-214	0.564834	0.264	0.109	1.45876e-209	NKT			BHLHE40	3.50427e-13	0.406125	0.358	0.256	7.22125e-09	NK
GTF3C1	1.73705e-209	0.598219	0.267	0.114	3.57953e-205	NKT			LCP1	3.52457e-13	0.295863	0.766	0.68	7.26308e-09	NK
NDUFB7	3.63795e-209	0.570803	0.586	0.424	7.49673e-205	NKT			C11orf31	5.39227e-13	0.343453	0.567	0.459	1.11118e-08	NK
H3F3A	4.57861e-208	0.36196	0.966	0.952	9.43513e-204	NKT			SLC39A10	5.91959e-13	0.355976	0.26	0.17	1.21985e-08	NK
SPN	2.41566e-204	0.608736	0.556	0.383	4.97795e-200	NKT			PRDX6	7.50162e-13	0.382996	0.464	0.366	1.54586e-08	NK
PALLD	3.79504e-203	0.377372	0.118	0.027	7.82043e-199	NKT			DNAJC1	1.01417e-12	0.312213	0.335	0.237	2.0899e-08	NK
MYO6	2.33015e-201	0.368878	0.119	0.027	4.80174e-197	NKT			SAMD3	1.20061e-12	0.315248	0.353	0.245	2.4741e-08	NK
RASSF4	3.92755e-199	0.402339	0.13	0.032	8.0935e-195	NKT			PTPN4	1.24248e-12	0.324132	0.312	0.216	2.56038e-08	NK
TRBC2	1.95102e-197	0.503489	0.817	0.694	4.02047e-193	NKT			NUCB2	1.28448e-12	0.29395	0.221	0.137	2.64693e-08	NK
CXCR2	3.53947e-196	0.328319	0.114	0.025	7.29378e-192	NKT			MAPRE2	1.3802e-12	0.32892	0.224	0.143	2.84417e-08	NK
TNFRSF1B	1.03044e-195	0.603424	0.445	0.266	2.12342e-191	NKT			TCIRG1	1.39498e-12	0.354249	0.26	0.173	2.87464e-08	NK
SLC15A4	1.06871e-194	0.403586	0.135	0.036	2.20229e-190	NKT			CD55	1.50046e-12	0.349757	0.266	0.176	3.092e-08	NK
SCP2	4.37706e-192	0.57522	0.561	0.409	9.01981e-188	NKT			IL18R1	1.59537e-12	0.260546	0.116	0.06	3.28757e-08	NK
PTPRC	1.45806e-191	0.360113	0.972	0.95	3.00462e-187	NKT			SQLE	1.63505e-12	0.31751	0.174	0.101	3.36934e-08	NK
LAIR2	1.46033e-191	0.648336	0.248	0.101	3.0093e-187	NKT			FAM49B	1.7183e-12	0.352501	0.427	0.325	3.54089e-08	NK
AC092580.4	6.25696e-189	0.58382	0.332	0.164	1.28937e-184	NKT			PRKAR1A	2.05822e-12	0.31278	0.4	0.296	4.24137e-08	NK
ANXA4	1.59054e-188	0.520662	0.268	0.119	3.27762e-184	NKT			USP22	5.38409e-12	0.26839	0.155	0.089	1.1095e-07	NK
ALOX5AP	8.58291e-188	0.702428	0.616	0.485	1.76868e-183	NKT			SQSTM1	5.48774e-12	0.314682	0.551	0.457	1.13086e-07	NK
OSBPL5	9.93952e-188	0.410042	0.163	0.05	2.04824e-183	NKT			CHD9	6.50787e-12	0.269899	0.229	0.146	1.34108e-07	NK
TPI1	3.74366e-187	0.489822	0.729	0.617	7.71456e-183	NKT			PIK3R1	1.01398e-11	0.380778	0.382	0.283	2.08952e-07	NK
LPCAT1	6.19702e-186	0.562934	0.306	0.146	1.27702e-181	NKT			EIF4EBP1	1.04502e-11	0.251995	0.145	0.081	2.15347e-07	NK
MAP3K8	7.17904e-186	0.508672	0.335	0.162	1.47938e-181	NKT			CARD19	1.19677e-11	0.305784	0.18	0.111	2.46619e-07	NK
LINC00299	7.18431e-186	0.416964	0.13	0.034	1.48047e-181	NKT			ADGRE5	1.33465e-11	0.383841	0.537	0.433	2.75031e-07	NK
MSN	2.73583e-185	0.505022	0.695	0.567	5.63772e-181	NKT			MRPS6	2.13957e-11	0.368277	0.434	0.34	4.40902e-07	NK
CALR	1.28169e-184	0.6044	0.701	0.591	2.64117e-180	NKT			FYTTD1	2.59286e-11	0.276688	0.218	0.14	5.3431e-07	NK
RHOA	1.41732e-184	0.393752	0.902	0.864	2.92068e-180	NKT			UBE2E3	2.82768e-11	0.280072	0.17	0.103	5.827e-07	NK
2025-09-07	1.22929e-183	0.48369	0.763	0.674	2.5332e-179	NKT			NT5C	3.49147e-11	0.332293	0.34	0.251	7.19487e-07	NK
C5orf56	4.44236e-182	0.598689	0.461	0.295	9.15437e-178	NKT			SUN2	3.97167e-11	0.313571	0.468	0.369	8.18442e-07	NK
C9orf142	7.73065e-181	0.517181	0.709	0.591	1.59306e-176	NKT			CDC42SE1	4.2369e-11	0.295353	0.361	0.267	8.73099e-07	NK
LGALS3	1.7476e-180	0.515513	0.237	0.098	3.60127e-176	NKT			SPN	5.37073e-11	0.350237	0.323	0.237	1.10675e-06	NK
IRF1	1.05501e-179	0.557253	0.609	0.445	2.17406e-175	NKT			ARAP2	6.00671e-11	0.292313	0.279	0.192	1.2378e-06	NK
MYO1G	4.93125e-179	0.561662	0.55	0.386	1.01618e-174	NKT			SDR39U1	7.77263e-11	0.265305	0.189	0.118	1.60171e-06	NK
ZFP36	6.4695e-179	0.603719	0.703	0.58	1.33317e-174	NKT			DGKZ	8.901e-11	0.287077	0.215	0.139	1.83423e-06	NK
LCP1	1.56053e-175	0.488184	0.801	0.718	3.21578e-171	NKT			IER2	1.02591e-10	0.597399	0.518	0.426	2.1141e-06	NK
TIGIT	3.27338e-174	0.550523	0.311	0.151	6.74546e-170	NKT			SSBP2	1.14892e-10	0.272577	0.105	0.055	2.36758e-06	NK
SYNE2	1.51178e-172	0.580681	0.645	0.499	3.11532e-168	NKT			JAK1	1.4299e-10	0.300092	0.57	0.485	2.9466e-06	NK
NCAM1	8.00289e-172	0.352069	0.126	0.034	1.64916e-167	NKT			CDK2AP2	3.91926e-10	0.302566	0.432	0.339	8.07643e-06	NK
SIGLEC7	9.10107e-172	0.322702	0.104	0.024	1.87546e-167	NKT			HSP90AB1	8.86092e-10	0.303638	0.747	0.711	1.82597e-05	NK
PPP2R2B	1.02663e-171	0.49835	0.239	0.102	2.11557e-167	NKT			HEXA	9.46237e-10	0.267457	0.208	0.137	1.94991e-05	NK
LAG3	4.71962e-171	0.515533	0.242	0.104	9.72572e-167	NKT			TBX21	9.57635e-10	0.324265	0.172	0.108	1.9734e-05	NK
JAZF1	2.67465e-170	0.493358	0.237	0.102	5.51165e-166	NKT			IGFLR1	1.02354e-09	0.298426	0.227	0.154	2.10921e-05	NK
PPIB	3.4904e-170	0.428093	0.844	0.794	7.19267e-166	NKT			SACM1L	1.23424e-09	0.257725	0.189	0.122	2.54339e-05	NK
HLA-DRB5	2.62964e-169	0.554843	0.297	0.143	5.41889e-165	NKT			GIMAP6	1.25958e-09	0.291782	0.276	0.197	2.59561e-05	NK
HSH2D	6.58572e-169	0.489202	0.27	0.124	1.35712e-164	NKT			RUNX3	1.38868e-09	0.332262	0.262	0.187	2.86165e-05	NK
FGL2	1.18556e-168	0.469139	0.16	0.054	2.44309e-164	NKT			BANF1	1.48913e-09	0.273269	0.398	0.309	3.06865e-05	NK
USP28	1.38084e-166	0.481403	0.238	0.103	2.8455e-162	NKT			CAPG	1.50091e-09	0.400946	0.41	0.326	3.09292e-05	NK
GLUL	3.20212e-166	0.538532	0.305	0.157	6.59861e-162	NKT			HIST1H1E	2.00256e-09	0.297838	0.226	0.153	4.12668e-05	NK
BIN2	3.12861e-165	0.467426	0.723	0.618	6.44712e-161	NKT			YPEL3	2.48086e-09	0.3129	0.364	0.284	5.11231e-05	NK
AKR1C3	3.97455e-165	0.463976	0.195	0.073	8.19036e-161	NKT			PHYKPL	4.14574e-09	0.306257	0.283	0.206	8.54312e-05	NK
PSMB9	1.06339e-164	0.426696	0.795	0.71	2.19132e-160	NKT			NR4A2	5.8827e-09	0.475845	0.181	0.12	0.000121225	NK
ZBP1	6.40587e-164	0.5299	0.27	0.129	1.32006e-159	NKT			CCL4L2	6.61621e-09	0.559073	0.158	0.1	0.00013634	NK
LINC00944	6.58821e-164	0.429948	0.157	0.053	1.35763e-159	NKT			CCND2	6.65161e-09	0.341157	0.338	0.266	0.00013707	NK
ITGAL	1.29978e-163	0.570834	0.462	0.302	2.67846e-159	NKT			NFKB1	7.32287e-09	0.286041	0.142	0.087	0.000150902	NK
CD320	2.12617e-163	0.602639	0.327	0.182	4.3814e-159	NKT			ARPC5L	8.92156e-09	0.296734	0.419	0.342	0.000183847	NK
ARL4C	4.24425e-162	0.521328	0.649	0.521	8.74613e-158	NKT			OTUD5	1.02488e-08	0.310029	0.113	0.066	0.000211197	NK
KLRC4	2.56633e-160	0.416606	0.148	0.048	5.28844e-156	NKT			FBL	1.03632e-08	0.257441	0.353	0.273	0.000213554	NK
RAB37	1.13945e-158	0.53472	0.34	0.188	2.34806e-154	NKT			ITGB2	1.50396e-08	0.376518	0.545	0.496	0.000309921	NK
YWHAZ	2.4732e-155	0.356002	0.913	0.883	5.09652e-151	NKT			EIF3G	1.58675e-08	0.28937	0.669	0.615	0.000326983	NK
IQGAP1	6.08333e-155	0.542894	0.529	0.381	1.25359e-150	NKT			BIN2	1.98005e-08	0.260498	0.416	0.335	0.000408029	NK
HIPK2	6.31637e-155	0.448525	0.178	0.068	1.30161e-150	NKT			REL	3.41764e-08	0.357112	0.253	0.186	0.000704273	NK
KLRB1	8.12618e-155	0.376558	0.579	0.354	1.67456e-150	NKT			DDIT3	4.48565e-08	0.26765	0.231	0.163	0.000924358	NK
TPM3	2.8251e-154	0.403881	0.851	0.803	5.82168e-150	NKT			MAP2K2	5.6357e-08	0.251952	0.216	0.153	0.00116135	NK
SLCO4C1	4.766e-154	0.316773	0.101	0.025	9.82129e-150	NKT			GZMA	1.45062e-07	0.308695	0.666	0.588	0.0029893	NK
TSPAN2	5.94553e-154	0.436472	0.196	0.079	1.22519e-149	NKT			IRF1	2.00676e-07	0.30026	0.447	0.376	0.00413533	NK
ANXA1	1.98053e-153	0.362441	0.876	0.736	4.08129e-149	NKT			ITM2C	2.95443e-07	0.355231	0.297	0.23	0.00608819	NK
CLEC2B	4.81082e-153	0.49176	0.606	0.468	9.91366e-149	NKT			TAGLN2	3.26095e-07	0.315482	0.787	0.743	0.00671984	NK
PPP1R18	1.89929e-152	0.482242	0.619	0.492	3.91388e-148	NKT			SHMT2	3.49407e-07	0.272673	0.211	0.151	0.00720024	NK
ITGAM	1.47196e-151	0.434439	0.221	0.094	3.03326e-147	NKT			LYST	5.12252e-07	0.256849	0.176	0.122	0.010556	NK
MCTP2	7.6942e-151	0.476804	0.238	0.108	1.58554e-146	NKT			ZFP36L1	6.51376e-07	0.393269	0.621	0.576	0.0134229	NK
ARPC3	9.19473e-149	0.352201	0.885	0.854	1.89476e-144	NKT			PRKCH	8.18749e-07	0.268309	0.369	0.301	0.016872	NK
TM4SF19	1.10045e-147	0.329342	0.109	0.03	2.2677e-143	NKT			PYHIN1	8.2215e-07	0.35965	0.261	0.203	0.0169421	NK
HMGN3	1.77147e-147	0.469451	0.596	0.477	3.65047e-143	NKT			MYO1F	1.65257e-06	0.29668	0.273	0.214	0.0340544	NK
SASH3	2.14826e-147	0.502824	0.516	0.371	4.42692e-143	NKT			ZNF683	1.77543e-06	0.295647	0.208	0.149	0.0365862	NK
G6PD	2.27869e-147	0.498998	0.326	0.182	4.69569e-143	NKT			SYTL1	2.04593e-06	0.258983	0.308	0.243	0.0421605	NK
PDIA3	1.47782e-145	0.470939	0.694	0.6	3.04534e-141	NKT			TYMS	0	2.80187	0.679	0.006	0	proli.T
GABARAPL1	6.21205e-144	0.455321	0.239	0.111	1.28012e-139	NKT			RRM2	0	2.57905	0.541	0.001	0	proli.T
GPR65	2.35145e-143	0.503609	0.45	0.295	4.84562e-139	NKT			KIAA0101	0	2.07791	0.679	0.006	0	proli.T
TGFB1	3.91849e-142	0.501346	0.504	0.361	8.07483e-138	NKT			CDT1	0	1.91718	0.523	0.004	0	proli.T
GUK1	9.56758e-142	0.413718	0.725	0.638	1.97159e-137	NKT			MKI67	0	1.80397	0.578	0.006	0	proli.T
TLN1	2.26445e-141	0.533129	0.465	0.323	4.66634e-137	NKT			UBE2C	0	1.70024	0.468	0.001	0	proli.T
TSEN54	5.63056e-141	0.509142	0.418	0.273	1.16029e-136	NKT			TOP2A	0	1.56872	0.468	0.01	0	proli.T
PRDM1	6.832e-141	0.533833	0.343	0.197	1.40787e-136	NKT			CLSPN	0	1.3876	0.55	0.009	0	proli.T
RALGDS	8.47494e-140	0.490066	0.278	0.145	1.74643e-135	NKT			ASF1B	0	1.3359	0.477	0.009	0	proli.T
COL6A2	2.52835e-139	0.446487	0.159	0.06	5.21017e-135	NKT			ZWINT	0	1.30179	0.505	0.005	0	proli.T
GAPDH	1.41498e-138	0.291877	0.971	0.959	2.91584e-134	NKT			ASPM	0	1.26767	0.367	0.005	0	proli.T
ARHGAP10	4.6827e-136	0.388547	0.155	0.057	9.64964e-132	NKT			TK1	0	1.26434	0.505	0.007	0	proli.T
SERPINB1	1.20392e-135	0.518161	0.524	0.401	2.48092e-131	NKT			BIRC5	0	1.16992	0.413	0	0	proli.T
STOM	8.52997e-135	0.468246	0.397	0.246	1.75777e-130	NKT			PKMYT1	0	1.14303	0.404	0.001	0	proli.T
RAC2	2.72301e-134	0.313848	0.933	0.92	5.6113e-130	NKT			UHRF1	0	1.09925	0.44	0.001	0	proli.T
RAP2A	3.51441e-133	0.306624	0.103	0.029	7.24214e-129	NKT			KIFC1	0	1.02434	0.349	0.002	0	proli.T
VAMP8	4.49895e-133	0.428634	0.667	0.582	9.27099e-129	NKT			RAD51AP1	0	1.00798	0.349	0.003	0	proli.T
SUN2	2.25193e-132	0.49331	0.662	0.575	4.64055e-128	NKT			CCNA2	0	0.888159	0.303	0.002	0	proli.T
BSG	4.98608e-132	0.45752	0.561	0.443	1.02748e-127	NKT			CENPW	0	0.886618	0.404	0.007	0	proli.T
RPS6KA1	1.84303e-131	0.500423	0.368	0.234	3.79792e-127	NKT			CDCA5	0	0.858548	0.367	0.001	0	proli.T
FYN	2.09886e-131	0.50073	0.514	0.378	4.32512e-127	NKT			SPC25	0	0.838984	0.266	0	0	proli.T
RNF213	4.81536e-130	0.474851	0.632	0.528	9.92302e-126	NKT			ORC6	0	0.822044	0.404	0.006	0	proli.T
ACTN4	1.34071e-129	0.481284	0.387	0.243	2.76281e-125	NKT			CKAP2L	0	0.818041	0.349	0.002	0	proli.T
TTC16	1.40413e-129	0.390666	0.152	0.058	2.8935e-125	NKT			CDCA3	0	0.782498	0.294	0.001	0	proli.T
MMP23B	2.61212e-129	0.338633	0.13	0.044	5.3828e-125	NKT			MYBL2	0	0.761007	0.257	0	0	proli.T
GK5	3.2983e-129	0.450374	0.214	0.099	6.79681e-125	NKT			HIST1H3B	0	0.754236	0.248	0.001	0	proli.T
BZRAP1	4.23668e-129	0.302638	0.106	0.031	8.73054e-125	NKT			AURKB	0	0.736291	0.294	0	0	proli.T
PDGFD	1.4165e-128	0.320294	0.116	0.036	2.91899e-124	NKT			GTSE1	0	0.72034	0.275	0.001	0	proli.T
TCF25	3.5025e-128	0.483047	0.6	0.489	7.2176e-124	NKT			MELK	0	0.673539	0.303	0.002	0	proli.T
CAP1	2.08035e-126	0.415752	0.717	0.651	4.28699e-122	NKT			RAD51	0	0.671318	0.349	0.004	0	proli.T
TCEB2	9.47952e-126	0.366913	0.771	0.721	1.95344e-121	NKT			CDC45	0	0.661177	0.312	0.001	0	proli.T
HDDC2	2.77584e-124	0.503617	0.331	0.205	5.72016e-120	NKT			KIF23	0	0.648154	0.294	0.003	0	proli.T
IDH2	3.03776e-124	0.475607	0.405	0.274	6.2599e-120	NKT			E2F7	0	0.640413	0.211	0.001	0	proli.T
CD53	5.76482e-124	0.423091	0.68	0.598	1.18796e-119	NKT			KIF15	0	0.628853	0.266	0.001	0	proli.T
PXN	9.64667e-124	0.475519	0.441	0.309	1.98789e-119	NKT			DLGAP5	0	0.608558	0.266	0	0	proli.T
PTPN4	1.70993e-123	0.495816	0.452	0.321	3.52366e-119	NKT			DTL	0	0.598119	0.284	0.001	0	proli.T
SLAMF7	5.20402e-123	0.404816	0.228	0.109	1.07239e-118	NKT			CCNB2	0	0.587504	0.248	0.001	0	proli.T
FUT11	1.5793e-122	0.436698	0.225	0.109	3.25447e-118	NKT			CDC20	0	0.570161	0.211	0.001	0	proli.T
MYBL1	1.70421e-122	0.47409	0.334	0.197	3.51186e-118	NKT			HIST1H3C	0	0.558556	0.183	0.001	0	proli.T
PSME1	2.83373e-121	0.310739	0.89	0.868	5.83946e-117	NKT			MND1	0	0.556391	0.266	0	0	proli.T
PRR5L	3.52586e-121	0.378905	0.179	0.076	7.26574e-117	NKT			CDCA2	0	0.551774	0.248	0.002	0	proli.T
SAMD3	3.66465e-121	0.434615	0.485	0.332	7.55175e-117	NKT			PLK1	0	0.547118	0.22	0.002	0	proli.T
PPP2R5C	3.74809e-119	0.464231	0.561	0.445	7.72368e-115	NKT			SHCBP1	0	0.528386	0.22	0.001	0	proli.T
S100B	7.60175e-119	0.829339	0.107	0.034	1.56649e-114	NKT			CENPA	0	0.528099	0.202	0.001	0	proli.T
PTPN22	1.33745e-118	0.46919	0.3	0.174	2.75609e-114	NKT			HMMR	0	0.51867	0.229	0.001	0	proli.T
PSMB10	1.93353e-118	0.431341	0.641	0.562	3.98443e-114	NKT			CDC6	0	0.517244	0.266	0.001	0	proli.T
TMEM2	5.62925e-118	0.499968	0.337	0.206	1.16002e-113	NKT			KIF2C	0	0.510628	0.239	0.001	0	proli.T
ARPC5L	2.21628e-117	0.479193	0.439	0.313	4.56708e-113	NKT			TROAP	0	0.492486	0.284	0.001	0	proli.T
OASL	3.42696e-117	0.353177	0.15	0.059	7.06194e-113	NKT			HJURP	0	0.481642	0.22	0	0	proli.T
IQGAP2	6.05013e-117	0.511845	0.388	0.259	1.24675e-112	NKT			KIF14	0	0.467665	0.211	0.001	0	proli.T
MT-ATP6	1.72584e-115	0.269427	0.997	0.997	3.55643e-111	NKT			ANLN	0	0.412089	0.183	0	0	proli.T
TMEM50A	2.03704e-115	0.412295	0.607	0.521	4.19773e-111	NKT			FAM111B	0	0.409075	0.183	0.001	0	proli.T
IKZF2	4.95417e-115	0.349518	0.122	0.043	1.02091e-110	NKT			MCM10	0	0.381648	0.239	0	0	proli.T
IER2	9.82589e-115	0.412218	0.594	0.47	2.02482e-110	NKT			KIF20A	0	0.378195	0.174	0	0	proli.T
MAPK1	1.97757e-112	0.467287	0.3	0.178	4.07518e-108	NKT			KIF4A	0	0.377084	0.183	0.001	0	proli.T
SLA2	3.76085e-112	0.456745	0.286	0.163	7.74998e-108	NKT			APOBEC3B	0	0.367146	0.156	0	0	proli.T
EMP3	7.27262e-110	0.312516	0.903	0.869	1.49867e-105	NKT			DIAPH3	0	0.353021	0.193	0	0	proli.T
GNG5	2.58092e-109	0.394266	0.622	0.543	5.3185e-105	NKT			SPC24	0	0.34608	0.193	0.001	0	proli.T
PLCG2	5.92651e-109	0.292094	0.108	0.036	1.22128e-104	NKT			POLQ	0	0.343999	0.22	0.001	0	proli.T
ATP2B4	8.06003e-109	0.46511	0.342	0.216	1.66093e-104	NKT			SKA3	0	0.325766	0.22	0.001	0	proli.T
PTPRE	1.48417e-108	0.443374	0.227	0.118	3.05844e-104	NKT			E2F8	0	0.283021	0.138	0	0	proli.T
RAB27B	4.42769e-108	0.310639	0.124	0.046	9.12413e-104	NKT			CDK1	1.86504e-304	1.34884	0.422	0.01	3.8433e-300	proli.T
TOX	4.63263e-108	0.36135	0.167	0.072	9.54646e-104	NKT			GGH	1.25159e-301	0.757487	0.394	0.009	2.57915e-297	proli.T
PTGER2	8.94263e-108	0.435982	0.424	0.288	1.84281e-103	NKT			GINS2	4.72183e-297	0.892715	0.376	0.008	9.73027e-293	proli.T
CARD16	2.51226e-106	0.435596	0.5	0.389	5.17702e-102	NKT			TPX2	5.44847e-293	1.11298	0.367	0.008	1.12277e-288	proli.T
GAB3	2.58945e-106	0.374349	0.18	0.083	5.33608e-102	NKT			NUSAP1	1.21795e-281	1.62425	0.523	0.018	2.50984e-277	proli.T
LAIR1	7.1191e-106	0.449566	0.294	0.176	1.46703e-101	NKT			HIST1H2AJ	1.31803e-278	0.971886	0.266	0.004	2.71605e-274	proli.T
PTPN12	7.48023e-106	0.349901	0.159	0.068	1.54145e-101	NKT			SKA1	8.76266e-270	0.470579	0.174	0.001	1.80572e-265	proli.T
SLC20A1	1.35716e-105	0.434111	0.282	0.165	2.7967e-101	NKT			ESCO2	8.23237e-267	0.609391	0.239	0.003	1.69644e-262	proli.T
RNF166	9.52935e-105	0.476827	0.387	0.27	1.96371e-100	NKT			DSCC1	1.06397e-264	0.348881	0.202	0.002	2.19252e-260	proli.T
TBCB	5.20679e-104	0.420677	0.524	0.425	1.07296e-99	NKT			FOXM1	1.27857e-264	0.414961	0.183	0.002	2.63474e-260	proli.T
FAM53B	8.61946e-104	0.373458	0.165	0.074	1.77621e-99	NKT			HIST1H1B	2.66567e-262	0.98739	0.229	0.003	5.49315e-258	proli.T
HLA-DQA1	9.85412e-104	0.351272	0.222	0.11	2.03064e-99	NKT			CASC5	6.84918e-261	0.858796	0.339	0.008	1.41141e-256	proli.T
UBL5	1.29786e-103	0.32675	0.778	0.738	2.67451e-99	NKT			SGOL1	5.88466e-259	0.607335	0.248	0.004	1.21265e-254	proli.T
CAPN2	3.4203e-103	0.448187	0.497	0.39	7.04822e-99	NKT			CENPU	8.14144e-255	0.937912	0.404	0.011	1.67771e-250	proli.T
SKAP2	6.4806e-103	0.363798	0.171	0.077	1.33546e-98	NKT			CDCA8	4.58787e-236	0.596969	0.257	0.005	9.45422e-232	proli.T
RAC1	2.80135e-101	0.429096	0.559	0.469	5.77273e-97	NKT			CENPM	1.71497e-235	1.41407	0.55	0.025	3.53404e-231	proli.T
MYOM2	4.59214e-100	0.45757	0.194	0.091	9.46302e-96	NKT			MCM2	1.74935e-234	0.824414	0.394	0.012	3.60488e-230	proli.T
PDIA6	1.22816e-99	0.439042	0.443	0.331	2.53087e-95	NKT			BRCA1	2.66689e-231	0.531983	0.284	0.006	5.49566e-227	proli.T
HAVCR2	1.79718e-99	0.295332	0.115	0.042	3.70344e-95	NKT			NCAPG	9.42372e-229	0.67685	0.266	0.005	1.94195e-224	proli.T
CISD3	4.27668e-99	0.439281	0.311	0.196	8.81296e-95	NKT			CENPF	9.12738e-225	1.3322	0.422	0.015	1.88088e-220	proli.T
CHCHD2	1.35911e-98	0.281781	0.853	0.834	2.80071e-94	NKT			RMI2	2.06172e-217	0.661944	0.257	0.005	4.24859e-213	proli.T
COX8A	1.37393e-98	0.366831	0.688	0.627	2.83126e-94	NKT			POC1A	4.14695e-214	0.370495	0.211	0.003	8.54563e-210	proli.T
FOSL2	1.8845e-98	0.346056	0.167	0.076	3.88338e-94	NKT			CEP55	1.07225e-203	0.557171	0.275	0.006	2.20958e-199	proli.T
OAZ1	5.32981e-98	0.275103	0.919	0.914	1.09831e-93	NKT			NEIL3	1.5098e-200	0.470064	0.239	0.005	3.11124e-196	proli.T
SYTL2	1.33579e-97	0.409158	0.233	0.126	2.75266e-93	NKT			WDR62	6.48096e-199	0.394421	0.138	0.001	1.33553e-194	proli.T
TXK	1.60757e-97	0.446447	0.333	0.216	3.31272e-93	NKT			BUB1B	7.72957e-197	0.338212	0.174	0.002	1.59283e-192	proli.T
SYT11	1.85227e-97	0.345204	0.16	0.072	3.81697e-93	NKT			CENPN	1.23444e-193	0.731852	0.394	0.015	2.54382e-189	proli.T
UCP2	3.81291e-97	0.380789	0.749	0.7	7.85726e-93	NKT			TTK	8.44668e-193	0.336093	0.138	0.001	1.74061e-188	proli.T
SELT	4.18077e-97	0.421093	0.458	0.352	8.61531e-93	NKT			STMN1	1.25015e-190	3.84074	0.908	0.102	2.57618e-186	proli.T
JAKMIP2	4.18648e-97	0.307324	0.127	0.051	8.62707e-93	NKT			E2F1	6.11238e-188	0.499956	0.202	0.004	1.25958e-183	proli.T
UTRN	4.53674e-96	0.45293	0.435	0.322	9.34886e-92	NKT			CDKN3	1.62012e-187	0.833173	0.358	0.013	3.33858e-183	proli.T
FASLG	1.64881e-95	0.28813	0.126	0.05	3.3977e-91	NKT			SPAG5	2.285e-187	0.372668	0.202	0.004	4.7087e-183	proli.T
GLIPR2	7.96412e-95	0.445424	0.38	0.263	1.64117e-90	NKT			PRC1	1.20888e-183	0.870014	0.385	0.015	2.49113e-179	proli.T
IFI27L2	8.72283e-95	0.418796	0.338	0.227	1.79751e-90	NKT			UBE2T	1.43082e-169	1.01152	0.495	0.027	2.9485e-165	proli.T
EOMES	9.13709e-95	0.360151	0.207	0.106	1.88288e-90	NKT			AURKA	1.06097e-165	0.397879	0.239	0.006	2.18634e-161	proli.T
AKAP13	1.4722e-94	0.445397	0.503	0.406	3.03377e-90	NKT			HMGB3	7.91911e-163	0.685896	0.312	0.011	1.63189e-158	proli.T
ZBTB38	1.26827e-93	0.430614	0.382	0.267	2.61353e-89	NKT			HIST1H2AI	1.40348e-162	1.10612	0.266	0.008	2.89215e-158	proli.T
IGF2R	2.81979e-93	0.378044	0.21	0.111	5.81074e-89	NKT			CCNE1	7.15504e-154	0.264848	0.128	0.002	1.47444e-149	proli.T
TSPAN32	9.71075e-93	0.434794	0.318	0.208	2.00109e-88	NKT			NCAPG2	5.07719e-150	0.559137	0.303	0.011	1.04626e-145	proli.T
MIR4435-2HG	3.99288e-92	0.368508	0.243	0.134	8.22812e-88	NKT			WDR34	1.18295e-147	0.894765	0.349	0.016	2.4377e-143	proli.T
TRAPPC1	4.31042e-92	0.367493	0.633	0.565	8.88248e-88	NKT			KIF11	4.23636e-147	0.51781	0.239	0.007	8.72987e-143	proli.T
C11orf21	5.69491e-92	0.407592	0.247	0.143	1.17355e-87	NKT			RBBP8	4.92198e-146	0.761507	0.404	0.021	1.01427e-141	proli.T
MIEN1	1.91211e-91	0.42937	0.404	0.297	3.94028e-87	NKT			NCAPH	8.77893e-146	0.664554	0.321	0.013	1.80907e-141	proli.T
C20orf24	5.78661e-91	0.420925	0.396	0.288	1.19245e-86	NKT			DEPDC1B	1.49077e-145	0.353819	0.193	0.004	3.07203e-141	proli.T
IGFBP7	9.00568e-91	0.281486	0.156	0.068	1.8558e-86	NKT			POLE2	5.3401e-145	0.355745	0.165	0.003	1.10043e-140	proli.T
YWHAB	1.36733e-90	0.291535	0.862	0.84	2.81766e-86	NKT			TCF19	8.2944e-145	0.776568	0.404	0.021	1.70923e-140	proli.T
XBP1	2.30498e-90	0.42425	0.545	0.45	4.74987e-86	NKT			MXD3	1.5909e-143	0.431937	0.211	0.006	3.27836e-139	proli.T
PIK3AP1	2.43355e-90	0.277241	0.108	0.04	5.01481e-86	NKT			EZH2	4.68984e-143	0.996598	0.468	0.029	9.66435e-139	proli.T
RNF19A	3.18517e-88	0.428757	0.298	0.192	6.56368e-84	NKT			FANCI	5.2667e-143	0.750393	0.349	0.016	1.08531e-138	proli.T
ARL6IP5	3.58507e-88	0.321977	0.77	0.735	7.38776e-84	NKT			OIP5	1.40617e-133	0.359297	0.156	0.003	2.89769e-129	proli.T
AKNA	7.10847e-87	0.416101	0.455	0.351	1.46484e-82	NKT			FEN1	2.17479e-130	0.988831	0.468	0.032	4.4816e-126	proli.T
GSAP	2.93821e-86	0.33833	0.183	0.093	6.05476e-82	NKT			NUF2	2.19951e-130	0.478971	0.239	0.008	4.53252e-126	proli.T
CFLAR	2.77719e-85	0.406311	0.481	0.382	5.72295e-81	NKT			CENPE	1.78965e-129	0.659794	0.294	0.013	3.68794e-125	proli.T
PRKCH	4.62618e-84	0.398636	0.527	0.442	9.53317e-80	NKT			CHEK1	1.01571e-128	0.458907	0.239	0.008	2.09307e-124	proli.T
VAV3	1.31199e-83	0.280414	0.114	0.046	2.70361e-79	NKT			PAQR4	7.83237e-125	0.545125	0.312	0.015	1.61402e-120	proli.T
PGAM1	1.66456e-83	0.347786	0.575	0.502	3.43016e-79	NKT			PLK4	3.41043e-120	0.321855	0.174	0.004	7.02787e-116	proli.T
NFATC2	2.93966e-83	0.406376	0.396	0.29	6.05775e-79	NKT			DHFR	4.01496e-119	0.908149	0.385	0.024	8.27362e-115	proli.T
ADGRG5	1.45137e-82	0.282428	0.133	0.058	2.99084e-78	NKT			MCM4	6.95233e-119	0.721771	0.321	0.016	1.43267e-114	proli.T
RP11-25K19.1	3.00532e-82	0.29956	0.128	0.055	6.19306e-78	NKT			CCNE2	8.1681e-119	0.366628	0.183	0.005	1.6832e-114	proli.T
POMP	1.43575e-81	0.382829	0.472	0.383	2.95865e-77	NKT			CHAF1A	1.5461e-116	0.601297	0.33	0.018	3.18604e-112	proli.T
JAK1	3.11598e-81	0.280899	0.726	0.672	6.4211e-77	NKT			PSMC3IP	2.37251e-111	0.363612	0.22	0.008	4.88903e-107	proli.T
PSMA7	6.39406e-81	0.338249	0.674	0.634	1.31762e-76	NKT			KIAA1524	3.02923e-111	0.327082	0.22	0.008	6.24233e-107	proli.T
CCDC88C	1.29124e-80	0.425046	0.351	0.251	2.66086e-76	NKT			HIST1H2AH	4.58052e-111	0.277595	0.138	0.003	9.43907e-107	proli.T
DNAJB6	1.3383e-80	0.419218	0.399	0.307	2.75783e-76	NKT			FBXO5	1.75056e-110	0.794272	0.349	0.021	3.60737e-106	proli.T
SLC27A3	3.47212e-80	0.290865	0.136	0.062	7.15501e-76	NKT			IFI27L1	2.55349e-106	0.627932	0.376	0.025	5.26197e-102	proli.T
RFTN1	5.68741e-80	0.386531	0.23	0.136	1.17201e-75	NKT			BRCA2	2.12593e-105	0.488878	0.294	0.015	4.3809e-101	proli.T
ACTG1	8.5849e-80	0.310234	0.968	0.975	1.76909e-75	NKT			MCM7	1.23908e-104	1.62319	0.596	0.067	2.55337e-100	proli.T
HSP90B1	1.12359e-79	0.383966	0.638	0.579	2.31539e-75	NKT			CCNB1	3.89249e-104	0.503352	0.211	0.008	8.02126e-100	proli.T
RABAC1	1.51994e-79	0.34792	0.576	0.504	3.13213e-75	NKT			CKS1B	2.83956e-103	1.28983	0.569	0.059	5.85149e-99	proli.T
RAP1GAP2	6.42642e-79	0.340137	0.174	0.09	1.32429e-74	NKT			SAC3D1	4.15377e-103	0.839411	0.404	0.03	8.55968e-99	proli.T
PLEKHG3	1.30123e-78	0.307179	0.15	0.072	2.68145e-74	NKT			ZGRF1	1.10173e-102	0.509907	0.193	0.007	2.27034e-98	proli.T
LMAN2	2.03387e-78	0.383709	0.459	0.373	4.19119e-74	NKT			TIMELESS	1.90935e-102	0.580676	0.257	0.012	3.9346e-98	proli.T
FAM46A	6.13039e-78	0.263548	0.108	0.044	1.26329e-73	NKT			CENPH	3.0865e-98	0.680194	0.385	0.028	6.36035e-94	proli.T
KLRK1	7.44607e-78	0.329515	0.162	0.08	1.53441e-73	NKT			HELLS	7.56326e-97	0.900613	0.385	0.029	1.55856e-92	proli.T
MFSD10	8.33762e-78	0.413205	0.353	0.255	1.71813e-73	NKT			MASTL	6.46397e-93	0.331172	0.147	0.004	1.33203e-88	proli.T
MIDN	1.01094e-77	0.340719	0.174	0.09	2.08323e-73	NKT			CCDC34	9.05279e-93	0.668047	0.312	0.02	1.86551e-88	proli.T
P4HB	1.99063e-77	0.367036	0.545	0.465	4.1021e-73	NKT			NDC80	4.52956e-92	0.605639	0.303	0.019	9.33406e-88	proli.T
ENPP4	2.38111e-77	0.292497	0.125	0.056	4.90676e-73	NKT			ECT2	1.10301e-91	0.360431	0.211	0.009	2.27298e-87	proli.T
ARF1	3.03347e-77	0.306707	0.678	0.635	6.25106e-73	NKT			MCM5	1.26053e-90	1.15532	0.578	0.068	2.59758e-86	proli.T
HMGB1	4.50622e-77	0.267676	0.892	0.883	9.28597e-73	NKT			PCNA	1.99749e-90	1.50814	0.642	0.087	4.11623e-86	proli.T
UBE2E3	1.59248e-76	0.377255	0.286	0.189	3.28162e-72	NKT			CENPP	4.3824e-90	0.359681	0.183	0.007	9.03082e-86	proli.T
SSBP3	1.69371e-76	0.317374	0.149	0.073	3.49023e-72	NKT			RFC3	8.10317e-90	0.490567	0.239	0.012	1.66982e-85	proli.T
STAT4	1.84912e-76	0.396637	0.372	0.274	3.81048e-72	NKT			PRR11	3.68175e-89	0.252204	0.147	0.004	7.58697e-85	proli.T
APOBEC3C	2.57995e-76	0.382534	0.268	0.169	5.31651e-72	NKT			HIST1H2AL	1.42607e-88	0.276061	0.138	0.004	2.93871e-84	proli.T
ADGRE5	2.98875e-76	0.399628	0.483	0.393	6.15892e-72	NKT			RFC4	3.9504e-87	0.785806	0.468	0.046	8.14059e-83	proli.T
AGTRAP	4.55643e-76	0.382646	0.277	0.178	9.38943e-72	NKT			KIF18A	5.60413e-86	0.27547	0.165	0.006	1.15484e-81	proli.T
PRR13	5.06944e-76	0.308518	0.716	0.693	1.04466e-71	NKT			SGOL2	7.10553e-85	0.530615	0.239	0.013	1.46424e-80	proli.T
MRPL10	1.75198e-75	0.391927	0.298	0.199	3.61031e-71	NKT			CHAF1B	4.13621e-84	0.41782	0.211	0.01	8.52349e-80	proli.T
MRPS6	1.8346e-75	0.388514	0.434	0.344	3.78056e-71	NKT			WDHD1	1.48116e-83	0.314259	0.22	0.011	3.05222e-79	proli.T
IL2RG	4.7877e-75	0.272661	0.868	0.864	9.86601e-71	NKT			NRM	6.39987e-83	1.01751	0.468	0.049	1.31882e-78	proli.T
JAKMIP1	4.89372e-75	0.313303	0.151	0.074	1.00845e-70	NKT			WDR76	1.54752e-82	0.64767	0.404	0.036	3.18897e-78	proli.T
UAP1	8.03278e-75	0.310086	0.154	0.077	1.65532e-70	NKT			ATAD5	2.44565e-82	0.550796	0.284	0.019	5.03975e-78	proli.T
PRR5	2.52513e-74	0.363805	0.211	0.122	5.20354e-70	NKT			DTYMK	7.27179e-82	0.902496	0.55	0.065	1.4985e-77	proli.T
UBC	3.67838e-74	0.25894	0.913	0.913	7.58003e-70	NKT			GMNN	6.79816e-81	0.537849	0.349	0.028	1.4009e-76	proli.T
FNDC3B	6.20926e-74	0.310662	0.147	0.072	1.27954e-69	NKT			HIST1H2AM	2.44531e-79	0.407451	0.229	0.013	5.03906e-75	proli.T
RGS3	4.07676e-73	0.312086	0.168	0.087	8.40097e-69	NKT			CDK2	8.25033e-77	0.440614	0.312	0.024	1.70015e-72	proli.T
SYTL1	6.33067e-73	0.384904	0.515	0.438	1.30456e-68	NKT			RACGAP1	1.19716e-76	0.53301	0.312	0.024	2.46699e-72	proli.T
RAB29	1.87478e-72	0.394226	0.389	0.295	3.86336e-68	NKT			MAD2L1	3.69707e-76	0.898113	0.477	0.054	7.61855e-72	proli.T
DYNLL1	3.09866e-72	0.390221	0.473	0.384	6.38541e-68	NKT			RFC5	7.55539e-74	0.496075	0.321	0.026	1.55694e-69	proli.T
CDKN2D	9.79932e-72	0.406837	0.299	0.204	2.01935e-67	NKT			SMC2	5.89069e-73	0.813643	0.431	0.046	1.21389e-68	proli.T
KIF21A	1.39761e-71	0.335321	0.162	0.085	2.88006e-67	NKT			ZNF367	8.5315e-73	0.356649	0.202	0.011	1.75809e-68	proli.T
SDF4	4.93936e-71	0.403022	0.386	0.297	1.01785e-66	NKT			CHTF18	1.2539e-70	0.338261	0.183	0.009	2.58392e-66	proli.T
INPP5D	5.86193e-71	0.39412	0.285	0.192	1.20797e-66	NKT			HIST1H2AG	2.00881e-66	0.689794	0.239	0.016	4.13956e-62	proli.T
NRROS	6.82283e-71	0.308777	0.146	0.073	1.40598e-66	NKT			RNASEH2A	2.62067e-64	0.757532	0.459	0.057	5.40041e-60	proli.T
PRKCB	1.01489e-70	0.381889	0.303	0.207	2.09139e-66	NKT			ATAD2	1.68979e-62	1.0338	0.431	0.054	3.48216e-58	proli.T
CMC1	1.04492e-70	0.619704	0.361	0.261	2.15326e-66	NKT			CDCA7L	1.95215e-62	0.439818	0.165	0.008	4.02279e-58	proli.T
MTPN	1.3888e-70	0.387752	0.403	0.317	2.8619e-66	NKT			HIST2H2AB	4.51925e-62	0.393706	0.147	0.007	9.31283e-58	proli.T
CYB561D2	1.88018e-70	0.373208	0.301	0.208	3.87448e-66	NKT			CTNNAL1	5.98954e-62	0.473294	0.202	0.013	1.23426e-57	proli.T
PIK3R5	3.03263e-70	0.379009	0.307	0.213	6.24934e-66	NKT			DDX11	1.38423e-61	0.409309	0.22	0.015	2.85249e-57	proli.T
WIPF1	4.03903e-70	0.337008	0.576	0.507	8.32323e-66	NKT			MCM3	2.40213e-61	1.11928	0.596	0.099	4.95007e-57	proli.T
SH3BP2	6.62849e-70	0.321191	0.182	0.1	1.36593e-65	NKT			H2AFX	1.12185e-60	1.50784	0.55	0.093	2.3118e-56	proli.T
TNFRSF18	1.37796e-69	0.359764	0.102	0.043	2.83956e-65	NKT			INCENP	1.39107e-60	0.33997	0.211	0.014	2.86659e-56	proli.T
SELPLG	1.40464e-69	0.336454	0.626	0.586	2.89454e-65	NKT			GINS4	2.88177e-60	0.271146	0.156	0.008	5.93845e-56	proli.T
HPGD	2.25206e-69	0.349725	0.146	0.074	4.64082e-65	NKT			TMEM106C	5.99392e-60	1.33288	0.615	0.113	1.23517e-55	proli.T
WDR83OS	1.80623e-68	0.31959	0.589	0.546	3.7221e-64	NKT			C19orf48	6.09051e-60	0.63244	0.422	0.052	1.25507e-55	proli.T
PSAP	3.88628e-68	0.336514	0.563	0.502	8.00845e-64	NKT			BUB1	8.64493e-60	0.262172	0.156	0.008	1.78146e-55	proli.T
POLR2L	1.09182e-67	0.318713	0.607	0.557	2.24992e-63	NKT			LMNB1	2.82867e-59	1.14195	0.523	0.082	5.82904e-55	proli.T
LINC00152	2.94651e-67	0.318132	0.273	0.174	6.07187e-63	NKT			CDCA7	5.11418e-58	0.829702	0.44	0.058	1.05388e-53	proli.T
GLIPR1	3.13572e-67	0.355086	0.404	0.308	6.46179e-63	NKT			PHF19	2.0551e-57	0.95191	0.477	0.07	4.23494e-53	proli.T
TGFBR1	4.47106e-67	0.290695	0.139	0.069	9.21351e-63	NKT			ARHGAP11A	8.39125e-57	0.5004	0.239	0.019	1.72919e-52	proli.T
NT5C	1.37566e-66	0.368288	0.355	0.265	2.83482e-62	NKT			NCAPH2	2.45422e-56	0.696394	0.376	0.045	5.05741e-52	proli.T
PREX1	2.80014e-66	0.361898	0.213	0.129	5.77025e-62	NKT			TUBG1	2.62322e-53	0.401395	0.294	0.029	5.40566e-49	proli.T
PTPN18	9.07305e-66	0.354649	0.244	0.157	1.86968e-61	NKT			C14orf80	7.52294e-53	0.399594	0.211	0.016	1.55025e-48	proli.T
VASP	1.07165e-65	0.3875	0.381	0.294	2.20835e-61	NKT			KNTC1	1.44149e-52	0.364346	0.183	0.012	2.97047e-48	proli.T
BPGM	1.59393e-65	0.296883	0.141	0.071	3.28461e-61	NKT			RFC2	3.6932e-52	0.601463	0.404	0.054	7.61058e-48	proli.T
BATF	1.89572e-65	0.339975	0.257	0.167	3.90651e-61	NKT			WHSC1	1.55722e-49	0.556923	0.367	0.047	3.20897e-45	proli.T
FCRL3	2.1222e-65	0.251974	0.131	0.062	4.37322e-61	NKT			TFDP1	2.44753e-49	0.71563	0.459	0.071	5.04362e-45	proli.T
EBP	2.56817e-65	0.341622	0.235	0.149	5.29223e-61	NKT			CARHSP1	2.61698e-49	1.16363	0.67	0.149	5.39281e-45	proli.T
SELK	2.65551e-65	0.348203	0.455	0.379	5.47222e-61	NKT			HMGB2	1.20354e-48	2.2641	0.807	0.295	2.48014e-44	proli.T
ARPC5	2.8471e-65	0.310587	0.644	0.599	5.86702e-61	NKT			BLM	3.58414e-48	0.370254	0.248	0.024	7.38584e-44	proli.T
ZNF600	9.5077e-65	0.335117	0.191	0.11	1.95925e-60	NKT			CKS2	4.47454e-48	1.10135	0.495	0.088	9.22067e-44	proli.T
LRP10	2.12133e-64	0.392979	0.385	0.307	4.37142e-60	NKT			NCAPD2	7.07562e-48	0.404431	0.303	0.034	1.45807e-43	proli.T
SERTAD3	7.59437e-64	0.258111	0.11	0.05	1.56497e-59	NKT			ARHGAP11B	1.52069e-47	0.476207	0.266	0.027	3.13369e-43	proli.T
CYCS	1.12361e-63	0.347488	0.426	0.347	2.31542e-59	NKT			MCM6	6.4964e-47	0.703284	0.459	0.074	1.33871e-42	proli.T
UBE2F	1.3166e-63	0.332675	0.232	0.145	2.71313e-59	NKT			PAICS	4.75907e-46	0.566144	0.358	0.048	9.80702e-42	proli.T
NCALD	3.30913e-63	0.277333	0.136	0.068	6.81912e-59	NKT			LIG1	7.37046e-45	0.786154	0.376	0.055	1.51883e-40	proli.T
IDS	5.07838e-63	0.3594	0.42	0.334	1.0465e-58	NKT			PIDD1	2.06026e-44	0.353358	0.22	0.02	4.24557e-40	proli.T
STK10	9.29258e-63	0.376947	0.402	0.319	1.91492e-58	NKT			RP1-34B20.21	2.26326e-44	0.26119	0.138	0.008	4.66391e-40	proli.T
DIP2A	9.82086e-63	0.37629	0.31	0.221	2.02378e-58	NKT			RRM1	3.59453e-43	0.768845	0.459	0.08	7.40724e-39	proli.T
BTN3A2	1.94362e-62	0.349932	0.51	0.441	4.00522e-58	NKT			POLA1	5.99097e-43	0.307547	0.156	0.011	1.23456e-38	proli.T
ACTR3	3.51172e-62	0.309821	0.672	0.646	7.23659e-58	NKT			MTHFD1	7.66013e-43	0.562169	0.376	0.056	1.57852e-38	proli.T
BLOC1S1	4.65965e-62	0.361497	0.363	0.281	9.60214e-58	NKT			SMC4	1.33826e-42	1.22002	0.541	0.117	2.75774e-38	proli.T
RP4-728D4.2	1.94874e-61	0.268348	0.125	0.061	4.01577e-57	NKT			TUBA1B	2.10581e-42	2.91945	0.853	0.492	4.33944e-38	proli.T
WDR1	6.6394e-61	0.330254	0.565	0.509	1.36818e-56	NKT			HIRIP3	6.27578e-42	0.528864	0.367	0.053	1.29325e-37	proli.T
VPS37B	7.4296e-61	0.345524	0.243	0.158	1.53102e-56	NKT			POLD3	1.83415e-41	0.444724	0.266	0.031	3.77963e-37	proli.T
BST2	9.40658e-61	0.328056	0.479	0.409	1.93841e-56	NKT			UBE2S	3.82024e-41	0.771988	0.45	0.08	7.87236e-37	proli.T
HSPA5	1.20989e-60	0.391505	0.496	0.428	2.49322e-56	NKT			HMGN2	5.93387e-41	2.12732	0.927	0.634	1.22279e-36	proli.T
ZBTB7A	2.28921e-60	0.357083	0.206	0.127	4.71738e-56	NKT			POLD1	5.97841e-41	0.333128	0.229	0.024	1.23197e-36	proli.T
SQSTM1	2.32902e-60	0.326216	0.52	0.462	4.79942e-56	NKT			ACOT7	6.26644e-41	0.666442	0.376	0.058	1.29133e-36	proli.T
CD58	4.03438e-60	0.322277	0.208	0.128	8.31366e-56	NKT			FANCG	7.32449e-41	0.335535	0.202	0.019	1.50936e-36	proli.T
SIGIRR	4.58888e-60	0.318108	0.549	0.494	9.45631e-56	NKT			FANCD2	1.94475e-40	0.27393	0.174	0.014	4.00755e-36	proli.T
LYAR	5.21309e-60	0.284668	0.473	0.362	1.07426e-55	NKT			NCAPD3	2.35817e-40	0.460218	0.312	0.042	4.85948e-36	proli.T
HLA-DRA	6.24435e-60	0.335642	0.254	0.162	1.28677e-55	NKT			DUT	2.90412e-40	1.62332	0.789	0.302	5.98451e-36	proli.T
MAST3	7.68994e-60	0.257165	0.107	0.05	1.58467e-55	NKT			NDC1	4.8017e-40	0.33761	0.211	0.021	9.89485e-36	proli.T
WDR45	5.60828e-59	0.34613	0.251	0.168	1.1557e-54	NKT			SLC43A3	5.10891e-40	0.444498	0.321	0.044	1.05279e-35	proli.T
MAPRE2	5.93735e-59	0.363243	0.348	0.262	1.22351e-54	NKT			CENPK	7.91778e-40	0.814077	0.431	0.076	1.63162e-35	proli.T
ARHGAP25	4.00621e-58	0.3409	0.342	0.255	8.25559e-54	NKT			ZWILCH	1.66285e-39	0.327249	0.211	0.021	3.42664e-35	proli.T
REL	5.00622e-58	0.364128	0.309	0.224	1.03163e-53	NKT			CEP57L1	1.79873e-39	0.305368	0.183	0.016	3.70664e-35	proli.T
NPRL2	5.55616e-58	0.335651	0.232	0.152	1.14496e-53	NKT			FANCL	6.03368e-39	0.324371	0.202	0.02	1.24336e-34	proli.T
RAB9A	5.64534e-58	0.321067	0.264	0.18	1.16334e-53	NKT			SHMT1	6.23793e-39	0.394097	0.284	0.036	1.28545e-34	proli.T
RALY	9.9032e-58	0.316586	0.52	0.465	2.04075e-53	NKT			H2AFZ	6.88608e-39	1.80672	0.899	0.53	1.41901e-34	proli.T
PRDX5	1.23368e-57	0.355282	0.467	0.408	2.54225e-53	NKT			TUBB	1.43616e-38	2.7632	0.862	0.485	2.95949e-34	proli.T
DIAPH1	2.1584e-57	0.355165	0.349	0.265	4.44781e-53	NKT			HADH	1.54418e-38	0.729213	0.404	0.069	3.18208e-34	proli.T
TMBIM6	2.6841e-57	0.272962	0.701	0.689	5.53113e-53	NKT			YEATS4	7.17066e-38	0.674465	0.349	0.055	1.47766e-33	proli.T
CCND3	3.13702e-57	0.276613	0.738	0.723	6.46445e-53	NKT			BARD1	8.66784e-38	0.399826	0.321	0.046	1.78618e-33	proli.T
BZW1	4.38279e-57	0.3366	0.489	0.425	9.03162e-53	NKT			FABP5	1.58937e-37	1.03508	0.587	0.137	3.27521e-33	proli.T
RAB27A	7.08548e-57	0.320594	0.272	0.186	1.46011e-52	NKT			DNAJC9	6.25492e-37	0.929106	0.569	0.132	1.28895e-32	proli.T
RRBP1	1.06259e-56	0.277071	0.136	0.071	2.18968e-52	NKT			CLN6	1.04927e-36	0.499611	0.321	0.048	2.16224e-32	proli.T
CDC42	1.4011e-56	0.267887	0.735	0.717	2.88724e-52	NKT			KIF22	1.34594e-36	0.99991	0.523	0.118	2.77358e-32	proli.T
RAB1B	1.9716e-56	0.341013	0.396	0.32	4.06288e-52	NKT			NUDT1	9.65005e-36	0.947428	0.532	0.122	1.98858e-31	proli.T
SUPT4H1	2.30536e-56	0.356378	0.366	0.289	4.75066e-52	NKT			RP11-386G11.10	1.42742e-35	0.560465	0.156	0.013	2.94148e-31	proli.T
HLA-F	2.60092e-56	0.271273	0.675	0.638	5.35972e-52	NKT			TOPBP1	2.17798e-35	0.453592	0.349	0.056	4.48817e-31	proli.T
TMEM59	3.79685e-56	0.294775	0.599	0.562	7.82417e-52	NKT			SLC27A2	2.58342e-35	0.335564	0.248	0.031	5.32365e-31	proli.T
RHBDF2	5.1579e-56	0.293581	0.145	0.079	1.06289e-51	NKT			GAPDH	4.05827e-35	1.40462	0.982	0.953	8.36288e-31	proli.T
GADD45B	6.03835e-56	0.353041	0.282	0.2	1.24432e-51	NKT			RP11-545E17.3	7.18933e-35	0.348902	0.239	0.029	1.4815e-30	proli.T
CD47	6.10087e-56	0.323903	0.514	0.451	1.25721e-51	NKT			SAE1	8.07227e-35	0.818915	0.523	0.118	1.66345e-30	proli.T
YWHAQ	1.40406e-55	0.287955	0.572	0.507	2.89335e-51	NKT			VRK1	1.38574e-34	0.486964	0.394	0.07	2.85559e-30	proli.T
CALHM2	1.41541e-55	0.316193	0.193	0.119	2.91673e-51	NKT			SLC1A4	1.59941e-34	0.578901	0.266	0.036	3.29591e-30	proli.T
CDC42SE1	1.75404e-55	0.33433	0.49	0.427	3.61456e-51	NKT			CDKN2A	5.0657e-34	0.652264	0.404	0.076	1.04389e-29	proli.T
MAP2K3	3.82486e-55	0.329639	0.24	0.161	7.88189e-51	NKT			CTPS1	5.21905e-34	0.275983	0.248	0.032	1.07549e-29	proli.T
TCIRG1	4.26656e-55	0.365592	0.32	0.242	8.79209e-51	NKT			CBX5	6.61206e-34	0.580138	0.422	0.08	1.36255e-29	proli.T
ATP5I	1.29924e-54	0.327404	0.506	0.448	2.67733e-50	NKT			PRIM2	2.18192e-33	0.388621	0.294	0.044	4.49627e-29	proli.T
TMX4	1.81708e-54	0.345805	0.322	0.241	3.74445e-50	NKT			SAMD1	3.3363e-33	0.294484	0.183	0.019	6.87511e-29	proli.T
HOTAIRM1	4.13632e-54	0.273666	0.137	0.074	8.52371e-50	NKT			RP11-620J15.3	3.79798e-33	0.262426	0.229	0.028	7.8265e-29	proli.T
USB1	5.76312e-54	0.316766	0.203	0.128	1.18761e-49	NKT			CDKN2C	6.50276e-33	0.425294	0.239	0.031	1.34002e-28	proli.T
PTPRA	5.7989e-54	0.342509	0.271	0.191	1.19498e-49	NKT			DNMT1	1.8653e-32	1.05809	0.67	0.195	3.84383e-28	proli.T
ITGB7	5.93797e-54	0.361015	0.456	0.391	1.22364e-49	NKT			SLC25A5	3.73096e-32	1.50072	0.826	0.468	7.68839e-28	proli.T
DDOST	1.44049e-53	0.32938	0.442	0.381	2.96842e-49	NKT			CKAP2	7.92051e-32	0.578729	0.376	0.07	1.63218e-27	proli.T
RP5-1171I10.5	2.27775e-53	0.351719	0.246	0.168	4.69375e-49	NKT			CCP110	8.3428e-32	0.25051	0.22	0.027	1.7192e-27	proli.T
MACF1	8.00719e-53	0.369641	0.392	0.318	1.65004e-48	NKT			LRR1	1.44909e-31	0.355367	0.257	0.036	2.98614e-27	proli.T
CEBPB	1.74351e-52	0.388444	0.272	0.196	3.59286e-48	NKT			ALYREF	1.65756e-31	0.275946	0.183	0.02	3.41574e-27	proli.T
CCPG1	1.78508e-52	0.318056	0.204	0.13	3.67852e-48	NKT			HAUS1	3.47812e-31	0.379858	0.385	0.071	7.16736e-27	proli.T
MPST	1.8572e-52	0.254821	0.128	0.068	3.82713e-48	NKT			USP1	3.63946e-31	0.814639	0.596	0.154	7.49983e-27	proli.T
HCLS1	2.27404e-52	0.253063	0.718	0.7	4.68612e-48	NKT			TTF2	7.09192e-31	0.436705	0.294	0.047	1.46143e-26	proli.T
GNAI2	4.01692e-52	0.347631	0.362	0.287	8.27767e-48	NKT			NEMP1	8.50265e-31	0.263784	0.183	0.02	1.75214e-26	proli.T
PLEKHA1	8.94684e-52	0.338467	0.259	0.182	1.84367e-47	NKT			MMS22L	6.56834e-30	0.364752	0.174	0.019	1.35354e-25	proli.T
TMED9	1.11144e-51	0.327315	0.4	0.331	2.29034e-47	NKT			CDCA4	8.7161e-30	0.418474	0.367	0.069	1.79613e-25	proli.T
BCL2L1	2.04945e-51	0.305906	0.19	0.119	4.2233e-47	NKT			LMNB2	1.33342e-29	0.411748	0.239	0.034	2.74777e-25	proli.T
ARF6	4.1741e-51	0.348908	0.457	0.393	8.60157e-47	NKT			DSN1	1.41362e-29	0.305067	0.193	0.023	2.91304e-25	proli.T
RAB8A	1.69059e-50	0.334244	0.325	0.252	3.4838e-46	NKT			BCL2L12	2.18183e-29	0.275974	0.275	0.043	4.49609e-25	proli.T
ARF5	2.94373e-50	0.28568	0.549	0.51	6.06615e-46	NKT			HNRNPAB	2.28959e-29	0.914394	0.633	0.189	4.71815e-25	proli.T
PARP15	3.24973e-50	0.336981	0.219	0.146	6.69672e-46	NKT			RPL39L	2.98027e-29	0.397615	0.321	0.056	6.14145e-25	proli.T
RCBTB2	3.42471e-50	0.286028	0.166	0.099	7.0573e-46	NKT			NUDT8	5.37945e-29	0.393931	0.211	0.028	1.10854e-24	proli.T
COPE	4.51008e-50	0.307896	0.515	0.468	9.29392e-46	NKT			RPA3	5.46272e-29	0.966622	0.651	0.197	1.1257e-24	proli.T
DRAP1	5.22102e-50	0.276783	0.563	0.523	1.0759e-45	NKT			HMGB1	5.49747e-29	1.14997	0.982	0.85	1.13286e-24	proli.T
AGTPBP1	6.7679e-50	0.318007	0.232	0.157	1.39466e-45	NKT			CENPQ	9.60003e-29	0.370849	0.193	0.024	1.97828e-24	proli.T
RAB5C	8.11428e-50	0.309447	0.425	0.365	1.67211e-45	NKT			TACC3	1.75048e-28	0.60854	0.385	0.079	3.60721e-24	proli.T
BAX	2.01951e-49	0.354488	0.447	0.384	4.16159e-45	NKT			MYL6B	2.02475e-28	0.268162	0.202	0.026	4.17241e-24	proli.T
PPP3CC	2.30119e-49	0.324594	0.397	0.33	4.74206e-45	NKT			CEP85	2.39054e-28	0.254353	0.183	0.022	4.92619e-24	proli.T
TNFRSF1A	4.26813e-49	0.300694	0.258	0.182	8.79533e-45	NKT			TUBB4B	9.39021e-28	1.20482	0.624	0.213	1.93504e-23	proli.T
SH3BGRL	5.35273e-49	0.296564	0.564	0.537	1.10304e-44	NKT			HPRT1	9.43404e-28	0.763682	0.633	0.183	1.94407e-23	proli.T
BRK1	7.0233e-49	0.257975	0.642	0.624	1.44729e-44	NKT			MT2A	1.99944e-27	1.45098	0.661	0.232	4.12025e-23	proli.T
SPSB3	1.92911e-48	0.321036	0.474	0.421	3.97531e-44	NKT			SKA2	2.42952e-27	0.685714	0.578	0.154	5.00652e-23	proli.T
ATP8A1	2.55698e-48	0.301353	0.213	0.141	5.26917e-44	NKT			SNRNP25	2.72277e-27	0.320244	0.312	0.056	5.61082e-23	proli.T
C6orf1	2.90383e-48	0.309177	0.241	0.167	5.98392e-44	NKT			FAM111A	8.08189e-27	0.610086	0.431	0.098	1.66544e-22	proli.T
MAP1LC3B	3.01755e-48	0.302206	0.479	0.424	6.21827e-44	NKT			NASP	9.48275e-27	0.852497	0.633	0.195	1.95411e-22	proli.T
SEPW1	3.42957e-48	0.282044	0.586	0.553	7.06731e-44	NKT			SLBP	1.02821e-26	1.02869	0.651	0.23	2.11883e-22	proli.T
HENMT1	4.74297e-48	0.281806	0.174	0.107	9.77384e-44	NKT			ICMT	1.12927e-26	0.268955	0.284	0.048	2.32709e-22	proli.T
VCL	5.51877e-48	0.329169	0.208	0.137	1.13725e-43	NKT			FANCA	1.41968e-26	0.292297	0.183	0.023	2.92554e-22	proli.T
PSMB6	7.93704e-48	0.2953	0.431	0.377	1.63558e-43	NKT			PPIA	1.64181e-26	0.90157	0.963	0.946	3.38329e-22	proli.T
TAPBP	1.25638e-47	0.290668	0.58	0.547	2.58902e-43	NKT			LRRC45	1.64239e-26	0.26361	0.202	0.027	3.38447e-22	proli.T
FBXW5	1.64342e-47	0.33765	0.359	0.29	3.38659e-43	NKT			MCMBP	2.5658e-26	0.45851	0.376	0.08	5.28734e-22	proli.T
PSME2	2.11932e-47	0.263752	0.639	0.614	4.36728e-43	NKT			PRIM1	3.3175e-26	0.467041	0.266	0.044	6.83636e-22	proli.T
DNAJC1	2.34534e-47	0.300526	0.3	0.222	4.83304e-43	NKT			RMI1	4.89865e-26	0.356967	0.156	0.018	1.00947e-21	proli.T
TPM4	2.66305e-47	0.386391	0.31	0.235	5.48774e-43	NKT			GSTZ1	8.88175e-26	0.256233	0.147	0.016	1.83026e-21	proli.T
RBM8A	3.30273e-47	0.293163	0.477	0.427	6.80594e-43	NKT			ACYP1	8.94588e-26	0.551252	0.404	0.09	1.84348e-21	proli.T
PIP4K2A	5.99076e-47	0.284945	0.19	0.122	1.23452e-42	NKT			TMPO	1.026e-25	0.967493	0.55	0.16	2.11427e-21	proli.T
IL10RA	7.01038e-47	0.265611	0.529	0.459	1.44463e-42	NKT			KPNA2	1.11239e-25	0.451643	0.33	0.065	2.29231e-21	proli.T
VIMP	7.23173e-47	0.31154	0.259	0.185	1.49024e-42	NKT			HPSE	1.28349e-25	0.335938	0.147	0.016	2.64488e-21	proli.T
ATP5J2	8.58253e-47	0.251822	0.588	0.563	1.7686e-42	NKT			MPHOSPH9	1.33652e-25	0.372722	0.294	0.053	2.75417e-21	proli.T
VPS26B	2.23669e-46	0.331428	0.245	0.175	4.60914e-42	NKT			DLEU2	2.02141e-25	0.395409	0.266	0.046	4.16552e-21	proli.T
CTDSP1	2.93319e-46	0.324538	0.31	0.239	6.04442e-42	NKT			PTMA	5.01083e-25	0.741296	1	0.998	1.03258e-20	proli.T
ADIPOR2	3.79759e-46	0.262122	0.145	0.084	7.82569e-42	NKT			EIF4EBP1	9.42316e-25	0.550488	0.376	0.083	1.94183e-20	proli.T
GYG1	5.85358e-46	0.29758	0.227	0.155	1.20625e-41	NKT			PXMP2	1.08722e-24	0.365573	0.22	0.034	2.24044e-20	proli.T
CAPNS1	7.23095e-46	0.294526	0.198	0.13	1.49008e-41	NKT			RANBP1	2.38741e-24	1.00226	0.725	0.279	4.91973e-20	proli.T
ACTR2	8.45647e-46	0.302332	0.504	0.455	1.74263e-41	NKT			H2AFY	1.50683e-23	0.972941	0.642	0.224	3.10512e-19	proli.T
SDF2L1	1.65172e-45	0.347974	0.281	0.209	3.4037e-41	NKT			ZDHHC12	1.87781e-23	0.664982	0.468	0.123	3.86961e-19	proli.T
ARHGAP30	2.26982e-45	0.309707	0.444	0.387	4.67742e-41	NKT			MTHFD2	2.00917e-23	1.10432	0.578	0.192	4.1403e-19	proli.T
ARAP2	2.71151e-45	0.311866	0.281	0.207	5.58761e-41	NKT			STRA13	2.4794e-23	0.79664	0.633	0.204	5.1093e-19	proli.T
MAD2L2	3.7525e-45	0.30024	0.208	0.14	7.73278e-41	NKT			RABL6	4.59943e-23	0.526101	0.413	0.101	9.47804e-19	proli.T
ACAA2	1.79259e-44	0.303955	0.264	0.192	3.69399e-40	NKT			MICB	4.9701e-23	0.357784	0.266	0.049	1.02419e-18	proli.T
THEMIS2	2.8315e-44	0.293269	0.162	0.1	5.83488e-40	NKT			HLA-DRA	5.12764e-23	1.20256	0.743	0.296	1.05665e-18	proli.T
MLLT6	2.93694e-44	0.32848	0.248	0.179	6.05215e-40	NKT			GGCT	5.16174e-23	0.636816	0.394	0.094	1.06368e-18	proli.T
TADA3	3.69031e-44	0.309217	0.315	0.247	7.60462e-40	NKT			HDGF	1.02365e-22	0.3191	0.339	0.073	2.10943e-18	proli.T
PDE4D	1.471e-43	0.294104	0.182	0.116	3.0313e-39	NKT			FAF1	1.12218e-22	0.546325	0.33	0.072	2.31248e-18	proli.T
GNB2	2.57905e-43	0.281317	0.501	0.453	5.31466e-39	NKT			PRDX3	1.28626e-22	0.802692	0.624	0.208	2.6506e-18	proli.T
PTP4A2	4.1792e-43	0.301913	0.492	0.44	8.61208e-39	NKT			IDH2	1.43563e-22	0.984299	0.706	0.281	2.9584e-18	proli.T
NDUFA6	6.25606e-43	0.288186	0.404	0.347	1.28919e-38	NKT			NABP2	1.87753e-22	0.409467	0.413	0.101	3.86903e-18	proli.T
APOL6	6.67625e-43	0.320776	0.272	0.203	1.37577e-38	NKT			PSMG1	2.01969e-22	0.325821	0.321	0.067	4.16198e-18	proli.T
SLC25A20	7.645e-43	0.252217	0.156	0.095	1.57541e-38	NKT			N4BP2	2.73237e-22	0.390078	0.312	0.065	5.63059e-18	proli.T
CCDC69	9.71791e-43	0.311582	0.325	0.259	2.00257e-38	NKT			TEX30	3.11209e-22	0.39146	0.303	0.062	6.41309e-18	proli.T
UHMK1	3.26285e-42	0.32297	0.331	0.267	6.72376e-38	NKT			SH3GLB2	3.43659e-22	0.252327	0.193	0.029	7.08179e-18	proli.T
NFATC3	3.46717e-42	0.32931	0.314	0.248	7.1448e-38	NKT			MAD2L2	3.715e-22	0.735413	0.55	0.169	7.6555e-18	proli.T
ARHGDIA	4.15152e-42	0.262088	0.545	0.509	8.55503e-38	NKT			NUP37	5.65317e-22	0.316811	0.294	0.059	1.16495e-17	proli.T
PITPNC1	1.34309e-41	0.319546	0.285	0.22	2.76771e-37	NKT			TSPAN3	5.85217e-22	0.468578	0.211	0.035	1.20596e-17	proli.T
ZNF276	1.37946e-41	0.296646	0.218	0.153	2.84265e-37	NKT			H2AFV	8.91561e-22	1.32546	0.752	0.402	1.83724e-17	proli.T
DEK	1.48308e-41	0.298658	0.474	0.425	3.05617e-37	NKT			EIF4A3	1.79877e-21	0.721116	0.55	0.173	3.70672e-17	proli.T
SERPINB6	2.37752e-41	0.28631	0.193	0.129	4.89935e-37	NKT			MCUR1	1.8173e-21	0.361691	0.339	0.076	3.74491e-17	proli.T
SEC11A	3.10305e-41	0.283476	0.468	0.42	6.39446e-37	NKT			PPIF	1.91485e-21	0.489762	0.312	0.068	3.94593e-17	proli.T
COX17	6.09999e-41	0.297511	0.347	0.285	1.25702e-36	NKT			SIVA1	1.95713e-21	1.02702	0.734	0.321	4.03307e-17	proli.T
FAM195B	9.25588e-41	0.298234	0.278	0.212	1.90736e-36	NKT			POLD2	2.16892e-21	0.310864	0.404	0.098	4.4695e-17	proli.T
TAOK3	1.34634e-40	0.315127	0.373	0.313	2.77441e-36	NKT			HIST1H1E	3.32043e-21	1.44475	0.486	0.156	6.84241e-17	proli.T
FMNL1	2.64817e-40	0.308497	0.369	0.306	5.45708e-36	NKT			PTTG1	3.55972e-21	0.722336	0.505	0.155	7.33551e-17	proli.T
PRKACB	4.85742e-40	0.322869	0.344	0.284	1.00097e-35	NKT			CSE1L	3.90836e-21	0.395782	0.284	0.058	8.05396e-17	proli.T
ARIH2	8.1435e-40	0.313447	0.331	0.271	1.67813e-35	NKT			RAD51C	4.76441e-21	0.535485	0.376	0.092	9.81802e-17	proli.T
GLTP	1.13836e-39	0.277825	0.241	0.175	2.34581e-35	NKT			SPATS2L	6.97177e-21	0.433741	0.33	0.075	1.43667e-16	proli.T
SKAP1	2.35424e-39	0.258635	0.553	0.515	4.85138e-35	NKT			PRPS2	7.63539e-21	0.435163	0.349	0.082	1.57342e-16	proli.T
LNPEP	4.04182e-39	0.310237	0.366	0.308	8.32897e-35	NKT			BTBD6	9.92307e-21	0.312286	0.174	0.026	2.04485e-16	proli.T
TAP1	6.43912e-39	0.271866	0.432	0.376	1.32691e-34	NKT			SMC3	1.05591e-20	0.741261	0.56	0.177	2.17592e-16	proli.T
GPAA1	8.56798e-39	0.294557	0.258	0.193	1.7656e-34	NKT			CFAP20	1.15493e-20	0.310796	0.367	0.087	2.37997e-16	proli.T
CSK	1.01701e-38	0.283211	0.454	0.404	2.09576e-34	NKT			CEP78	1.21235e-20	0.285164	0.257	0.05	2.49829e-16	proli.T
ADRM1	1.19064e-38	0.295555	0.328	0.27	2.45356e-34	NKT			LSM4	1.99749e-20	0.91495	0.651	0.257	4.11623e-16	proli.T
ROCK1	2.70868e-38	0.324955	0.386	0.331	5.58177e-34	NKT			NUDT21	2.24313e-20	0.699531	0.624	0.214	4.62242e-16	proli.T
ZBTB44	3.1418e-38	0.278649	0.185	0.125	6.47431e-34	NKT			HINT2	4.02556e-20	0.496302	0.468	0.132	8.29548e-16	proli.T
ADCY7	3.40287e-38	0.264794	0.171	0.112	7.0123e-34	NKT			EXOSC8	5.9994e-20	0.358042	0.45	0.121	1.2363e-15	proli.T
RASAL3	3.41316e-38	0.287911	0.412	0.356	7.03351e-34	NKT			TPI1	6.39044e-20	1.10064	0.862	0.604	1.31688e-15	proli.T
IFI16	6.38202e-38	0.289244	0.366	0.303	1.31514e-33	NKT			CDK4	6.6365e-20	0.629387	0.45	0.128	1.36758e-15	proli.T
SRPK2	8.45845e-38	0.319518	0.332	0.273	1.74303e-33	NKT			XPO1	8.49366e-20	0.466558	0.413	0.11	1.75029e-15	proli.T
CDC42EP3	1.15219e-37	0.295248	0.311	0.245	2.37431e-33	NKT			TRIM26	8.8137e-20	0.261424	0.303	0.066	1.81624e-15	proli.T
CASP1	1.25996e-37	0.291672	0.347	0.286	2.5964e-33	NKT			NIPSNAP3A	9.11809e-20	0.282462	0.275	0.057	1.87896e-15	proli.T
UBE2A	2.0695e-37	0.275156	0.247	0.184	4.26462e-33	NKT			PFN1	1.04519e-19	0.756006	0.991	0.991	2.15383e-15	proli.T
STK38	2.96292e-37	0.30526	0.422	0.375	6.10568e-33	NKT			BRD7	2.15037e-19	0.290084	0.349	0.084	4.43127e-15	proli.T
TBC1D10C	4.66056e-37	0.255204	0.61	0.595	9.60401e-33	NKT			HAUS4	2.20312e-19	0.36994	0.275	0.058	4.53997e-15	proli.T
ADD1	1.37242e-36	0.296936	0.24	0.179	2.82814e-32	NKT			TCTEX1D2	2.76247e-19	0.389274	0.211	0.038	5.69263e-15	proli.T
UQCRQ	2.19115e-36	0.26381	0.486	0.452	4.51531e-32	NKT			HIST1H3H	2.90745e-19	0.298673	0.119	0.014	5.99137e-15	proli.T
NDUFS6	2.66335e-36	0.273826	0.386	0.338	5.48837e-32	NKT			TMEM18	3.26177e-19	0.50249	0.422	0.117	6.72152e-15	proli.T
POLR3GL	3.14169e-36	0.283182	0.407	0.362	6.47409e-32	NKT			SMC1A	3.90874e-19	0.460288	0.45	0.128	8.05473e-15	proli.T
TMEM9B	3.99675e-36	0.278651	0.315	0.258	8.2361e-32	NKT			DCTPP1	4.53996e-19	0.478224	0.413	0.112	9.3555e-15	proli.T
MIF4GD	4.27989e-36	0.291904	0.234	0.175	8.81958e-32	NKT			ECI1	4.76627e-19	0.291916	0.248	0.05	9.82185e-15	proli.T
POLR2G	4.413e-36	0.277976	0.372	0.318	9.09387e-32	NKT			CHAMP1	6.29445e-19	0.379883	0.22	0.041	1.2971e-14	proli.T
MEAF6	4.81312e-36	0.251566	0.45	0.414	9.9184e-32	NKT			UBR7	7.54707e-19	0.373645	0.275	0.06	1.55523e-14	proli.T
NPTN	9.2436e-36	0.268112	0.189	0.131	1.90483e-31	NKT			SHMT2	7.71953e-19	0.710788	0.486	0.152	1.59076e-14	proli.T
LASP1	1.48979e-35	0.293702	0.284	0.223	3.07001e-31	NKT			CDKN1A	7.87666e-19	0.74634	0.367	0.097	1.62314e-14	proli.T
SNRPB	1.49855e-35	0.26076	0.485	0.451	3.08807e-31	NKT			MT1E	9.68934e-19	0.626433	0.239	0.05	1.99668e-14	proli.T
MANF	1.76569e-35	0.293239	0.247	0.185	3.63855e-31	NKT			RNASEH2C	1.0356e-18	0.688692	0.514	0.168	2.13407e-14	proli.T
PPP1R12A	2.20682e-35	0.295153	0.397	0.347	4.5476e-31	NKT			TMEM107	2.03122e-18	0.254749	0.294	0.066	4.18574e-14	proli.T
KCNAB2	2.37814e-35	0.33401	0.317	0.261	4.90063e-31	NKT			RALY	2.29481e-18	0.927158	0.789	0.421	4.72892e-14	proli.T
PPP4C	3.18986e-35	0.260831	0.413	0.366	6.57333e-31	NKT			SUPT16H	2.59328e-18	0.544384	0.486	0.146	5.34398e-14	proli.T
LPP	4.72185e-35	0.262535	0.169	0.113	9.73032e-31	NKT			CISD2	3.26512e-18	0.562073	0.55	0.177	6.72844e-14	proli.T
LAMP1	8.59661e-35	0.28926	0.42	0.38	1.7715e-30	NKT			TUBA1C	3.49161e-18	0.842213	0.514	0.178	7.19515e-14	proli.T
CCDC12	1.00413e-34	0.265034	0.339	0.283	2.06921e-30	NKT			CKAP5	3.83343e-18	0.407441	0.303	0.072	7.89955e-14	proli.T
RAB8B	2.15175e-34	0.271219	0.213	0.154	4.43411e-30	NKT			HLA-DRB1	4.30815e-18	1.04626	0.844	0.485	8.8778e-14	proli.T
REEP5	2.33078e-34	0.264495	0.382	0.329	4.80305e-30	NKT			PRPSAP1	4.7996e-18	0.323299	0.367	0.095	9.89053e-14	proli.T
BANF1	3.15221e-34	0.27153	0.421	0.378	6.49577e-30	NKT			GMPS	5.23953e-18	0.371467	0.413	0.115	1.07971e-13	proli.T
IDI1	4.28693e-34	0.269321	0.206	0.148	8.83407e-30	NKT			TRIM28	6.33491e-18	0.31855	0.294	0.068	1.30544e-13	proli.T
UCHL5	5.44072e-34	0.28049	0.23	0.171	1.12117e-29	NKT			HIST1H1D	7.61154e-18	0.95829	0.321	0.086	1.56851e-13	proli.T
RAP2B	8.21009e-34	0.267079	0.244	0.184	1.69185e-29	NKT			ATP2A2	1.18328e-17	0.32198	0.22	0.044	2.43838e-13	proli.T
PQLC3	1.03056e-33	0.281033	0.26	0.201	2.12367e-29	NKT			PSAT1	1.71184e-17	0.39462	0.248	0.054	3.52758e-13	proli.T
CYFIP2	1.30029e-33	0.287074	0.445	0.41	2.67951e-29	NKT			BLOC1S1	2.176e-17	0.753111	0.688	0.285	4.48408e-13	proli.T
RNPEPL1	1.75906e-33	0.266454	0.185	0.129	3.62489e-29	NKT			C22orf39	2.45233e-17	0.525661	0.477	0.15	5.05351e-13	proli.T
TMED2	3.00809e-33	0.269109	0.438	0.404	6.19876e-29	NKT			CRIP1	2.78226e-17	0.76848	0.963	0.883	5.7334e-13	proli.T
RPS27L	3.76559e-33	0.256439	0.527	0.504	7.75974e-29	NKT			AKR7A2	2.89708e-17	0.481484	0.413	0.12	5.97e-13	proli.T
RECQL	6.81322e-33	0.280584	0.254	0.196	1.404e-28	NKT			HAUS2	3.06989e-17	0.260753	0.284	0.066	6.32612e-13	proli.T
IMPDH1	8.41675e-33	0.268449	0.181	0.127	1.73444e-28	NKT			TOR3A	3.54743e-17	0.274581	0.394	0.108	7.31019e-13	proli.T
PYCARD	1.23492e-32	0.272858	0.324	0.267	2.54479e-28	NKT			COX8A	4.65458e-17	0.882873	0.89	0.629	9.59169e-13	proli.T
IKBKG	1.44739e-32	0.260449	0.189	0.133	2.98264e-28	NKT			HYI	4.89866e-17	0.35204	0.183	0.033	1.00947e-12	proli.T
AUP1	1.97533e-32	0.272362	0.44	0.407	4.07056e-28	NKT			SNRPD1	5.05159e-17	0.799079	0.67	0.281	1.04098e-12	proli.T
C1orf174	2.18449e-32	0.265221	0.173	0.119	4.50157e-28	NKT			YWHAH	5.81104e-17	0.801691	0.67	0.284	1.19748e-12	proli.T
DCTN3	2.33419e-32	0.251401	0.376	0.33	4.81007e-28	NKT			CBX1	6.14227e-17	0.409589	0.312	0.078	1.26574e-12	proli.T
TES	2.33441e-32	0.287618	0.366	0.316	4.81053e-28	NKT			UBA6	6.62056e-17	0.299392	0.303	0.074	1.3643e-12	proli.T
ATP6V0B	3.82146e-32	0.261036	0.38	0.337	7.87489e-28	NKT			COMMD4	7.34087e-17	0.331875	0.349	0.093	1.51273e-12	proli.T
ATP6V0D1	6.33435e-32	0.264316	0.245	0.189	1.30532e-27	NKT			MYO19	7.96504e-17	0.295735	0.174	0.031	1.64136e-12	proli.T
CYTH4	1.48204e-31	0.271244	0.243	0.186	3.05405e-27	NKT			MRPL27	8.52265e-17	0.518329	0.394	0.113	1.75626e-12	proli.T
SPCS3	1.95836e-31	0.289498	0.294	0.241	4.03559e-27	NKT			TIMM17A	9.44927e-17	0.351775	0.459	0.137	1.94721e-12	proli.T
RNF125	4.72882e-31	0.26968	0.321	0.266	9.74467e-27	NKT			LSM5	1.06699e-16	0.676339	0.615	0.229	2.19875e-12	proli.T
ARL6IP1	7.06459e-31	0.25494	0.462	0.429	1.4558e-26	NKT			SSRP1	1.15447e-16	0.515819	0.468	0.148	2.37902e-12	proli.T
MRPL41	7.85e-31	0.264513	0.367	0.321	1.61765e-26	NKT			NME1	1.27981e-16	0.382161	0.294	0.073	2.63731e-12	proli.T
VTI1B	8.37995e-31	0.257024	0.256	0.202	1.72686e-26	NKT			PSMG3	1.46939e-16	0.350782	0.321	0.083	3.02796e-12	proli.T
ARHGAP9	8.73801e-31	0.289016	0.375	0.329	1.80064e-26	NKT			CDK19	1.47377e-16	0.379089	0.202	0.04	3.03699e-12	proli.T
SSBP4	1.09716e-30	0.299258	0.261	0.207	2.26092e-26	NKT			HIST2H2AC	1.78077e-16	0.329549	0.183	0.034	3.66962e-12	proli.T
GLRX	1.52704e-30	0.291875	0.372	0.33	3.14677e-26	NKT			ASH2L	1.83428e-16	0.332409	0.22	0.046	3.77989e-12	proli.T
DGKZ	2.59029e-30	0.280736	0.307	0.256	5.33781e-26	NKT			RHNO1	1.88327e-16	0.476726	0.385	0.11	3.88086e-12	proli.T
RTN4	3.41258e-30	0.277454	0.367	0.325	7.0323e-26	NKT			SLC25A1	1.91403e-16	0.510003	0.431	0.133	3.94424e-12	proli.T
TMEM160	6.42075e-30	0.268772	0.351	0.307	1.32312e-25	NKT			PHF5A	1.98056e-16	0.424507	0.578	0.194	4.08134e-12	proli.T
SSNA1	1.43744e-29	0.265228	0.369	0.328	2.96213e-25	NKT			HLA-DMA	2.06526e-16	0.506338	0.532	0.178	4.25588e-12	proli.T
CNOT6L	2.04425e-29	0.266593	0.263	0.209	4.21259e-25	NKT			LAS1L	2.12938e-16	0.33317	0.275	0.066	4.38801e-12	proli.T
RAB2A	2.10393e-29	0.262683	0.373	0.332	4.33558e-25	NKT			PIGX	2.99484e-16	0.342909	0.248	0.056	6.17146e-12	proli.T
FERMT3	2.20903e-29	0.255284	0.37	0.325	4.55214e-25	NKT			HMGN1	3.2642e-16	0.845783	0.862	0.579	6.72654e-12	proli.T
SPCS2	5.15644e-29	0.250342	0.472	0.447	1.06259e-24	NKT			TIFA	3.51957e-16	0.251163	0.257	0.059	7.25279e-12	proli.T
ATP1B3	5.71965e-29	0.256529	0.206	0.153	1.17865e-24	NKT			CTNNBIP1	3.57257e-16	0.296291	0.22	0.046	7.36198e-12	proli.T
MED15	8.30011e-29	0.270951	0.289	0.238	1.7104e-24	NKT			WDR5	4.98363e-16	0.268619	0.257	0.059	1.02698e-11	proli.T
NAPA	9.209e-29	0.252263	0.373	0.332	1.8977e-24	NKT			HSPB11	6.20548e-16	0.570294	0.606	0.225	1.27876e-11	proli.T
MOB1A	1.29158e-28	0.264267	0.334	0.288	2.66157e-24	NKT			ANP32B	1.56534e-15	1.01818	0.798	0.59	3.2257e-11	proli.T
LTBP4	4.4193e-28	0.279085	0.165	0.117	9.10684e-24	NKT			PSMC3	1.74738e-15	0.642711	0.55	0.206	3.60083e-11	proli.T
ARPC4	4.91723e-28	0.268271	0.318	0.269	1.01329e-23	NKT			MRPL37	1.79924e-15	0.355313	0.385	0.114	3.7077e-11	proli.T
IKZF3	7.19286e-28	0.259421	0.318	0.266	1.48223e-23	NKT			MYCBP	1.97398e-15	0.302216	0.404	0.12	4.06777e-11	proli.T
CD226	8.24087e-28	0.265315	0.189	0.138	1.6982e-23	NKT			PBRM1	2.2621e-15	0.273767	0.413	0.123	4.66151e-11	proli.T
SDF2	2.15045e-27	0.255295	0.232	0.181	4.43144e-23	NKT			LSM2	2.27222e-15	0.676543	0.651	0.265	4.68236e-11	proli.T
BRD2	2.45743e-27	0.274963	0.417	0.384	5.06402e-23	NKT			MIS18BP1	2.29384e-15	0.461716	0.422	0.133	4.72693e-11	proli.T
SH3GLB1	6.37566e-27	0.252429	0.258	0.208	1.31383e-22	NKT			ENTPD1	2.37318e-15	0.256448	0.165	0.03	4.8904e-11	proli.T
RABGAP1L	6.47125e-27	0.268295	0.291	0.242	1.33353e-22	NKT			PAFAH1B3	2.86361e-15	0.308853	0.349	0.098	5.90104e-11	proli.T
PRKAR1A	7.43979e-27	0.266111	0.365	0.326	1.53312e-22	NKT			BANF1	2.86502e-15	0.680052	0.706	0.312	5.90395e-11	proli.T
ILK	7.60276e-27	0.256759	0.25	0.2	1.5667e-22	NKT			RTN3	3.29621e-15	0.406167	0.486	0.16	6.7925e-11	proli.T
BTN3A1	1.29833e-26	0.264784	0.267	0.218	2.67547e-22	NKT			MZT1	3.73928e-15	0.415706	0.514	0.173	7.70552e-11	proli.T
UPP1	2.61963e-26	0.264793	0.297	0.251	5.39827e-22	NKT			FAM96A	4.39436e-15	0.519301	0.596	0.22	9.05546e-11	proli.T
PTGER4	6.60913e-26	0.266623	0.236	0.186	1.36194e-21	NKT			HIST1H4C	4.59939e-15	2.73932	0.688	0.399	9.47795e-11	proli.T
ADAM10	1.89141e-25	0.258327	0.257	0.209	3.89762e-21	NKT			RHEB	5.02346e-15	0.692908	0.55	0.206	1.03518e-10	proli.T
UBL3	4.44501e-25	0.260809	0.195	0.149	9.15984e-21	NKT			KIF20B	5.18246e-15	0.36333	0.312	0.084	1.06795e-10	proli.T
SAMSN1	1.38637e-23	0.250335	0.204	0.158	2.8569e-19	NKT			PSMD14	5.34486e-15	0.449284	0.394	0.121	1.10142e-10	proli.T
CASP4	1.76241e-23	0.25432	0.36	0.324	3.6318e-19	NKT			CALM3	8.67244e-15	0.940157	0.688	0.391	1.78713e-10	proli.T
KAT6B	5.23725e-21	0.251403	0.184	0.142	1.07924e-16	NKT			COPS3	1.01381e-14	0.482899	0.468	0.159	2.08916e-10	proli.T
YPEL3	8.2345e-20	0.25099	0.31	0.273	1.69688e-15	NKT			EED	1.1047e-14	0.374567	0.385	0.118	2.27645e-10	proli.T
FCER1G	0	3.33681	0.918	0.056	0	NK			MPST	1.13679e-14	0.277917	0.367	0.108	2.34259e-10	proli.T
SPON2	0	2.37629	0.847	0.251	0	NK			METAP1	1.21629e-14	0.311198	0.33	0.092	2.50641e-10	proli.T
TYROBP	0	2.32385	0.988	0.214	0	NK			CCNB1IP1	1.27746e-14	0.411559	0.358	0.105	2.63245e-10	proli.T
CLIC3	0	2.18043	0.779	0.186	0	NK			RCN1	1.42494e-14	0.254087	0.147	0.026	2.93638e-10	proli.T
MYOM2	0	2.10659	0.455	0.063	0	NK			SMS	1.81812e-14	0.392417	0.486	0.167	3.7466e-10	proli.T
SH2D1B	0	2.02076	0.688	0.049	0	NK			POP7	1.87381e-14	0.27436	0.294	0.077	3.86137e-10	proli.T
KLRF1	0	1.95554	0.843	0.162	0	NK			POLR2H	1.87983e-14	0.269447	0.367	0.107	3.87377e-10	proli.T
GZMB	0	1.94324	0.936	0.365	0	NK			AP2A1	1.98788e-14	0.390182	0.321	0.09	4.09642e-10	proli.T
PRF1	0	1.85327	0.977	0.489	0	NK			CRELD2	2.31545e-14	0.507651	0.376	0.118	4.77145e-10	proli.T
IL2RB	0	1.80938	0.747	0.218	0	NK			THOC3	2.38299e-14	0.304221	0.45	0.146	4.91063e-10	proli.T
IGFBP7	0	1.80874	0.53	0.027	0	NK			AP1M1	2.93783e-14	0.41561	0.541	0.189	6.05399e-10	proli.T
GNLY	0	1.75166	0.853	0.382	0	NK			H3F3A	3.06944e-14	0.584219	0.982	0.883	6.32519e-10	proli.T
CD7	0	1.66957	0.963	0.698	0	NK			CHCHD3	3.11825e-14	0.447289	0.376	0.118	6.42578e-10	proli.T
FCGR3A	0	1.64885	0.84	0.276	0	NK			RPA1	3.13336e-14	0.38444	0.413	0.133	6.45691e-10	proli.T
KLRB1	0	1.64775	0.914	0.322	0	NK			PCK2	3.39939e-14	0.3884	0.248	0.062	7.00513e-10	proli.T
XCL2	0	1.59841	0.473	0.075	0	NK			COX5A	3.45889e-14	0.734648	0.789	0.477	7.12774e-10	proli.T
NKG7	0	1.59607	0.996	0.535	0	NK			GALK1	3.61247e-14	0.259617	0.257	0.064	7.44422e-10	proli.T
CCL4	0	1.58544	0.809	0.378	0	NK			DEK	4.11192e-14	0.885354	0.752	0.453	8.47343e-10	proli.T
CTSW	0	1.58528	0.98	0.567	0	NK			NELFE	4.71432e-14	0.391936	0.459	0.154	9.7148e-10	proli.T
HOPX	0	1.56732	0.84	0.352	0	NK			UBE2A	4.73139e-14	0.522337	0.569	0.221	9.74998e-10	proli.T
KLRD1	0	1.49252	0.943	0.376	0	NK			MIR4435-2HG	4.9076e-14	0.472435	0.486	0.171	1.01131e-09	proli.T
IFITM3	0	1.48587	0.489	0.122	0	NK			GLA	5.23328e-14	0.256047	0.156	0.029	1.07842e-09	proli.T
KLRC1	0	1.45422	0.337	0.044	0	NK			TRAF2	5.30831e-14	0.303407	0.229	0.055	1.09388e-09	proli.T
PLAC8	0	1.43913	0.791	0.374	0	NK			MTCH2	6.0427e-14	0.46132	0.431	0.144	1.24522e-09	proli.T
CMC1	0	1.41947	0.646	0.23	0	NK			ACD	6.10814e-14	0.312388	0.385	0.12	1.2587e-09	proli.T
MAP3K8	0	1.41675	0.56	0.141	0	NK			MPC2	7.01782e-14	0.563741	0.596	0.235	1.44616e-09	proli.T
RHOC	0	1.41178	0.63	0.18	0	NK			HMGA1	7.97583e-14	0.63056	0.541	0.21	1.64358e-09	proli.T
SRGN	0	1.40804	0.986	0.749	0	NK			PPP5C	8.03019e-14	0.307618	0.385	0.119	1.65478e-09	proli.T
FGFBP2	0	1.37232	0.826	0.355	0	NK			SUZ12	8.95383e-14	0.35807	0.312	0.089	1.84512e-09	proli.T
CD247	0	1.36791	0.941	0.657	0	NK			SMCO4	9.68223e-14	0.35378	0.174	0.036	1.99522e-09	proli.T
GZMA	0	1.3654	0.963	0.504	0	NK			BTG3	1.03375e-13	0.412732	0.431	0.146	2.13025e-09	proli.T
AKR1C3	0	1.34945	0.419	0.05	0	NK			SMC6	1.05041e-13	0.25083	0.294	0.081	2.16458e-09	proli.T
CST7	0	1.31258	0.986	0.533	0	NK			APOBEC3H	1.11401e-13	0.373809	0.394	0.127	2.29565e-09	proli.T
FGR	0	1.30848	0.633	0.189	0	NK			TRNAU1AP	1.1336e-13	0.372454	0.394	0.124	2.336e-09	proli.T
HSH2D	0	1.29179	0.491	0.103	0	NK			HIST1H1C	1.15833e-13	0.432578	0.284	0.08	2.38697e-09	proli.T
KIR3DL1	0	1.27715	0.368	0.083	0	NK			SNRPG	1.27997e-13	0.731596	0.798	0.439	2.63764e-09	proli.T
IFITM2	0	1.27488	0.991	0.905	0	NK			ATL3	1.41362e-13	0.316529	0.321	0.094	2.91305e-09	proli.T
ID2	0	1.2707	0.742	0.346	0	NK			GATAD2A	1.64637e-13	0.262724	0.257	0.066	3.39268e-09	proli.T
TTC38	0	1.2639	0.593	0.171	0	NK			ATP1B3	1.78546e-13	0.290767	0.55	0.195	3.67929e-09	proli.T
JAK1	0	1.24458	0.889	0.655	0	NK			NAP1L1	1.85893e-13	0.777309	0.761	0.439	3.83069e-09	proli.T
CD160	0	1.24235	0.342	0.041	0	NK			RFC1	1.99026e-13	0.646925	0.44	0.154	4.10133e-09	proli.T
MATK	0	1.24033	0.682	0.273	0	NK			SNAP29	2.03289e-13	0.268841	0.321	0.094	4.18917e-09	proli.T
TRDC	0	1.22441	0.591	0.149	0	NK			GZMB	2.04627e-13	0.851256	0.56	0.241	4.21675e-09	proli.T
S1PR5	0	1.21682	0.641	0.227	0	NK			VMA21	2.1829e-13	0.312653	0.394	0.126	4.4983e-09	proli.T
CX3CR1	0	1.21589	0.635	0.229	0	NK			LAGE3	2.36923e-13	0.471991	0.422	0.146	4.88227e-09	proli.T
CTSD	0	1.19177	0.757	0.404	0	NK			UBAC1	2.47758e-13	0.277397	0.193	0.043	5.10554e-09	proli.T
ZFP36	0	1.18882	0.789	0.573	0	NK			TESC	2.51555e-13	0.46632	0.385	0.125	5.18379e-09	proli.T
APMAP	0	1.17054	0.736	0.346	0	NK			TCIRG1	2.56699e-13	0.330043	0.495	0.176	5.28979e-09	proli.T
CD300A	0	1.14451	0.515	0.154	0	NK			ACAT2	2.59479e-13	0.362702	0.404	0.133	5.34709e-09	proli.T
CXXC5	0	1.13318	0.37	0.037	0	NK			TPGS2	2.71249e-13	0.25182	0.367	0.114	5.58963e-09	proli.T
EFHD2	0	1.13082	0.691	0.292	0	NK			CDC25B	2.8744e-13	0.547216	0.45	0.161	5.92328e-09	proli.T
ITGB2	0	1.12786	0.946	0.744	0	NK			HCFC1R1	3.01599e-13	0.346241	0.431	0.143	6.21504e-09	proli.T
PTGDR	0	1.12462	0.457	0.108	0	NK			HSP90AA1	3.13221e-13	0.781066	0.927	0.786	6.45454e-09	proli.T
NCR1	0	1.10568	0.386	0.051	0	NK			DESI2	3.63013e-13	0.362932	0.284	0.08	7.48062e-09	proli.T
LAT2	0	1.09783	0.363	0.039	0	NK			GUCD1	3.64582e-13	0.250461	0.211	0.05	7.51294e-09	proli.T
AOAH	0	1.09504	0.487	0.135	0	NK			ATG3	4.06859e-13	0.38517	0.505	0.182	8.38415e-09	proli.T
SH2D2A	0	1.08463	0.638	0.333	0	NK			UQCRC1	4.90701e-13	0.595051	0.596	0.234	1.01119e-08	proli.T
CD38	0	1.08386	0.315	0.034	0	NK			ADK	5.16481e-13	0.36531	0.358	0.112	1.06431e-08	proli.T
CHST2	0	1.08136	0.314	0.023	0	NK			CCDC167	5.30547e-13	0.445108	0.495	0.178	1.0933e-08	proli.T
LAIR2	0	1.08123	0.346	0.094	0	NK			DAZAP1	5.44452e-13	0.327405	0.413	0.137	1.12195e-08	proli.T
CEBPD	0	1.0771	0.34	0.06	0	NK			AHCY	5.54925e-13	0.25292	0.257	0.068	1.14353e-08	proli.T
DDIT4	0	1.05756	0.654	0.368	0	NK			CD74	5.87754e-13	0.95369	0.954	0.803	1.21119e-08	proli.T
PLEK	0	1.05723	0.76	0.346	0	NK			EIF2S1	6.85786e-13	0.351983	0.45	0.156	1.4132e-08	proli.T
TXK	0	1.04787	0.512	0.198	0	NK			BAZ1B	9.85028e-13	0.427522	0.45	0.158	2.02985e-08	proli.T
NCR3	0	1.02394	0.524	0.179	0	NK			NDUFS8	9.91362e-13	0.569301	0.706	0.313	2.0429e-08	proli.T
IL18RAP	0	1.01498	0.336	0.052	0	NK			DECR1	9.99192e-13	0.33091	0.477	0.169	2.05903e-08	proli.T
KIR2DL1	0	1.01429	0.232	0.042	0	NK			SNX5	1.12675e-12	0.407936	0.477	0.173	2.32189e-08	proli.T
CD63	0	1.01165	0.627	0.302	0	NK			CYB561A3	1.15106e-12	0.315153	0.275	0.077	2.372e-08	proli.T
GZMM	0	0.998295	0.873	0.6	0	NK			ANP32E	1.16844e-12	0.621605	0.514	0.209	2.4078e-08	proli.T
GSN	0	0.981542	0.285	0.013	0	NK			GSTO1	1.17117e-12	0.51973	0.541	0.211	2.41343e-08	proli.T
CYBA	0	0.96722	0.944	0.793	0	NK			ACAT1	1.24081e-12	0.293892	0.312	0.093	2.55694e-08	proli.T
C1orf162	0	0.966853	0.56	0.273	0	NK			RBBP7	1.24097e-12	0.499697	0.495	0.188	2.55727e-08	proli.T
GNG2	0	0.954391	0.703	0.438	0	NK			SCAI	1.24762e-12	0.282903	0.183	0.041	2.57097e-08	proli.T
ADGRG1	0	0.953511	0.557	0.213	0	NK			SNRNP40	1.42084e-12	0.334228	0.523	0.189	2.92792e-08	proli.T
LYN	0	0.952994	0.357	0.072	0	NK			ANKRD13A	1.60782e-12	0.26398	0.257	0.07	3.31323e-08	proli.T
PRSS23	0	0.950034	0.496	0.191	0	NK			NRAS	1.68072e-12	0.278228	0.229	0.059	3.46346e-08	proli.T
LGALS9C	0	0.948945	0.257	0.006	0	NK			TXN2	1.7834e-12	0.378213	0.486	0.179	3.67506e-08	proli.T
TPST2	0	0.937392	0.631	0.305	0	NK			AP2S1	1.8434e-12	0.508055	0.587	0.247	3.79869e-08	proli.T
XCL1	0	0.933338	0.192	0.023	0	NK			PGD	1.88362e-12	0.266925	0.33	0.102	3.88157e-08	proli.T
AREG	0	0.925337	0.186	0.018	0	NK			IMPDH2	2.23964e-12	0.428967	0.45	0.159	4.61522e-08	proli.T
ITGAM	0	0.915582	0.359	0.082	0	NK			PGAM1	2.60107e-12	0.715105	0.789	0.512	5.36003e-08	proli.T
GPR65	0	0.91375	0.573	0.285	0	NK			HDLBP	3.05817e-12	0.282571	0.358	0.114	6.30198e-08	proli.T
GSTP1	0	0.904866	0.797	0.551	0	NK			PSMA2	3.16522e-12	0.288167	0.349	0.112	6.52257e-08	proli.T
TBX21	0	0.883698	0.473	0.183	0	NK			NUCB2	3.3503e-12	0.637103	0.394	0.141	6.90397e-08	proli.T
HAVCR2	0	0.880144	0.256	0.028	0	NK			CDC27	3.3566e-12	0.262548	0.294	0.086	6.91694e-08	proli.T
CLIC1	0	0.861629	0.925	0.713	0	NK			KPNB1	3.44675e-12	0.574573	0.642	0.286	7.10273e-08	proli.T
TRGC1	0	0.851126	0.346	0.087	0	NK			TAF15	4.59021e-12	0.579236	0.679	0.306	9.45904e-08	proli.T
CHST12	0	0.848984	0.545	0.26	0	NK			MAGOHB	5.15275e-12	0.261628	0.284	0.084	1.06183e-07	proli.T
CCL3	0	0.84768	0.221	0.052	0	NK			HNRNPF	5.19443e-12	0.729545	0.807	0.564	1.07042e-07	proli.T
ABI3	0	0.842146	0.464	0.204	0	NK			CFL1	5.74362e-12	0.628588	0.991	0.959	1.18359e-07	proli.T
IFITM1	0	0.839129	0.996	0.979	0	NK			DDX39A	6.24936e-12	0.563621	0.596	0.264	1.28781e-07	proli.T
RAP1B	0	0.82901	0.883	0.728	0	NK			ARMC1	6.58353e-12	0.320676	0.303	0.093	1.35667e-07	proli.T
MCTP2	0	0.826476	0.347	0.099	0	NK			STOML2	6.98652e-12	0.359055	0.431	0.153	1.43971e-07	proli.T
GSAP	0	0.802576	0.307	0.081	0	NK			DBF4	7.55342e-12	0.305373	0.33	0.105	1.55653e-07	proli.T
HCST	0	0.798895	0.962	0.841	0	NK			RAN	7.93548e-12	0.716167	0.789	0.616	1.63527e-07	proli.T
LINC00299	0	0.798638	0.223	0.026	0	NK			SNX10	8.75363e-12	0.279043	0.394	0.134	1.80386e-07	proli.T
TFDP2	0	0.792764	0.401	0.165	0	NK			EEF1E1	8.84059e-12	0.353719	0.385	0.13	1.82178e-07	proli.T
UBB	0	0.7892	0.911	0.78	0	NK			NUP50	1.01369e-11	0.266103	0.339	0.11	2.0889e-07	proli.T
MSN	0	0.785536	0.773	0.561	0	NK			VDAC3	1.02388e-11	0.419115	0.587	0.237	2.10991e-07	proli.T
PTPN12	0	0.780927	0.274	0.058	0	NK			MRPS16	1.06455e-11	0.411877	0.413	0.148	2.19371e-07	proli.T
PFN1	0	0.779372	0.999	0.996	0	NK			COMMD9	1.13352e-11	0.263425	0.257	0.073	2.33584e-07	proli.T
LITAF	0	0.778904	0.918	0.754	0	NK			MRPS14	1.18636e-11	0.256492	0.321	0.099	2.44472e-07	proli.T
OSTF1	0	0.775958	0.702	0.48	0	NK			SF3A2	1.20187e-11	0.585317	0.661	0.304	2.4767e-07	proli.T
CD244	0	0.763593	0.32	0.093	0	NK			PRKDC	1.23671e-11	0.374678	0.44	0.163	2.5485e-07	proli.T
C1orf21	0	0.752329	0.413	0.156	0	NK			ALDH16A1	1.39695e-11	0.297044	0.257	0.074	2.87869e-07	proli.T
DBI	0	0.73908	0.762	0.557	0	NK			TPRKB	1.47605e-11	0.289172	0.358	0.12	3.04169e-07	proli.T
NCAM1	0	0.735471	0.219	0.026	0	NK			ZDHHC21	1.53771e-11	0.29342	0.156	0.034	3.16876e-07	proli.T
ARPC2	0	0.726259	0.953	0.883	0	NK			NDUFS3	1.55039e-11	0.342011	0.468	0.174	3.19489e-07	proli.T
CTBP2	0	0.695707	0.228	0.033	0	NK			CMC2	1.59119e-11	0.599106	0.56	0.242	3.27896e-07	proli.T
FHL3	0	0.676531	0.241	0.058	0	NK			ACTG1	2.54035e-11	0.732287	0.991	0.965	5.23489e-07	proli.T
OSBPL5	0	0.672183	0.229	0.046	0	NK			ETFB	3.13087e-11	0.401025	0.523	0.206	6.45178e-07	proli.T
RAC2	0	0.672054	0.961	0.917	0	NK			EBNA1BP2	3.71411e-11	0.282469	0.294	0.092	7.65367e-07	proli.T
CFL1	0	0.643916	0.991	0.973	0	NK			PSMD1	3.87597e-11	0.339815	0.404	0.146	7.98721e-07	proli.T
H3F3B	0	0.638978	0.989	0.962	0	NK			TIMM10	3.88326e-11	0.345425	0.349	0.117	8.00223e-07	proli.T
SIGLEC7	0	0.624993	0.178	0.017	0	NK			DDB2	3.91986e-11	0.266315	0.404	0.143	8.07766e-07	proli.T
MLC1	0	0.610066	0.18	0.017	0	NK			SLC5A3	3.98199e-11	0.282554	0.229	0.064	8.20568e-07	proli.T
GFOD1	0	0.605027	0.174	0.02	0	NK			C12orf75	4.65106e-11	0.63885	0.716	0.376	9.58444e-07	proli.T
NMUR1	0	0.593257	0.199	0.042	0	NK			ACAA2	4.65685e-11	0.307456	0.505	0.196	9.59636e-07	proli.T
FES	0	0.584345	0.162	0.01	0	NK			PKM	4.80453e-11	0.643082	0.798	0.515	9.9007e-07	proli.T
SYK	0	0.582458	0.168	0.014	0	NK			VDAC1	4.82007e-11	0.563064	0.67	0.312	9.93272e-07	proli.T
H3F3A	0	0.581786	0.978	0.951	0	NK			CHCHD2	5.16297e-11	0.524915	0.917	0.804	1.06393e-06	proli.T
ZBTB16	0	0.581665	0.195	0.04	0	NK			HNRNPD	5.34564e-11	0.291618	0.486	0.183	1.10158e-06	proli.T
DAB2	0	0.577422	0.151	0.009	0	NK			CEP57	5.58023e-11	0.39416	0.495	0.195	1.14992e-06	proli.T
PLCG2	0	0.56452	0.18	0.03	0	NK			VIM	5.69299e-11	0.865797	0.954	0.943	1.17316e-06	proli.T
SERF2	0	0.563538	0.988	0.976	0	NK			DHRS4L2	5.87409e-11	0.255513	0.193	0.049	1.21047e-06	proli.T
TLE1	0	0.535102	0.153	0.018	0	NK			RPLP0	6.35782e-11	0.476034	0.991	0.991	1.31016e-06	proli.T
KIR2DL4	0	0.531052	0.108	0.004	0	NK			TRA2B	6.502e-11	0.402016	0.651	0.281	1.33987e-06	proli.T
RAMP1	0	0.515233	0.129	0.005	0	NK			TRIP12	7.52016e-11	0.257858	0.312	0.102	1.54968e-06	proli.T
ZMAT4	0	0.502858	0.124	0.001	0	NK			CTCF	8.23086e-11	0.268312	0.358	0.122	1.69613e-06	proli.T
ITGAX	0	0.498683	0.143	0.02	0	NK			TMEM126A	8.35054e-11	0.260264	0.321	0.105	1.7208e-06	proli.T
RHOBTB3	0	0.486601	0.142	0.019	0	NK			HSPD1	8.58568e-11	0.518411	0.624	0.281	1.76925e-06	proli.T
HLA-A	0	0.473131	0.999	0.997	0	NK			WARS	8.71994e-11	0.297838	0.284	0.089	1.79692e-06	proli.T
HLA-E	0	0.444245	0.995	0.991	0	NK			ERI1	9.0639e-11	0.252527	0.22	0.061	1.8678e-06	proli.T
HLA-B	0	0.401922	1	0.999	0	NK			FGFR1OP	9.51846e-11	0.314687	0.193	0.05	1.96147e-06	proli.T
ATP8B4	0	0.367492	0.101	0.009	0	NK			UQCC2	9.93119e-11	0.369897	0.404	0.149	2.04652e-06	proli.T
B2M	0	0.34777	1	1	0	NK			RIF1	1.00697e-10	0.318977	0.349	0.12	2.07507e-06	proli.T
HLA-C	1.07511e-306	0.457494	0.998	0.998	2.21548e-302	NK			PSMB5	1.04567e-10	0.408474	0.321	0.106	2.15482e-06	proli.T
MAPRE2	5.89518e-305	0.843389	0.49	0.248	1.21482e-300	NK			CCL3	1.09188e-10	1.10871	0.257	0.084	2.25003e-06	proli.T
MMP23B	1.61813e-303	0.549811	0.187	0.04	3.33448e-299	NK			SNRPA	1.13926e-10	0.441604	0.596	0.256	2.34768e-06	proli.T
MYL6	8.05513e-302	0.516248	0.974	0.942	1.65992e-297	NK			ODF2	1.17386e-10	0.389218	0.303	0.1	2.41897e-06	proli.T
MIR181A2HG	3.71618e-301	0.388513	0.104	0.011	7.65794e-297	NK			UFD1L	1.19574e-10	0.493142	0.514	0.21	2.46405e-06	proli.T
RASSF4	5.56887e-300	0.539305	0.165	0.032	1.14758e-295	NK			SLC25A11	1.32468e-10	0.33303	0.376	0.135	2.72976e-06	proli.T
BIN2	7.90196e-295	0.717395	0.781	0.614	1.62836e-290	NK			HDAC3	1.39267e-10	0.281359	0.303	0.099	2.86987e-06	proli.T
XBP1	1.2699e-289	0.819466	0.654	0.44	2.61687e-285	NK			EBP	1.58433e-10	0.421157	0.468	0.187	3.26483e-06	proli.T
CTSC	5.92078e-289	0.72855	0.715	0.477	1.2201e-284	NK			PDCD5	1.6383e-10	0.428976	0.606	0.266	3.37605e-06	proli.T
IER2	6.75567e-289	0.822139	0.683	0.463	1.39214e-284	NK			SMARCC2	1.69618e-10	0.257789	0.45	0.169	3.49531e-06	proli.T
CEP78	4.4251e-288	0.752879	0.364	0.141	9.1188e-284	NK			TMED3	1.6993e-10	0.256956	0.367	0.129	3.50175e-06	proli.T
PDIA3	4.14053e-284	0.720775	0.761	0.595	8.53238e-280	NK			UBA2	1.75923e-10	0.451458	0.55	0.238	3.62525e-06	proli.T
GK5	9.55455e-282	0.720921	0.284	0.094	1.96891e-277	NK			COTL1	1.78352e-10	1.07189	0.844	0.667	3.6753e-06	proli.T
GNPTAB	5.28683e-281	0.793379	0.445	0.207	1.08946e-276	NK			CLIC1	1.80426e-10	0.56538	0.908	0.802	3.71803e-06	proli.T
KIR2DL3	1.05694e-280	0.771668	0.208	0.053	2.17804e-276	NK			ABHD5	1.87851e-10	0.294843	0.174	0.044	3.87104e-06	proli.T
RARRES3	1.55025e-280	0.642479	0.865	0.753	3.19459e-276	NK			GUSB	1.88135e-10	0.275168	0.367	0.129	3.87689e-06	proli.T
YES1	1.25979e-278	0.578458	0.199	0.049	2.59606e-274	NK			GLO1	2.07614e-10	0.313309	0.468	0.184	4.2783e-06	proli.T
ZEB2	4.12853e-277	0.708201	0.511	0.239	8.50765e-273	NK			IL10RB	2.10157e-10	0.262591	0.367	0.13	4.3307e-06	proli.T
TBXAS1	1.85759e-276	0.517242	0.156	0.031	3.82794e-272	NK			2025-09-11	2.17069e-10	0.275381	0.376	0.135	4.47313e-06	proli.T
PYHIN1	2.79984e-273	0.784473	0.536	0.292	5.76962e-269	NK			ERI3	2.39936e-10	0.25488	0.257	0.079	4.94436e-06	proli.T
FOSL2	4.62712e-273	0.636471	0.239	0.07	9.5351e-269	NK			TARS	2.54917e-10	0.383183	0.385	0.139	5.25307e-06	proli.T
AGTRAP	5.03928e-273	0.739381	0.387	0.168	1.03844e-268	NK			CCT2	2.63433e-10	0.366746	0.55	0.225	5.42857e-06	proli.T
FAM49B	1.17659e-272	0.742756	0.645	0.432	2.4246e-268	NK			NAMPT	2.69311e-10	0.379998	0.339	0.119	5.5497e-06	proli.T
GLIPR2	3.19829e-268	0.75568	0.489	0.254	6.59071e-264	NK			NAA38	2.72841e-10	0.561207	0.606	0.282	5.62244e-06	proli.T
PSMB10	3.19985e-267	0.70078	0.727	0.554	6.59394e-263	NK			RNASEH2B	2.74025e-10	0.407127	0.468	0.186	5.64684e-06	proli.T
RUNX3	3.41508e-265	0.749487	0.464	0.229	7.03745e-261	NK			ATP5G3	2.93775e-10	0.658078	0.789	0.545	6.05382e-06	proli.T
LSP1	1.31787e-262	0.541372	0.914	0.833	2.71573e-258	NK			NAE1	3.00603e-10	0.292233	0.321	0.107	6.19452e-06	proli.T
MT-CO1	1.64103e-261	0.326162	1	1	3.38167e-257	NK			RRP7A	3.01332e-10	0.425612	0.349	0.124	6.20954e-06	proli.T
CXCR2	8.32801e-261	0.466646	0.138	0.025	1.71615e-256	NK			LSM3	3.02053e-10	0.319661	0.541	0.218	6.2244e-06	proli.T
TPI1	6.28188e-259	0.625489	0.774	0.615	1.29451e-254	NK			NDUFB1	3.26854e-10	0.626927	0.578	0.244	6.73548e-06	proli.T
TLN1	1.1904e-257	0.754966	0.543	0.318	2.45306e-253	NK			CLTA	3.44961e-10	0.597996	0.642	0.318	7.10862e-06	proli.T
DOK2	8.35111e-251	0.725109	0.605	0.375	1.72091e-246	NK			AP3D1	3.45055e-10	0.293826	0.303	0.099	7.11054e-06	proli.T
MYO1F	1.46983e-250	0.71338	0.546	0.306	3.02888e-246	NK			CDKN2D	3.81211e-10	0.395978	0.349	0.126	7.85561e-06	proli.T
ABHD17A	6.98169e-243	0.721998	0.393	0.18	1.43872e-238	NK			UBB	3.83527e-10	0.622777	0.844	0.692	7.90334e-06	proli.T
CCND3	4.31567e-241	0.636408	0.813	0.714	8.8933e-237	NK			ZNF22	4.16078e-10	0.253019	0.376	0.137	8.57412e-06	proli.T
SLA2	1.23353e-237	0.769588	0.359	0.158	2.54193e-233	NK			GNLY	4.20038e-10	0.410256	0.33	0.119	8.65573e-06	proli.T
CALM1	1.09023e-236	0.450627	0.974	0.96	2.24664e-232	NK			RANGRF	4.83315e-10	0.268498	0.45	0.173	9.95966e-06	proli.T
NDUFB2	1.99365e-233	0.646958	0.735	0.584	4.10832e-229	NK			YBX1	4.92245e-10	0.62908	0.844	0.724	1.01437e-05	proli.T
ARL4C	6.27136e-233	0.701427	0.7	0.519	1.29234e-228	NK			POLE3	4.94763e-10	0.295986	0.394	0.146	1.01956e-05	proli.T
MBP	2.14444e-232	0.679298	0.672	0.487	4.41904e-228	NK			HIF1A	5.06856e-10	0.493458	0.45	0.175	1.04448e-05	proli.T
SYTL3	4.64452e-232	0.734712	0.463	0.241	9.57096e-228	NK			HLA-DQB1	5.13648e-10	0.429898	0.431	0.174	1.05847e-05	proli.T
ADAM8	4.90139e-231	0.723267	0.418	0.207	1.01003e-226	NK			NENF	5.44284e-10	0.44939	0.532	0.229	1.12161e-05	proli.T
SPN	6.66693e-231	0.722635	0.593	0.384	1.37385e-226	NK			COA4	5.54031e-10	0.358125	0.394	0.147	1.14169e-05	proli.T
SYNGR1	4.7172e-228	0.642898	0.268	0.094	9.72074e-224	NK			HDAC2	5.60012e-10	0.278651	0.404	0.152	1.15402e-05	proli.T
UBE2F	7.08594e-227	0.697108	0.324	0.137	1.4602e-222	NK			CACYBP	5.84947e-10	0.54667	0.633	0.307	1.2054e-05	proli.T
STARD3NL	3.24547e-225	0.746995	0.382	0.179	6.68795e-221	NK			SARNP	6.15101e-10	0.420934	0.505	0.21	1.26754e-05	proli.T
MT-CO2	1.34099e-219	0.286347	1	1	2.76338e-215	NK			IER3IP1	6.46004e-10	0.381035	0.541	0.23	1.33122e-05	proli.T
CARD16	6.89445e-219	0.745149	0.574	0.384	1.42074e-214	NK			ANAPC11	7.10437e-10	0.657029	0.661	0.378	1.464e-05	proli.T
LPCAT1	5.88778e-217	0.63872	0.34	0.147	1.21329e-212	NK			CD83	7.30544e-10	0.442186	0.147	0.035	1.50543e-05	proli.T
RIN3	3.05781e-216	0.695226	0.385	0.192	6.30124e-212	NK			EIF4A1	7.375e-10	0.3767	0.495	0.205	1.51977e-05	proli.T
TMIGD2	1.00145e-215	0.657628	0.243	0.088	2.06369e-211	NK			FDPS	7.75792e-10	0.309217	0.569	0.243	1.59867e-05	proli.T
DHRS7	6.136e-214	0.648842	0.644	0.467	1.26444e-209	NK			MRPL23	7.84677e-10	0.377754	0.339	0.122	1.61698e-05	proli.T
HIPK2	7.33187e-214	0.560695	0.212	0.068	1.51088e-209	NK			PTPN18	8.06311e-10	0.255902	0.385	0.142	1.66157e-05	proli.T
SLC9A3R1	1.46465e-213	0.566552	0.8	0.658	3.0182e-209	NK			ZNF410	8.20582e-10	0.380545	0.257	0.082	1.69097e-05	proli.T
IL2RG	5.53197e-213	0.513435	0.91	0.859	1.13997e-208	NK			UBE2E3	9.43745e-10	0.347852	0.303	0.105	1.94477e-05	proli.T
PPIB	6.31738e-211	0.539709	0.867	0.793	1.30182e-206	NK			DDX59	1.0127e-09	0.256	0.266	0.085	2.08686e-05	proli.T
G6PD	1.74574e-209	0.661418	0.374	0.181	3.59744e-205	NK			TXNDC17	1.05742e-09	0.414563	0.44	0.179	2.17902e-05	proli.T
ARPC3	7.06518e-209	0.465303	0.908	0.852	1.45592e-204	NK			ACTB	1.07947e-09	0.678176	1	0.999	2.22447e-05	proli.T
2025-09-07	1.0084e-208	0.570186	0.79	0.673	2.07802e-204	NK			NDUFB3	1.31002e-09	0.474201	0.587	0.265	2.69957e-05	proli.T
PTGDS	1.21512e-207	1.62405	0.201	0.061	2.504e-203	NK			TMEM14C	1.34525e-09	0.446779	0.541	0.244	2.77215e-05	proli.T
ACTB	2.28156e-207	0.572687	1	1	4.70161e-203	NK			SNRPB	1.37725e-09	0.654652	0.725	0.474	2.8381e-05	proli.T
RASSF1	1.7004e-205	0.647354	0.507	0.296	3.50402e-201	NK			HNRNPR	1.71351e-09	0.470195	0.651	0.311	3.53103e-05	proli.T
IQGAP1	3.79297e-205	0.673773	0.58	0.38	7.81617e-201	NK			RBBP4	1.7183e-09	0.573764	0.633	0.317	3.54091e-05	proli.T
TMEM2	6.83597e-205	0.736026	0.398	0.203	1.40869e-200	NK			RHOA	1.73445e-09	0.487167	0.917	0.831	3.57418e-05	proli.T
LCP1	2.10426e-204	0.569649	0.83	0.717	4.33625e-200	NK			SPCS3	1.74843e-09	0.251014	0.56	0.229	3.60298e-05	proli.T
SAMD3	2.56788e-204	0.641717	0.549	0.33	5.29163e-200	NK			PSMG2	1.828e-09	0.448698	0.541	0.24	3.76696e-05	proli.T
ARHGAP9	5.93762e-204	0.726721	0.502	0.315	1.22356e-199	NK			MED4	2.22654e-09	0.254656	0.468	0.188	4.58823e-05	proli.T
NEIL1	3.95165e-203	0.393689	0.104	0.019	8.14316e-199	NK			TALDO1	2.50514e-09	0.544906	0.651	0.327	5.16233e-05	proli.T
MVD	3.73197e-202	0.606572	0.28	0.112	7.69048e-198	NK			RBM17	2.58737e-09	0.314335	0.596	0.262	5.33179e-05	proli.T
FCRL6	1.1802e-198	0.613346	0.41	0.196	2.43204e-194	NK			HLA-DQA1	2.6178e-09	0.537572	0.459	0.201	5.3945e-05	proli.T
LAIR1	5.05393e-198	0.645609	0.357	0.172	1.04146e-193	NK			SLC20A1	2.62571e-09	0.360728	0.358	0.135	5.41081e-05	proli.T
ALOX5AP	8.12495e-198	0.714248	0.654	0.484	1.67431e-193	NK			SIMC1	2.69787e-09	0.259918	0.138	0.032	5.5595e-05	proli.T
ACTN4	2.12188e-197	0.66658	0.443	0.241	4.37256e-193	NK			URM1	2.89312e-09	0.361999	0.505	0.209	5.96185e-05	proli.T
NFATC2	5.08086e-197	0.697125	0.478	0.284	1.04701e-192	NK			HERC5	2.89356e-09	0.329315	0.229	0.073	5.96277e-05	proli.T
PRDX5	2.49464e-196	0.678853	0.569	0.398	5.14071e-192	NK			PPM1G	2.98826e-09	0.456882	0.624	0.302	6.1579e-05	proli.T
FASLG	8.67744e-196	0.446994	0.168	0.047	1.78816e-191	NK			SNRPF	3.12962e-09	0.562328	0.633	0.329	6.44921e-05	proli.T
STOM	2.70238e-195	0.665276	0.445	0.246	5.5688e-191	NK			COMTD1	3.31392e-09	0.271629	0.394	0.155	6.829e-05	proli.T
IRF1	2.10347e-194	0.683605	0.635	0.447	4.33461e-190	NK			ABI3	3.5929e-09	0.286666	0.44	0.181	7.40388e-05	proli.T
ZAP70	3.62101e-192	0.616086	0.727	0.59	7.46182e-188	NK			CAMTA1	3.66526e-09	0.252223	0.431	0.171	7.55301e-05	proli.T
CREM	6.10534e-192	0.689134	0.236	0.088	1.25813e-187	NK			ZEB1	3.85629e-09	0.25878	0.284	0.098	7.94665e-05	proli.T
CD53	8.52009e-192	0.604183	0.727	0.595	1.75574e-187	NK			BCAP29	3.89284e-09	0.377559	0.303	0.108	8.02198e-05	proli.T
DIP2A	1.42486e-191	0.673899	0.402	0.213	2.93621e-187	NK			BOLA3	3.93925e-09	0.303753	0.404	0.161	8.11762e-05	proli.T
SASH3	2.65289e-191	0.65299	0.558	0.371	5.46681e-187	NK			ISY1	3.98371e-09	0.25069	0.312	0.11	8.20923e-05	proli.T
C5orf56	9.37358e-191	0.66915	0.492	0.296	1.93161e-186	NK			ILF3	4.00834e-09	0.399089	0.55	0.249	8.25998e-05	proli.T
TGFBR3	7.57646e-190	0.616071	0.413	0.209	1.56128e-185	NK			CMIP	4.217e-09	0.310381	0.22	0.068	8.68996e-05	proli.T
MAFF	3.18756e-189	0.357962	0.103	0.019	6.56861e-185	NK			ATXN10	4.26165e-09	0.342013	0.459	0.182	8.78198e-05	proli.T
PPP1CA	5.63402e-189	0.522188	0.781	0.663	1.161e-184	NK			PLSCR1	4.91387e-09	0.278511	0.312	0.114	0.00010126	proli.T
RHOA	1.72664e-188	0.446011	0.91	0.864	3.55808e-184	NK			DBI	4.96571e-09	0.616303	0.78	0.536	0.000102328	proli.T
ADGRE5	3.55975e-188	0.681053	0.564	0.386	7.33559e-184	NK			PSMA3	5.15393e-09	0.363435	0.55	0.241	0.000106207	proli.T
BST2	1.65274e-187	0.653154	0.57	0.401	3.4058e-183	NK			SUCLG2	5.51014e-09	0.27245	0.367	0.14	0.000113547	proli.T
AGK	2.92248e-186	0.587881	0.246	0.096	6.02236e-182	NK			LAP3	6.31291e-09	0.327351	0.385	0.146	0.00013009	proli.T
KIR3DL2	1.70154e-184	0.582514	0.215	0.072	3.50636e-180	NK			USP39	6.92701e-09	0.256134	0.294	0.104	0.000142745	proli.T
TGFB1	4.43892e-184	0.639022	0.547	0.361	9.14728e-180	NK			ATF3	7.02484e-09	0.299837	0.119	0.027	0.000144761	proli.T
IFNGR1	9.67475e-184	0.736178	0.317	0.149	1.99368e-179	NK			PKNOX1	7.45901e-09	0.321421	0.165	0.045	0.000153708	proli.T
MAPK1	1.18951e-183	0.657882	0.353	0.176	2.45122e-179	NK			TACC1	8.28271e-09	0.273436	0.45	0.185	0.000170682	proli.T
PSME1	8.07607e-182	0.452336	0.911	0.866	1.66424e-177	NK			SRSF3	8.6313e-09	0.629422	0.697	0.404	0.000177865	proli.T
PLEKHF1	1.90562e-181	0.610213	0.34	0.161	3.92692e-177	NK			DNAJB11	8.9157e-09	0.435901	0.33	0.126	0.000183726	proli.T
SCLT1	5.61073e-181	0.522738	0.191	0.063	1.1562e-176	NK			METAP2	9.04565e-09	0.310155	0.44	0.179	0.000186404	proli.T
SERPINB1	4.70759e-180	0.662969	0.567	0.399	9.70093e-176	NK			TCP1	9.61659e-09	0.378879	0.486	0.211	0.000198169	proli.T
FNDC3B	8.11338e-179	0.496409	0.201	0.068	1.67192e-174	NK			HN1	9.84334e-09	0.510758	0.615	0.317	0.000202842	proli.T
PXN	5.25096e-177	0.632875	0.491	0.307	1.08206e-172	NK			HNRNPA2B1	1.02679e-08	0.553473	0.899	0.813	0.00021159	proli.T
FBXO6	9.98304e-177	0.464538	0.188	0.062	2.0572e-172	NK			OLA1	1.0794e-08	0.258009	0.468	0.193	0.000222433	proli.T
PTPRCAP	3.01783e-173	0.400354	0.954	0.942	6.21883e-169	NK			DPH3	1.0922e-08	0.263706	0.266	0.092	0.00022507	proli.T
APOBEC3G	7.34035e-171	0.617243	0.504	0.31	1.51263e-166	NK			RB1	1.15682e-08	0.399686	0.284	0.101	0.000238386	proli.T
PIK3AP1	9.31133e-171	0.389484	0.142	0.038	1.91879e-166	NK			SLC25A25	1.30248e-08	0.256049	0.174	0.049	0.000268402	proli.T
VPS37B	1.64136e-169	0.596062	0.317	0.152	3.38235e-165	NK			NONO	1.38007e-08	0.470375	0.633	0.328	0.000284392	proli.T
LY6E	1.17207e-168	0.599731	0.758	0.658	2.41529e-164	NK			KATNA1	1.48621e-08	0.303066	0.229	0.076	0.000306263	proli.T
RGS3	3.12208e-167	0.508896	0.221	0.084	6.43367e-163	NK			TUBGCP5	1.48628e-08	0.254466	0.11	0.024	0.000306277	proli.T
DUSP2	2.68085e-164	0.583351	0.57	0.349	5.52443e-160	NK			FIBP	1.50053e-08	0.270752	0.45	0.188	0.000309214	proli.T
RAB27B	4.691e-164	0.426534	0.152	0.045	9.66674e-160	NK			MYL6	1.51927e-08	0.530777	0.972	0.919	0.000313077	proli.T
RP11-1000B6.3	6.65153e-164	0.548703	0.249	0.104	1.37068e-159	NK			RECQL	1.58601e-08	0.326081	0.413	0.17	0.00032683	proli.T
PSAP	9.10397e-164	0.599624	0.635	0.496	1.87605e-159	NK			TPR	1.73025e-08	0.459898	0.633	0.328	0.000356553	proli.T
UTRN	1.95145e-163	0.645645	0.493	0.319	4.02135e-159	NK			HNRNPA3	1.73776e-08	0.652969	0.771	0.488	0.000358101	proli.T
PRKCH	5.36879e-163	0.613942	0.591	0.437	1.10635e-158	NK			SLC25A3	1.90233e-08	0.534398	0.807	0.561	0.000392013	proli.T
CALR	6.78546e-163	0.605143	0.714	0.593	1.39828e-158	NK			CYC1	1.99186e-08	0.305465	0.468	0.201	0.000410463	proli.T
CDKN2D	1.58544e-162	0.618843	0.368	0.199	3.26711e-158	NK			MRPL28	2.01634e-08	0.267169	0.376	0.149	0.000415507	proli.T
PTPN4	6.90719e-162	0.595442	0.497	0.319	1.42337e-157	NK			NUCKS1	2.12986e-08	0.58806	0.642	0.361	0.0004389	proli.T
NDUFB7	1.00575e-161	0.574085	0.588	0.429	2.07255e-157	NK			CBX3	2.28849e-08	0.48914	0.67	0.36	0.00047159	proli.T
TCF25	3.00689e-161	0.693882	0.632	0.489	6.19629e-157	NK			ARPC1B	2.69862e-08	0.588284	0.862	0.693	0.000556104	proli.T
PPP1R18	6.64161e-161	0.58541	0.642	0.493	1.36864e-156	NK			DCP2	2.72249e-08	0.288085	0.376	0.151	0.000561024	proli.T
HMGN3	1.55295e-160	0.561863	0.626	0.477	3.20017e-156	NK			MLEC	2.74663e-08	0.315263	0.376	0.154	0.000565998	proli.T
MYL12A	5.75398e-160	0.366275	0.981	0.981	1.18572e-155	NK			PSMD12	3.6676e-08	0.25448	0.321	0.123	0.000755782	proli.T
REL	5.5316e-158	0.591822	0.388	0.217	1.1399e-153	NK			PFKP	3.92903e-08	0.293582	0.33	0.128	0.000809656	proli.T
PSME2	1.03451e-157	0.555758	0.712	0.607	2.13182e-153	NK			NUCB1	4.35099e-08	0.308494	0.615	0.288	0.000896608	proli.T
TPM3	1.60964e-157	0.447147	0.861	0.803	3.31698e-153	NK			SUMO3	5.08425e-08	0.285044	0.486	0.212	0.00104771	proli.T
GZMH	1.54784e-156	0.323818	0.735	0.402	3.18963e-152	NK			RCOR3	5.1796e-08	0.26476	0.229	0.078	0.00106736	proli.T
C9orf142	2.36095e-156	0.514052	0.725	0.593	4.86521e-152	NK			SRRT	5.35458e-08	0.251121	0.385	0.159	0.00110342	proli.T
PDGFD	4.78576e-156	0.359397	0.135	0.037	9.86201e-152	NK			DDT	5.7437e-08	0.420685	0.615	0.314	0.0011836	proli.T
YWHAZ	3.26522e-154	0.410424	0.911	0.885	6.72863e-150	NK			LIMA1	6.3086e-08	0.302199	0.193	0.061	0.00130001	proli.T
UCP2	4.32656e-154	0.517989	0.789	0.697	8.91574e-150	NK			YWHAQ	6.83459e-08	0.47096	0.752	0.452	0.0014084	proli.T
DENND2D	7.0339e-154	0.639878	0.56	0.411	1.44948e-149	NK			GNL1	6.97478e-08	0.290119	0.284	0.106	0.00143729	proli.T
ARPC5L	3.24756e-153	0.602879	0.48	0.313	6.69225e-149	NK			TPM4	7.22e-08	0.546391	0.569	0.303	0.00148783	proli.T
CCDC28B	5.02288e-150	0.407302	0.156	0.05	1.03507e-145	NK			ACAD8	7.41445e-08	0.275143	0.156	0.045	0.0015279	proli.T
EIF3G	6.15358e-148	0.574945	0.767	0.702	1.26807e-143	NK			RRBP1	7.78915e-08	0.257943	0.156	0.045	0.00160511	proli.T
POLR2G	6.97528e-147	0.581405	0.467	0.309	1.4374e-142	NK			SETD3	8.20823e-08	0.271146	0.229	0.08	0.00169147	proli.T
USP28	8.70966e-146	0.495546	0.247	0.106	1.7948e-141	NK			PHB2	8.26657e-08	0.416601	0.67	0.356	0.00170349	proli.T
SLAMF7	1.67668e-144	0.487851	0.251	0.11	3.45513e-140	NK			UCP2	8.73419e-08	0.521031	0.624	0.354	0.00179985	proli.T
RAB11FIP1	8.13573e-144	0.489597	0.193	0.074	1.67653e-139	NK			RP11-291B21.2	8.95007e-08	0.583699	0.303	0.125	0.00184434	proli.T
CDK2AP2	1.768e-143	0.578434	0.537	0.372	3.64332e-139	NK			ARPC5	8.95715e-08	0.620084	0.761	0.491	0.0018458	proli.T
YPEL1	4.13494e-142	0.35604	0.122	0.034	8.52087e-138	NK			HLA-DPB1	9.08058e-08	0.708999	0.752	0.449	0.00187124	proli.T
BSG	1.22129e-141	0.547194	0.583	0.444	2.51671e-137	NK			GET4	9.89124e-08	0.278817	0.284	0.107	0.00203829	proli.T
SYNE1	3.1876e-139	0.576798	0.519	0.352	6.5687e-135	NK			PPDPF	1.01863e-07	0.634547	0.844	0.732	0.00209909	proli.T
PRMT2	1.71865e-138	0.53693	0.68	0.565	3.54163e-134	NK			ILF2	1.04367e-07	0.411838	0.578	0.287	0.00215068	proli.T
PSMB9	3.75779e-137	0.429253	0.8	0.712	7.74367e-133	NK			PYCARD	1.05886e-07	0.435238	0.495	0.223	0.00218199	proli.T
AKNA	6.11557e-137	0.581002	0.505	0.349	1.26023e-132	NK			SNF8	1.19461e-07	0.289576	0.376	0.157	0.00246174	proli.T
RNF213	3.86577e-136	0.552946	0.652	0.529	7.96619e-132	NK			SF3B4	1.2454e-07	0.31838	0.523	0.242	0.00256639	proli.T
FCRL3	1.11699e-135	0.442658	0.17	0.06	2.30178e-131	NK			PSMB8	1.3145e-07	0.462949	0.798	0.517	0.00270879	proli.T
ACAA2	4.86896e-135	0.54622	0.337	0.186	1.00335e-130	NK			SYNCRIP	1.4462e-07	0.284346	0.459	0.197	0.00298018	proli.T
C12orf75	4.94338e-134	0.47624	0.595	0.407	1.01868e-129	NK			PSMA4	1.48406e-07	0.365142	0.495	0.234	0.00305819	proli.T
ZNF600	1.38784e-131	0.495831	0.238	0.107	2.85992e-127	NK			MAPK1IP1L	1.5045e-07	0.283419	0.541	0.249	0.00310032	proli.T
CD74	4.96374e-130	0.334039	0.894	0.815	1.02288e-125	NK			INSIG1	1.80737e-07	0.333625	0.44	0.193	0.00372445	proli.T
WIPI1	9.32931e-130	0.338777	0.122	0.036	1.92249e-125	NK			GNG5	1.94539e-07	0.525936	0.734	0.527	0.00400887	proli.T
PPIA	2.10428e-129	0.293775	0.981	0.981	4.3363e-125	NK			SNRPD3	1.99601e-07	0.508058	0.697	0.381	0.00411317	proli.T
SDF4	4.65095e-129	0.553346	0.443	0.293	9.58422e-125	NK			ATP5J2	2.20136e-07	0.50504	0.798	0.535	0.00453635	proli.T
DRAP1	1.17162e-128	0.489322	0.634	0.516	2.41436e-124	NK			PEA15	2.68689e-07	0.276838	0.22	0.077	0.00553687	proli.T
SLCO4C1	1.79287e-128	0.303169	0.105	0.027	3.69457e-124	NK			PPIG	2.70762e-07	0.357493	0.661	0.337	0.00557958	proli.T
SELPLG	3.13577e-127	0.533756	0.677	0.581	6.46189e-123	NK			HLA-DRB5	2.80785e-07	0.366318	0.422	0.194	0.00578614	proli.T
RALY	3.68361e-127	0.497022	0.584	0.459	7.59081e-123	NK			AZIN1	2.83969e-07	0.250866	0.339	0.14	0.00585176	proli.T
CD164	5.09991e-127	0.534115	0.569	0.442	1.05094e-122	NK			PSMB6	2.89743e-07	0.445138	0.633	0.351	0.00597073	proli.T
TXNIP	5.98549e-127	0.353068	0.988	0.984	1.23343e-122	NK			ANXA5	3.18174e-07	0.471277	0.734	0.46	0.00655661	proli.T
FUT11	4.77979e-126	0.462886	0.242	0.111	9.84972e-122	NK			RGS10	3.24516e-07	0.513657	0.706	0.426	0.00668731	proli.T
LASP1	4.98676e-126	0.535251	0.365	0.216	1.02762e-121	NK			CCT8	3.5179e-07	0.531847	0.615	0.32	0.00724933	proli.T
PILRB	1.55469e-125	0.45545	0.201	0.085	3.20374e-121	NK			COX17	3.57399e-07	0.409454	0.642	0.339	0.00736492	proli.T
FLNA	1.58153e-125	0.499504	0.692	0.557	3.25907e-121	NK			NFIC	3.62285e-07	0.313878	0.211	0.074	0.0074656	proli.T
BHLHE40	2.04829e-124	0.510311	0.294	0.149	4.22091e-120	NK			ATP5L	4.05871e-07	0.399863	0.927	0.87	0.00836379	proli.T
ARID5A	2.54237e-124	0.549021	0.296	0.159	5.23906e-120	NK			ARL8B	4.11677e-07	0.281934	0.339	0.143	0.00848342	proli.T
PLEKHG3	5.33705e-123	0.417676	0.181	0.071	1.09981e-118	NK			ENO1	4.36611e-07	0.548391	0.807	0.601	0.00899724	proli.T
NT5C	6.70184e-122	0.536522	0.408	0.262	1.38105e-117	NK			PSMD8	4.88635e-07	0.459314	0.743	0.426	0.0100693	proli.T
CISD3	1.62554e-121	0.537408	0.342	0.196	3.34975e-117	NK			SNRPC	5.3026e-07	0.364178	0.514	0.251	0.0109271	proli.T
BANF1	2.36768e-121	0.530739	0.502	0.369	4.87908e-117	NK			DBNL	5.38695e-07	0.325607	0.477	0.216	0.0111009	proli.T
FEZ1	5.44603e-121	0.313909	0.104	0.029	1.12226e-116	NK			CSNK2B	5.5954e-07	0.429301	0.697	0.417	0.0115304	proli.T
CCL5	1.55398e-120	0.457422	0.814	0.563	3.20228e-116	NK			RAD23A	5.63055e-07	0.378764	0.697	0.368	0.0116029	proli.T
MYBL1	1.86154e-120	0.529292	0.353	0.199	3.83607e-116	NK			SSNA1	6.14689e-07	0.362551	0.651	0.338	0.0126669	proli.T
CFLAR	2.22367e-120	0.519496	0.525	0.38	4.58231e-116	NK			ATP5C1	7.33193e-07	0.517044	0.679	0.393	0.0151089	proli.T
KLRC3	2.31067e-120	0.42597	0.247	0.11	4.7616e-116	NK			PSMD3	7.3527e-07	0.286205	0.321	0.134	0.0151517	proli.T
APOBR	7.0345e-120	0.341322	0.12	0.037	1.4496e-115	NK			PYCR2	7.62212e-07	0.330376	0.358	0.156	0.0157069	proli.T
LMO4	7.20031e-120	0.457437	0.217	0.097	1.48377e-115	NK			SRSF2	7.78202e-07	0.441226	0.706	0.458	0.0160364	proli.T
LGR6	2.39821e-119	0.353061	0.126	0.04	4.94199e-115	NK			FKBP5	7.79376e-07	0.328834	0.294	0.12	0.0160606	proli.T
KCTD10	4.67282e-119	0.346688	0.122	0.039	9.62928e-115	NK			TDRKH	8.12172e-07	0.268403	0.101	0.025	0.0167364	proli.T
PLA2G16	9.17552e-119	0.455699	0.252	0.12	1.8908e-114	NK			RAD21	8.27332e-07	0.506704	0.679	0.411	0.0170488	proli.T
ADCY7	1.64657e-118	0.481599	0.229	0.107	3.39308e-114	NK			PA2G4	8.39844e-07	0.487031	0.706	0.452	0.0173067	proli.T
CLEC2B	1.82164e-118	0.477767	0.611	0.472	3.75385e-114	NK			NPM1	9.0597e-07	0.437743	0.927	0.872	0.0186693	proli.T
SH3BP2	4.14092e-118	0.460968	0.218	0.099	8.5332e-114	NK			SRSF10	9.29291e-07	0.564722	0.716	0.414	0.0191499	proli.T
ST3GAL4	1.7981e-117	0.318895	0.11	0.032	3.70534e-113	NK			FKBP1A	9.63223e-07	0.52549	0.743	0.471	0.0198491	proli.T
THEMIS2	3.78371e-117	0.472408	0.213	0.096	7.79709e-113	NK			IFI16	9.64872e-07	0.417268	0.679	0.357	0.0198831	proli.T
RBM39	1.42536e-116	0.476727	0.705	0.621	2.93723e-112	NK			NDUFA6	1.05627e-06	0.398886	0.679	0.38	0.0217666	proli.T
RNF125	9.18464e-114	0.523649	0.401	0.258	1.89268e-109	NK			TOMM5	1.0869e-06	0.367374	0.688	0.371	0.0223977	proli.T
BZRAP1	9.99286e-114	0.326698	0.11	0.033	2.05923e-109	NK			CCT6A	1.19169e-06	0.289251	0.578	0.284	0.0245571	proli.T
ACTG1	5.38701e-113	0.401312	0.977	0.974	1.1101e-108	NK			NOP58	1.26601e-06	0.400968	0.532	0.262	0.0260887	proli.T
P4HB	2.08909e-112	0.490745	0.582	0.463	4.305e-108	NK			PHACTR4	1.34199e-06	0.313143	0.22	0.082	0.0276544	proli.T
PTPRE	3.87624e-112	0.453965	0.244	0.12	7.98777e-108	NK			C20orf24	1.36034e-06	0.348386	0.578	0.303	0.0280324	proli.T
GNGT2	8.02801e-112	0.324404	0.113	0.035	1.65433e-107	NK			NDUFA10	1.36329e-06	0.277601	0.376	0.165	0.0280933	proli.T
SIPA1	9.06478e-112	0.49221	0.265	0.137	1.86798e-107	NK			PSMB9	1.42078e-06	0.410946	0.844	0.679	0.029278	proli.T
CDC42SE1	9.29606e-112	0.526936	0.544	0.423	1.91564e-107	NK			XRCC6	1.5893e-06	0.444782	0.734	0.462	0.0327506	proli.T
EOMES	7.24654e-111	0.43351	0.229	0.106	1.49329e-106	NK			RNF187	1.59603e-06	0.387493	0.422	0.201	0.0328894	proli.T
PDE4D	1.11943e-110	0.495654	0.232	0.112	2.3068e-106	NK			ELP4	1.59835e-06	0.258682	0.128	0.038	0.0329372	proli.T
WIPF1	1.31568e-110	0.490267	0.62	0.504	2.71122e-106	NK			MRPS25	1.66219e-06	0.253779	0.266	0.108	0.0342527	proli.T
SYTL1	1.77087e-110	0.503404	0.558	0.435	3.64923e-106	NK			H1FX	1.68761e-06	0.387272	0.495	0.249	0.0347765	proli.T
NCALD	1.9215e-110	0.382243	0.167	0.067	3.95964e-106	NK			DNAJA1	1.7664e-06	0.340574	0.587	0.295	0.0364002	proli.T
TSEN54	9.7116e-109	0.493135	0.42	0.277	2.00127e-104	NK			POLR2G	1.88783e-06	0.342335	0.596	0.315	0.0389025	proli.T
BTN3A2	1.11989e-108	0.500076	0.562	0.437	2.30775e-104	NK			NUTF2	1.94503e-06	0.299102	0.532	0.268	0.0400812	proli.T
ABHD2	1.9187e-108	0.405707	0.17	0.07	3.95386e-104	NK			RAB27A	2.07644e-06	0.25439	0.468	0.228	0.0427891	proli.T
BZW1	3.30174e-108	0.491752	0.543	0.421	6.8039e-104	NK			LINC00152	2.21451e-06	0.319248	0.578	0.304	0.0456343	proli.T
DDAH2	5.95325e-108	0.378408	0.15	0.057	1.22679e-103	NK			TUFM	2.22239e-06	0.479194	0.642	0.353	0.0457968	proli.T
GPR141	2.0009e-107	0.326704	0.123	0.041	4.12325e-103	NK			THOC7	2.22381e-06	0.315841	0.422	0.196	0.0458261	proli.T
JAZF1	2.60017e-107	0.437264	0.226	0.108	5.35816e-103	NK			ITGAE	2.23607e-06	0.265736	0.495	0.248	0.0460787	proli.T
POLR2L	6.48279e-107	0.460518	0.647	0.553	1.33591e-102	NK			LDHA	2.31355e-06	0.544023	0.798	0.612	0.0476753	proli.T
ASL	6.68429e-107	0.35118	0.141	0.052	1.37743e-102	NK			MDM4	2.37526e-06	0.300474	0.257	0.102	0.0489469	proli.T
SQSTM1	3.53299e-106	0.502438	0.569	0.458	7.28043e-102	NK			NUDC	2.41616e-06	0.283387	0.523	0.254	0.0497897	proli.T
RAP1GAP2	3.62712e-106	0.407958	0.2	0.089	7.47441e-102	NK
CCDC69	1.08575e-105	0.512505	0.389	0.253	2.2374e-101	NK
VAV3	3.16927e-105	0.340142	0.132	0.046	6.53091e-101	NK
CTNNBIP1	8.63056e-105	0.360794	0.159	0.063	1.7785e-100	NK
VASP	8.70839e-105	0.515743	0.424	0.292	1.79454e-100	NK
SIRT2	8.84586e-105	0.467896	0.268	0.144	1.82287e-100	NK
IFI16	1.5138e-104	0.524081	0.434	0.297	3.1195e-100	NK
RP11-25K19.1	4.60145e-103	0.355138	0.147	0.055	9.48221e-99	NK
CAP1	4.85983e-103	0.428153	0.72	0.653	1.00147e-98	NK
SUN2	6.09933e-103	0.455451	0.674	0.576	1.25689e-98	NK
PRELID1	1.5265e-102	0.476136	0.573	0.462	3.14566e-98	NK
HMGB1	1.72838e-102	0.32397	0.9	0.883	3.56167e-98	NK
SLC27A3	2.39919e-102	0.35885	0.156	0.062	4.94401e-98	NK
ITGAL	3.46745e-102	0.506232	0.451	0.309	7.14537e-98	NK
TCIRG1	4.39186e-102	0.521356	0.37	0.239	9.0503e-98	NK
APLP2	1.53082e-101	0.454905	0.216	0.105	3.15456e-97	NK
CD99	3.42386e-101	0.313552	0.902	0.826	7.05554e-97	NK
PTPRC	7.89325e-101	0.300765	0.955	0.952	1.62656e-96	NK
CAST	2.51337e-100	0.473511	0.587	0.47	5.17929e-96	NK
MIB2	4.28354e-100	0.483237	0.253	0.135	8.82709e-96	NK
POMP	2.71739e-99	0.452596	0.506	0.382	5.59973e-95	NK
SLC15A4	2.85696e-99	0.304103	0.12	0.041	5.88734e-95	NK
LYST	3.13203e-99	0.493714	0.233	0.119	6.45417e-95	NK
RPS6KA1	4.44029e-99	0.477005	0.37	0.238	9.15011e-95	NK
DHRS3	1.02621e-98	0.400297	0.17	0.074	2.11471e-94	NK
AP2A1	1.14493e-98	0.437838	0.217	0.108	2.35936e-94	NK
RAB37	2.67131e-98	0.466378	0.328	0.194	5.50476e-94	NK
MIEN1	1.14875e-97	0.466084	0.426	0.298	2.36722e-93	NK
HSPA5	2.6293e-97	0.536599	0.537	0.425	5.41819e-93	NK
YARS	3.05893e-97	0.448716	0.253	0.136	6.30354e-93	NK
RFTN1	4.39914e-97	0.452258	0.254	0.136	9.0653e-93	NK
GUK1	3.46659e-96	0.367385	0.724	0.641	7.14361e-92	NK
ADD1	6.4074e-96	0.474391	0.297	0.174	1.32037e-91	NK
C20orf24	8.3583e-96	0.472667	0.418	0.289	1.7224e-91	NK
TRAPPC1	8.7291e-96	0.420208	0.648	0.566	1.79881e-91	NK
INPP5D	3.75136e-95	0.472854	0.318	0.191	7.73042e-91	NK
STX8	7.1491e-95	0.45162	0.284	0.164	1.47321e-90	NK
DTHD1	1.4361e-94	0.382735	0.148	0.059	2.95938e-90	NK
ARF1	1.67065e-94	0.399991	0.701	0.634	3.44271e-90	NK
ANXA4	2.46562e-94	0.420331	0.243	0.126	5.08091e-90	NK
TES	3.97603e-94	0.497417	0.432	0.31	8.19341e-90	NK
CDC42	5.06558e-94	0.37424	0.767	0.714	1.04386e-89	NK
UNC119	2.48567e-92	0.449542	0.22	0.115	5.12223e-88	NK
NRROS	3.86239e-92	0.379915	0.166	0.073	7.95923e-88	NK
BPGM	5.97058e-92	0.385541	0.163	0.071	1.23036e-87	NK
CERS4	6.61986e-92	0.324314	0.133	0.051	1.36415e-87	NK
TRBC1	1.65441e-91	0.662754	0.571	0.468	3.40924e-87	NK
NR4A2	3.35842e-91	0.38395	0.146	0.06	6.92069e-87	NK
BCL2L1	2.38309e-90	0.397589	0.227	0.117	4.91083e-86	NK
ADGRG5	3.47253e-90	0.329603	0.146	0.059	7.15585e-86	NK
RAC1	7.04687e-90	0.420819	0.572	0.47	1.45215e-85	NK
SEC11A	7.79958e-90	0.451029	0.522	0.416	1.60726e-85	NK
HNRNPA2B1	1.6063e-88	0.32097	0.911	0.901	3.31011e-84	NK
HLA-F	1.63553e-88	0.408837	0.703	0.636	3.37035e-84	NK
LGALS1	7.32107e-88	0.410428	0.614	0.448	1.50865e-83	NK
VAMP8	8.13628e-88	0.39459	0.661	0.586	1.67664e-83	NK
TRAPPC10	3.2547e-87	0.362718	0.165	0.074	6.70697e-83	NK
MPST	4.49331e-87	0.346736	0.155	0.066	9.25936e-83	NK
WDR83OS	6.75782e-87	0.371988	0.624	0.543	1.39258e-82	NK
LPGAT1	3.34455e-86	0.393997	0.177	0.083	6.89211e-82	NK
TCEB2	4.13463e-86	0.36464	0.762	0.723	8.52022e-82	NK
ANXA6	5.05808e-86	0.399891	0.67	0.595	1.04232e-81	NK
IGF2R	6.35417e-86	0.440473	0.218	0.113	1.3094e-81	NK
RAB29	1.86153e-85	0.458118	0.417	0.295	3.83606e-81	NK
ATOX1	3.95396e-85	0.442989	0.279	0.165	8.14793e-81	NK
TOX	6.37915e-85	0.364616	0.168	0.075	1.31455e-80	NK
PAM	2.9578e-84	0.335722	0.145	0.061	6.09514e-80	NK
RRAS2	1.18658e-83	0.317377	0.134	0.054	2.44518e-79	NK
STK10	1.21136e-83	0.486153	0.433	0.318	2.49625e-79	NK
APOL6	1.26944e-83	0.455536	0.317	0.199	2.61594e-79	NK
IL18R1	1.20663e-82	0.331077	0.127	0.051	2.48651e-78	NK
TAPBP	2.46568e-82	0.421792	0.622	0.543	5.08102e-78	NK
GLRX	2.93188e-82	0.457839	0.437	0.323	6.04173e-78	NK
CORO1A	3.03136e-82	0.316825	0.938	0.941	6.24672e-78	NK
MMP25-AS1	4.88662e-82	0.425086	0.206	0.107	1.00699e-77	NK
GNG5	7.47511e-82	0.392626	0.625	0.545	1.5404e-77	NK
LIMD2	1.6521e-81	0.337474	0.867	0.84	3.40448e-77	NK
NAALADL1	3.03033e-81	0.336378	0.147	0.064	6.24461e-77	NK
PRR5L	4.22211e-81	0.334096	0.173	0.08	8.7005e-77	NK
NFKBIB	6.63753e-81	0.38112	0.197	0.1	1.3678e-76	NK
RAB24	1.05543e-80	0.437447	0.268	0.159	2.17492e-76	NK
HELZ	2.10756e-80	0.475667	0.289	0.18	4.34304e-76	NK
SCP2	3.39549e-80	0.418005	0.52	0.419	6.99708e-76	NK
PTGER2	3.86338e-80	0.428559	0.421	0.292	7.96126e-76	NK
MIDN	7.84462e-80	0.371425	0.186	0.091	1.61654e-75	NK
MTSS1	9.77452e-80	0.431621	0.215	0.113	2.01423e-75	NK
ZBP1	1.10869e-79	0.400892	0.245	0.137	2.28467e-75	NK
KLRK1	4.61279e-79	0.337493	0.174	0.082	9.50558e-75	NK
CHCHD2	5.17438e-79	0.290641	0.853	0.835	1.06628e-74	NK
SLC16A3	6.11916e-79	0.309063	0.117	0.046	1.26098e-74	NK
TRBC2	1.18081e-78	0.368142	0.779	0.702	2.4333e-74	NK
SKAP2	1.58623e-78	0.346302	0.171	0.08	3.26874e-74	NK
SERPINB6	2.28831e-78	0.388912	0.23	0.127	4.71552e-74	NK
STK26	3.06738e-78	0.420508	0.245	0.142	6.32094e-74	NK
NCOA1	5.77491e-78	0.359465	0.168	0.079	1.19004e-73	NK
C9orf16	9.676e-78	0.359908	0.664	0.594	1.99393e-73	NK
TADA3	1.49283e-77	0.431525	0.355	0.244	3.07628e-73	NK
SELT	4.83758e-77	0.417858	0.463	0.355	9.9688e-73	NK
WSB1	5.98224e-77	0.460512	0.411	0.305	1.23276e-72	NK
EVL	8.10733e-77	0.342913	0.85	0.831	1.67068e-72	NK
SLC44A2	1.43067e-76	0.44425	0.418	0.309	2.94817e-72	NK
RHBDF2	4.51267e-76	0.345145	0.166	0.079	9.29927e-72	NK
TSPAN32	8.09986e-76	0.418569	0.325	0.21	1.66914e-71	NK
RP11-81H14.2	8.1602e-76	0.335272	0.166	0.077	1.68157e-71	NK
AKAP13	3.7402e-75	0.430578	0.512	0.408	7.70743e-71	NK
RBM8A	7.36888e-75	0.396659	0.517	0.424	1.51851e-70	NK
RMDN3	1.21316e-74	0.340067	0.165	0.08	2.49996e-70	NK
PRKAR1A	2.36263e-74	0.456757	0.423	0.32	4.86866e-70	NK
PSMB8	8.94967e-74	0.361524	0.64	0.576	1.84426e-69	NK
TMED9	1.03891e-73	0.424136	0.43	0.33	2.14087e-69	NK
ERGIC1	1.18852e-73	0.304718	0.137	0.06	2.44918e-69	NK
SERTAD1	1.97562e-73	0.306518	0.119	0.048	4.07117e-69	NK
ARPC5	4.04155e-73	0.363934	0.661	0.598	8.32843e-69	NK
COX6A1	7.99098e-73	0.303556	0.785	0.756	1.6467e-68	NK
SLC25A20	1.01887e-72	0.35211	0.184	0.093	2.09958e-68	NK
PLOD1	1.12373e-72	0.266103	0.108	0.041	2.31567e-68	NK
SLC25A5	1.90792e-72	0.398477	0.618	0.547	3.93165e-68	NK
RAB8A	2.02913e-72	0.420448	0.358	0.251	4.18143e-68	NK
BRK1	4.13788e-72	0.334114	0.678	0.62	8.52692e-68	NK
PTPN22	4.17743e-72	0.409939	0.288	0.179	8.60843e-68	NK
COX8A	4.69555e-72	0.363192	0.682	0.63	9.67613e-68	NK
ATP6V0D1	5.15898e-72	0.397913	0.291	0.185	1.06311e-67	NK
LAMTOR1	1.13128e-71	0.385621	0.455	0.356	2.33124e-67	NK
DYNLL1	1.51696e-71	0.422014	0.487	0.386	3.126e-67	NK
HDDC2	1.59067e-71	0.441859	0.315	0.21	3.27788e-67	NK
CD47	1.80639e-71	0.405178	0.541	0.45	3.72243e-67	NK
ARF6	3.56279e-71	0.42627	0.491	0.391	7.34184e-67	NK
CTB-31O20.2	8.48517e-71	0.33897	0.135	0.06	1.74854e-66	NK
KLHDC4	1.02904e-70	0.365903	0.191	0.101	2.12054e-66	NK
UBE2L6	1.40709e-70	0.399024	0.451	0.352	2.8996e-66	NK
STK17A	2.45023e-70	0.438476	0.51	0.419	5.04918e-66	NK
CARHSP1	2.88483e-70	0.392855	0.257	0.155	5.94477e-66	NK
PTPN18	1.37302e-69	0.408417	0.26	0.158	2.82939e-65	NK
HENMT1	4.84428e-68	0.340591	0.198	0.106	9.9826e-64	NK
HEXA	9.17082e-68	0.398893	0.268	0.168	1.88983e-63	NK
RAB7A	1.4327e-67	0.405203	0.481	0.397	2.95236e-63	NK
PCBP1	2.13924e-67	0.305794	0.814	0.794	4.40833e-63	NK
APOBEC3C	2.45274e-67	0.384635	0.275	0.171	5.05435e-63	NK
CSK	2.54791e-67	0.392385	0.494	0.4	5.25047e-63	NK
SRPK2	3.01054e-67	0.427561	0.37	0.27	6.20382e-63	NK
ABCB1	7.57354e-67	0.272119	0.108	0.044	1.56068e-62	NK
NPC1	8.73655e-67	0.330853	0.151	0.073	1.80034e-62	NK
LRMP	1.36763e-66	0.336313	0.157	0.077	2.81828e-62	NK
CHD9	1.48758e-66	0.374037	0.227	0.132	3.06545e-62	NK
IFI35	2.56422e-66	0.387753	0.244	0.148	5.28409e-62	NK
DNAJC1	2.90532e-66	0.386321	0.332	0.221	5.98699e-62	NK
SH3BP5	5.48958e-66	0.386163	0.394	0.288	1.13124e-61	NK
RAB5C	9.28054e-66	0.381757	0.455	0.363	1.91244e-61	NK
USB1	3.2511e-65	0.364162	0.222	0.129	6.69955e-61	NK
WDR45	1.24304e-64	0.394372	0.267	0.169	2.56153e-60	NK
PRR13	1.36057e-64	0.324369	0.725	0.693	2.80373e-60	NK
CIRBP	1.87426e-64	0.29116	0.862	0.852	3.86229e-60	NK
IVNS1ABP	1.93155e-64	0.451642	0.296	0.199	3.98034e-60	NK
LLGL2	2.72342e-64	0.258869	0.112	0.047	5.61216e-60	NK
MAP1LC3B	3.46663e-64	0.381384	0.509	0.423	7.14368e-60	NK
TIGIT	3.46993e-64	0.378303	0.267	0.161	7.15049e-60	NK
PYCARD	8.72754e-64	0.419427	0.364	0.264	1.79848e-59	NK
RP5-1171I10.5	9.55168e-64	0.407179	0.266	0.168	1.96831e-59	NK
LGALS9	1.2195e-63	0.329575	0.148	0.073	2.51302e-59	NK
RASSF5	1.30461e-63	0.411347	0.451	0.365	2.68841e-59	NK
TNFRSF1A	1.73205e-63	0.394974	0.28	0.182	3.56924e-59	NK
IKZF2	2.47754e-63	0.250758	0.112	0.047	5.10546e-59	NK
PREX1	2.81103e-63	0.368219	0.222	0.13	5.7927e-59	NK
ICAM2	2.91182e-63	0.438455	0.451	0.369	6.0004e-59	NK
PMAIP1	4.21407e-63	0.306165	0.114	0.049	8.68394e-59	NK
CYB5B	4.76299e-63	0.394002	0.272	0.177	9.81508e-59	NK
IQGAP2	5.48117e-63	0.386273	0.373	0.265	1.1295e-58	NK
STAT4	6.55409e-63	0.430513	0.376	0.277	1.3506e-58	NK
GALC	6.60448e-63	0.293563	0.13	0.06	1.36099e-58	NK
MYDGF	1.67529e-62	0.403025	0.362	0.266	3.45227e-58	NK
ITCH	1.91477e-62	0.364227	0.216	0.126	3.94576e-58	NK
CYCS	2.64343e-62	0.395472	0.436	0.349	5.44731e-58	NK
GLTP	3.00853e-62	0.39868	0.269	0.173	6.19968e-58	NK
LAMP1	3.32581e-62	0.387354	0.463	0.376	6.8535e-58	NK
SPPL2A	3.3745e-62	0.377693	0.224	0.133	6.95384e-58	NK
WDR1	6.87713e-62	0.373945	0.58	0.509	1.41717e-57	NK
ITPRIP	9.05046e-62	0.252913	0.101	0.041	1.86503e-57	NK
LMAN2	1.03557e-61	0.390597	0.461	0.376	2.13399e-57	NK
CLASP1	1.25522e-61	0.283269	0.117	0.051	2.58664e-57	NK
DNAJB6	1.40513e-61	0.397895	0.404	0.309	2.89556e-57	NK
SSR4	2.52316e-61	0.293075	0.778	0.754	5.19948e-57	NK
KDELR2	2.58304e-61	0.407965	0.341	0.245	5.32288e-57	NK
ILK	3.08954e-61	0.382727	0.292	0.196	6.36661e-57	NK
NR3C1	9.03403e-61	0.429183	0.422	0.332	1.86164e-56	NK
ORAI2	1.04831e-60	0.290232	0.124	0.057	2.16024e-56	NK
IDI1	2.48695e-60	0.387508	0.237	0.146	5.12486e-56	NK
B4GALT1	4.61991e-60	0.403455	0.296	0.198	9.52024e-56	NK
ADAM10	4.77029e-60	0.415358	0.301	0.206	9.83014e-56	NK
PSMA6	6.53125e-60	0.374393	0.46	0.379	1.34589e-55	NK
PAFAH2	1.67549e-59	0.279461	0.115	0.051	3.45269e-55	NK
ADRB2	2.07323e-59	0.350436	0.239	0.142	4.2723e-55	NK
EIF4G3	3.44883e-59	0.273597	0.114	0.05	7.107e-55	NK
RABIF	6.6012e-59	0.343703	0.204	0.119	1.36031e-54	NK
CCDC85B	1.3408e-58	0.34529	0.55	0.479	2.76299e-54	NK
ANAPC11	1.58317e-58	0.365869	0.446	0.36	3.26243e-54	NK
FAM46A	1.72914e-58	0.254171	0.108	0.046	3.56323e-54	NK
TMEM184B	3.11418e-58	0.251953	0.105	0.045	6.4174e-54	NK
ASAH1	3.99343e-58	0.364878	0.285	0.192	8.22926e-54	NK
SET	4.56698e-58	0.359444	0.513	0.434	9.41117e-54	NK
GTF3C1	6.47428e-58	0.34983	0.212	0.125	1.33415e-53	NK
CSNK1D	9.50617e-58	0.389111	0.257	0.167	1.95894e-53	NK
PPP1R12A	9.61047e-58	0.375821	0.434	0.344	1.98043e-53	NK
FOS	1.46069e-57	0.624181	0.304	0.206	3.01005e-53	NK
TNFRSF1B	1.46947e-57	0.402674	0.379	0.279	3.02813e-53	NK
PTPRA	2.2254e-57	0.410217	0.284	0.192	4.58588e-53	NK
SNAP29	3.05517e-57	0.328841	0.193	0.111	6.29579e-53	NK
MACF1	3.62793e-57	0.405716	0.411	0.318	7.47607e-53	NK
ARAP2	4.86968e-57	0.382539	0.304	0.206	1.00349e-52	NK
TPM4	9.7848e-57	0.420817	0.333	0.235	2.01635e-52	NK
AGTPBP1	1.19238e-56	0.37778	0.248	0.158	2.45715e-52	NK
HSP90B1	1.52748e-56	0.354409	0.635	0.581	3.14769e-52	NK
C1orf174	1.86258e-56	0.330255	0.201	0.118	3.83822e-52	NK
RAB1B	1.91339e-56	0.371259	0.41	0.321	3.94293e-52	NK
TMEM71	3.45381e-56	0.370543	0.231	0.145	7.11727e-52	NK
NEAT1	4.9277e-56	0.41105	0.518	0.437	1.01545e-51	NK
RHOG	5.91681e-56	0.370481	0.506	0.433	1.21928e-51	NK
NEDD9	9.52958e-56	0.311619	0.16	0.085	1.96376e-51	NK
ARIH2	2.60257e-55	0.380035	0.36	0.269	5.36312e-51	NK
DTX3	3.98611e-55	0.308707	0.15	0.079	8.21417e-51	NK
RAB8B	6.1275e-55	0.356673	0.24	0.152	1.26269e-50	NK
CD2BP2	8.99908e-55	0.351101	0.256	0.167	1.85444e-50	NK
DIAPH1	1.23679e-54	0.369868	0.36	0.266	2.54864e-50	NK
CCDC12	1.25653e-54	0.361528	0.371	0.281	2.58933e-50	NK
PHPT1	1.37606e-54	0.398085	0.301	0.211	2.83566e-50	NK
SETD3	1.54195e-54	0.342644	0.189	0.11	3.1775e-50	NK
C15orf39	1.56897e-54	0.256773	0.111	0.051	3.23317e-50	NK
CTDSP1	2.16016e-54	0.375041	0.332	0.238	4.45145e-50	NK
DDOST	2.73696e-54	0.369829	0.458	0.381	5.64006e-50	NK
MAF1	4.06525e-54	0.356101	0.394	0.307	8.37727e-50	NK
ARF5	7.68843e-54	0.322488	0.57	0.509	1.58436e-49	NK
PIP4K2A	1.16682e-53	0.342646	0.205	0.122	2.40446e-49	NK
TNFRSF18	1.36428e-53	0.30171	0.102	0.045	2.81137e-49	NK
TBCB	1.59779e-53	0.337212	0.505	0.43	3.29257e-49	NK
RBM3	9.26369e-53	0.315029	0.763	0.753	1.90897e-48	NK
TMED1	9.43444e-53	0.258332	0.115	0.054	1.94416e-48	NK
IDS	2.12938e-52	0.361723	0.423	0.337	4.38802e-48	NK
MRPL10	2.56966e-52	0.370452	0.292	0.203	5.2953e-48	NK
PITPNC1	4.68666e-52	0.362038	0.308	0.219	9.6578e-48	NK
ARHGAP25	5.32968e-52	0.358425	0.349	0.257	1.09829e-47	NK
CBLB	5.45048e-52	0.364524	0.315	0.223	1.12318e-47	NK
FMNL1	1.1629e-51	0.370728	0.393	0.305	2.39639e-47	NK
RP4-728D4.2	1.19829e-51	0.285168	0.128	0.063	2.46931e-47	NK
SKAP1	1.58912e-51	0.325501	0.574	0.513	3.27471e-47	NK
RRBP1	3.02044e-51	0.299184	0.141	0.073	6.22423e-47	NK
RP11-222K16.2	3.10051e-51	0.290562	0.149	0.078	6.38923e-47	NK
NDUFV1	6.54336e-51	0.381204	0.445	0.375	1.34839e-46	NK
COPE	1.49521e-50	0.322123	0.529	0.468	3.08118e-46	NK
TMED10	2.08483e-50	0.355842	0.46	0.385	4.2962e-46	NK
PSD4	2.23445e-50	0.346214	0.19	0.113	4.60452e-46	NK
LNPEP	2.43086e-50	0.386617	0.391	0.307	5.00926e-46	NK
MRPS6	2.82648e-50	0.35785	0.426	0.347	5.82453e-46	NK
SEC61B	3.26421e-50	0.299166	0.623	0.571	6.72655e-46	NK
ACTR2	5.05689e-50	0.354248	0.52	0.455	1.04207e-45	NK
[truncated: 1,674 more rows]

## Sheet: CD8+ T cell subtype marker
PBMC									BALF
gene	p_val	avg_log2FC	pct.1	pct.2	p_val_adj	cluster			gene	p_val	avg_log2FC	pct.1	pct.2	p_val_adj	cluster
CCR7	0	2.28062	0.824	0.038	0	CD8Tn			EEF1A1	2.29789e-146	0.519972	1	1	4.73527e-142	CD8T_IL7R
LEF1	0	2.08071	0.837	0.066	0	CD8Tn			IL7R	3.86466e-145	1.59727	0.781	0.289	7.9639e-141	CD8T_IL7R
LTB	0	1.88541	0.944	0.276	0	CD8Tn			SELL	1.37845e-125	1.17127	0.249	0.024	2.84057e-121	CD8T_IL7R
SELL	0	1.86252	0.892	0.156	0	CD8Tn			KLF2	1.71091e-125	1.517	0.421	0.083	3.52566e-121	CD8T_IL7R
NOSIP	0	1.67941	0.911	0.325	0	CD8Tn			LEF1	4.22285e-118	0.815921	0.227	0.021	8.70203e-114	CD8T_IL7R
TCF7	0	1.61884	0.803	0.138	0	CD8Tn			MAL	1.27193e-112	0.702873	0.15	0.005	2.62107e-108	CD8T_IL7R
MAL	0	1.46575	0.577	0.015	0	CD8Tn			RPLP0	1.1715e-104	0.695182	0.998	0.986	2.4141e-100	CD8T_IL7R
NELL2	0	1.43701	0.631	0.051	0	CD8Tn			S1PR1	2.80841e-104	0.929712	0.236	0.027	5.78728e-100	CD8T_IL7R
LDHB	0	1.42277	0.992	0.703	0	CD8Tn			RPL32	9.54941e-103	0.487557	1	1	1.96785e-98	CD8T_IL7R
AIF1	0	1.32587	0.581	0.06	0	CD8Tn			RPL10	3.11499e-93	0.436696	1	1	6.41907e-89	CD8T_IL7R
ACTN1	0	1.31296	0.521	0.013	0	CD8Tn			RPL34	3.57036e-92	0.470399	0.998	0.999	7.35745e-88	CD8T_IL7R
LRRN3	0	1.23208	0.424	0.002	0	CD8Tn			RPL11	5.32393e-89	0.48319	1	0.999	1.0971e-84	CD8T_IL7R
EEF1B2	0	1.2297	1	0.962	0	CD8Tn			RPS12	7.29557e-87	0.439321	0.998	1	1.5034e-82	CD8T_IL7R
MYC	0	1.20918	0.484	0.045	0	CD8Tn			RPL13	1.86069e-81	0.421598	0.998	0.998	3.83432e-77	CD8T_IL7R
RPS13	0	1.20129	1	0.998	0	CD8Tn			RPS8	1.63274e-80	0.455166	1	0.998	3.36458e-76	CD8T_IL7R
RPS5	0	1.13118	0.999	0.987	0	CD8Tn			RPS13	2.2762e-78	0.504961	1	0.995	4.69056e-74	CD8T_IL7R
NPM1	0	1.12469	0.995	0.862	0	CD8Tn			RPS3A	1.27532e-75	0.486998	0.997	0.997	2.62806e-71	CD8T_IL7R
OXNAD1	0	1.10737	0.602	0.128	0	CD8Tn			RPS5	1.87202e-71	0.520727	0.992	0.98	3.85767e-67	CD8T_IL7R
PABPC1	0	1.10694	1	0.912	0	CD8Tn			PABPC1	2.28597e-71	0.842927	0.948	0.789	4.71071e-67	CD8T_IL7R
PIK3IP1	0	1.09847	0.756	0.255	0	CD8Tn			RPL5	6.48171e-71	0.541007	0.998	0.982	1.33569e-66	CD8T_IL7R
LDLRAP1	0	1.09114	0.653	0.153	0	CD8Tn			TPT1	5.97374e-70	0.485784	0.998	0.999	1.23101e-65	CD8T_IL7R
RPL22	0	1.05512	1	0.988	0	CD8Tn			RPL14	2.42698e-68	0.433089	0.997	0.995	5.00127e-64	CD8T_IL7R
EIF3E	0	1.05442	0.951	0.609	0	CD8Tn			RPL12	5.02181e-67	0.474356	1	0.996	1.03484e-62	CD8T_IL7R
EEF1G	0	1.041	0.997	0.91	0	CD8Tn			TCF7	1.4458e-64	0.792965	0.204	0.036	2.97936e-60	CD8T_IL7R
TRABD2A	0	1.0384	0.462	0.035	0	CD8Tn			RPL39	9.07837e-62	0.405293	1	1	1.87078e-57	CD8T_IL7R
RPL32	0	1.03224	1	0.999	0	CD8Tn			RPS23	3.44364e-61	0.367583	1	0.999	7.0963e-57	CD8T_IL7R
RCAN3	0	1.02935	0.47	0.05	0	CD8Tn			RPL19	4.71945e-61	0.355896	1	0.999	9.72538e-57	CD8T_IL7R
RGS10	0	1.01848	0.822	0.347	0	CD8Tn			FAM65B	5.32201e-60	0.800457	0.322	0.091	1.09671e-55	CD8T_IL7R
FLT3LG	0	0.98269	0.725	0.251	0	CD8Tn			FXYD5	8.25317e-60	0.763416	0.924	0.764	1.70073e-55	CD8T_IL7R
[truncated: 1,225 more rows]

## Sheet: CD4+ T cell subtype marker
PBMC									BALF
[truncated: 989 more rows]

## Sheet: Myeloid cell subtype marker
PBMC									BALF
[truncated: 3,375 more rows]
