# Supplementary material for: Developmental immune network of airway lymphocytes and innate immune cells in patients with stable COPD
Source: Front Immunol. 2025 Jun 16;16:1614655. doi: 10.3389/fimmu.2025.1614655 (PMC12206638; doi:10.3389/fimmu.2025.1614655)
Supplement: Supplementary file 8 [file DataSheet8.zip › Supplementary Tables/Table S5.xlsx]

## Sheet: Sheet1
Table S5. DEGs in T/NK cells (BALF vs. PBMC)
cluster	p_val	avg_log2FC	pct.1	pct.2	p_val_adj	gene
CD4+ T	0	-0.529534	0.987	0.999	0	RPL22
CD4+ T	0	1.08694	0.408	0.197	0	TNFRSF1B
CD4+ T	0	-0.426315	1	1	0	RPL11
CD4+ T	0	-0.813862	0.113	0.458	0	LDLRAP1
CD4+ T	0	1.07183	0.982	0.946	0	SH3BGRL3
CD4+ T	0	-0.676052	1	1	0	RPS8
CD4+ T	0	0.98021	0.378	0.172	0	PDE4B
CD4+ T	0	-0.731617	0.994	0.999	0	RPL5
CD4+ T	0	1.41347	0.839	0.625	0	CD2
CD4+ T	0	1.31741	0.874	0.638	0	S100A11
CD4+ T	0	1.02815	0.954	0.92	0	S100A6
CD4+ T	0	0.787799	0.924	0.833	0	S100A4
CD4+ T	0	1.00587	0.389	0.165	0	SH2D2A
CD4+ T	0	0.887603	0.357	0.156	0	SLAMF1
CD4+ T	0	-1.43889	0.185	0.716	0	SELL
CD4+ T	0	1.74058	0.345	0.034	0	RGS1
CD4+ T	0	-0.707396	0.26	0.627	0	FCMR
CD4+ T	0	-0.396689	0.997	1	0	RPS7
CD4+ T	0	-0.419405	0.999	1	0	RPS27A
CD4+ T	0	-0.511498	0.459	0.827	0	PCBP1
CD4+ T	0	1.5159	0.29	0.019	0	AC133644.2
CD4+ T	0	-0.981702	0.155	0.602	0	MAL
CD4+ T	0	-0.520618	0.901	0.989	0	RPL31
CD4+ T	0	-0.840499	0.946	0.995	0	EEF1B2
CD4+ T	0	0.633294	0.85	0.832	0	ARPC2
CD4+ T	0	0.556385	0.999	1	0	PTMA
CD4+ T	0	0.953028	0.271	0.063	0	BHLHE40
CD4+ T	0	-0.616827	1	1	0	RPL32
CD4+ T	0	-0.678638	0.086	0.355	0	SATB1
CD4+ T	0	-0.430092	0.985	0.999	0	RPL15
CD4+ T	0	1.20582	0.453	0.262	0	CMTM6
CD4+ T	0	-0.37644	0.993	1	0	RPSA
CD4+ T	0	-0.344686	0.998	1	0	RPL14
CD4+ T	0	1.50939	0.29	0.006	0	CXCR6
CD4+ T	0	1.2583	0.502	0.246	0	CISH
CD4+ T	0	-0.514887	0.998	1	0	RPL29
CD4+ T	0	-0.42873	0.998	1	0	RPL35A
CD4+ T	0	1.29211	0.434	0.147	0	RBPJ
CD4+ T	0	-0.40796	0.992	0.999	0	RPL9
CD4+ T	0	1.20464	0.308	0.098	0	HOPX
CD4+ T	0	-0.745194	0.038	0.297	0	PLAC8
CD4+ T	0	-0.497702	0.999	1	0	RPL34
CD4+ T	0	-0.776493	0.999	1	0	RPS3A
CD4+ T	0	-0.642466	0.554	0.915	0	IL7R
CD4+ T	0	-0.569636	0.998	1	0	RPL37
CD4+ T	0	1.60257	0.347	0.099	0	GZMA
CD4+ T	0	-0.56817	0.999	1	0	RPS23
CD4+ T	0	0.906099	0.483	0.269	0	REEP5
CD4+ T	0	-1.56345	0.099	0.671	0	TCF7
CD4+ T	0	1.4331	0.814	0.73	0	CD74
CD4+ T	0	-0.805316	0.999	1	0	RPS14
CD4+ T	0	-1.04081	0.235	0.72	0	FAM65B
CD4+ T	0	0.744088	0.999	0.998	0	HLA-A
CD4+ T	0	0.552931	0.998	0.997	0	HLA-C
CD4+ T	0	0.61824	1	0.999	0	HLA-B
CD4+ T	0	1.11733	0.768	0.576	0	CLIC1
CD4+ T	0	1.18653	0.289	0.086	0	HLA-DRA
CD4+ T	0	1.78544	0.477	0.117	0	HLA-DRB1
CD4+ T	0	1.12859	0.455	0.197	0	HLA-DPA1
CD4+ T	0	-0.404289	0.999	1	0	RPS18
CD4+ T	0	-0.523861	0.998	1	0	RPS10
CD4+ T	0	-0.506906	0.985	0.998	0	RPL10A
CD4+ T	0	-0.523062	1	1	0	EEF1A1
CD4+ T	0	-0.632214	1	1	0	RPS12
CD4+ T	0	-0.539863	0.503	0.833	0	GIMAP7
CD4+ T	0	1.13085	0.886	0.733	0	CD99
CD4+ T	0	0.956156	0.722	0.562	0	PLP2
CD4+ T	0	1.29011	0.409	0.103	0	CXCR3
CD4+ T	0	-0.673997	0.999	1	0	RPS4X
CD4+ T	0	-0.453619	1	1	0	RPL10
CD4+ T	0	-0.772495	0.896	0.993	0	RPL7
CD4+ T	0	-0.350784	1	1	0	RPL30
CD4+ T	0	-0.657708	0.898	0.996	0	PABPC1
CD4+ T	0	-0.901485	0.09	0.417	0	MYC
CD4+ T	0	1.09504	0.747	0.633	0	LY6E
CD4+ T	0	-0.286246	0.998	1	0	RPL8
CD4+ T	0	-0.74905	0.996	0.999	0	RPS6
CD4+ T	0	1.06499	0.599	0.368	0	TXN
CD4+ T	0	-0.311313	0.998	1	0	RPL12
CD4+ T	0	-0.371391	0.998	1	0	RPL7A
CD4+ T	0	-0.599443	0.996	1	0	RPLP2
CD4+ T	0	-0.739071	0.999	1	0	RPS13
CD4+ T	0	0.576089	0.99	0.994	0	FTH1
CD4+ T	0	-0.875225	0.854	0.99	0	EEF1G
CD4+ T	0	-0.646173	0.169	0.481	0	RASGRP2
CD4+ T	0	-0.826089	0.999	1	0	MALAT1
CD4+ T	0	0.540147	0.956	0.962	0	CFL1
CD4+ T	0	-0.437902	0.999	1	0	RPS3
CD4+ T	0	1.29198	0.53	0.287	0	CTSC
CD4+ T	0	-0.643268	0.171	0.471	0	ATM
CD4+ T	0	-0.411159	0.997	1	0	RPS25
CD4+ T	0	1.0838	0.272	0.062	0	CREM
CD4+ T	0	1.56018	0.79	0.584	0	SRGN
CD4+ T	0	-0.633043	0.206	0.585	0	CD27
CD4+ T	0	0.787629	0.948	0.949	0	GAPDH
CD4+ T	0	1.02684	0.484	0.272	0	SLC2A3
CD4+ T	0	-0.907937	0.757	0.982	0	LDHB
CD4+ T	0	-0.681256	0.516	0.848	0	EIF4B
CD4+ T	0	-1.04234	0.9	0.96	0	RPS26
CD4+ T	0	0.78823	0.924	0.915	0	MYL6
CD4+ T	0	-0.465885	0.988	1	0	NACA
CD4+ T	0	-0.560671	0.993	1	0	RPL6
CD4+ T	0	-0.486918	0.991	0.999	0	RPL21
CD4+ T	0	1.19685	0.57	0.419	0	ALOX5AP
CD4+ T	0	1.10887	0.352	0.12	0	LGALS3
CD4+ T	0	-0.693863	0.559	0.886	0	SRSF5
CD4+ T	0	1.03572	0.326	0.126	0	BATF
CD4+ T	0	1.15827	0.901	0.8	0	CRIP1
CD4+ T	0	0.576019	1	1	0	B2M
CD4+ T	0	1.00698	0.527	0.276	0	ANXA2
CD4+ T	0	0.701623	0.804	0.747	0	PPIB
CD4+ T	0	-0.651135	0.932	0.995	0	RPL4
CD4+ T	0	0.824402	0.981	0.95	0	IL32
CD4+ T	0	1.46336	0.393	0.094	0	SOCS1
CD4+ T	0	-0.422789	1	1	0	RPS15A
CD4+ T	0	1.53883	0.601	0.28	0	CKLF
CD4+ T	0	0.854968	0.301	0.109	0	CBFB
CD4+ T	0	1.06336	0.857	0.699	0	CYBA
CD4+ T	0	-0.436154	1	1	0	RPL13
CD4+ T	0	0.631367	0.992	0.992	0	PFN1
CD4+ T	0	-0.361367	0.991	0.999	0	RPL23A
CD4+ T	0	2.6184	0.531	0.158	0	CCL5
CD4+ T	0	-0.625468	0.999	1	0	RPL19
CD4+ T	0	-1.07224	0.154	0.572	0	CCR7
CD4+ T	0	0.569531	0.995	0.996	0	EIF1
CD4+ T	0	-0.454259	0.939	0.994	0	RPL27
CD4+ T	0	-0.424505	0.339	0.694	0	CD7
CD4+ T	0	0.540687	0.964	0.978	0	MYL12A
CD4+ T	0	0.798303	0.887	0.847	0	MYL12B
CD4+ T	0	-0.361247	0.991	0.998	0	RPL17
CD4+ T	0	1.42023	0.435	0.119	0	CST7
CD4+ T	0	0.500627	0.961	0.97	0	ATP5E
CD4+ T	0	-0.593554	0.559	0.888	0	AES
CD4+ T	0	-0.35854	0.999	1	0	RPS28
CD4+ T	0	-0.933557	0.324	0.798	0	KLF2
CD4+ T	0	-0.573609	0.999	1	0	RPL18A
CD4+ T	0	0.864948	0.345	0.138	0	ACTN4
CD4+ T	0	-0.507987	0.99	0.999	0	RPS16
CD4+ T	0	-0.518259	0.998	1	0	RPL18
CD4+ T	0	-0.456317	0.971	0.996	0	RPL13A
CD4+ T	0	-1.09206	0.373	0.785	0	NOSIP
CD4+ T	0	-0.517346	0.983	0.997	0	RPS9
CD4+ T	0	-0.596921	0.991	0.999	0	RPS5
CD4+ T	0	0.867062	0.293	0.1	0	IL2RB
CD4+ T	0	1.40288	0.52	0.268	0	LGALS1
CD4+ T	0	-0.571591	0.542	0.841	0	EIF3L
CD4+ T	0	1.02775	0.356	0.145	0	APOBEC3G
CD4+ T	0	-0.677302	0.995	0.999	0	RPL3
CD4+ T	0	1.39608	0.5	0.158	0	SAMSN1
CD4+ T	0	-0.700819	0.978	0.999	0	MT-CO3
CD4+ T	0	-0.733106	0.95	0.999	0	MT-ND4L
CD4+ T	0	-0.675563	0.812	0.984	0	MT-ND5
CD4+ T	0	-0.622228	0.979	1	0	MT-CYB
CD4+ T	0	-0.659466	0.071	0.326	0	TRABD2A
CD4+ T	0	-1.22175	0.17	0.652	0	LEF1
CD4+ T	5.32132e-308	-0.648463	0.081	0.327	1.09656e-303	SH3YL1
CD4+ T	7.25622e-307	0.579459	0.908	0.92	1.49529e-302	PTPRCAP
CD4+ T	1.86887e-304	0.351863	0.999	1	3.85117e-300	TMSB4X
CD4+ T	6.4159e-301	-0.369815	0.935	0.994	1.32212e-296	EEF2
CD4+ T	3.93784e-300	-0.547359	0.397	0.737	8.1147e-296	GIMAP4
CD4+ T	1.36204e-299	0.951151	0.276	0.096	2.80675e-295	GPR171
CD4+ T	1.70263e-298	-0.353198	0.996	0.999	3.50861e-294	RPS21
CD4+ T	4.88566e-297	0.584334	0.903	0.906	1.00679e-292	UBC
CD4+ T	1.62367e-295	1.01202	0.305	0.117	3.34589e-291	HSPA1A
CD4+ T	2.05264e-290	1.0275	0.658	0.543	4.22988e-286	CXCR4
CD4+ T	1.29969e-289	0.62613	0.78	0.731	2.67827e-285	CALM2
CD4+ T	1.56023e-284	0.86293	0.518	0.346	3.21517e-280	DYNLL1
CD4+ T	1.23434e-283	0.635548	0.777	0.749	2.54361e-279	ARL6IP5
CD4+ T	4.46778e-282	1.01204	0.293	0.114	9.20676e-278	CAPG
CD4+ T	4.76452e-281	-0.563911	0.106	0.361	9.81825e-277	KLF3
CD4+ T	6.79827e-281	-0.583928	0.402	0.705	1.40092e-276	SMDT1
CD4+ T	8.33298e-281	-0.458328	0.779	0.943	1.71718e-276	RPS20
CD4+ T	4.37931e-278	-0.536508	0.096	0.343	9.02444e-274	CTB-133G6.1
CD4+ T	1.26995e-277	0.592149	0.774	0.744	2.61699e-273	COX6A1
CD4+ T	2.31364e-276	0.553964	0.839	0.841	4.76773e-272	RHOA
CD4+ T	1.14462e-275	0.755314	0.605	0.48	2.35872e-271	PRDX1
CD4+ T	4.24213e-275	0.900288	0.362	0.177	8.74176e-271	CD63
CD4+ T	1.45103e-274	0.71773	0.262	0.09	2.99013e-270	CD58
CD4+ T	2.0001e-273	0.540658	0.999	1	4.12161e-269	ACTB
CD4+ T	7.03136e-272	-0.549226	0.321	0.631	1.44895e-267	EIF2S3
CD4+ T	4.54257e-267	0.897509	0.406	0.216	9.36087e-263	HLA-DPB1
CD4+ T	1.68762e-264	-0.460299	0.641	0.905	3.47768e-260	LIMD2
CD4+ T	3.8205e-263	1.14739	0.363	0.182	7.8729e-259	ISG15
CD4+ T	9.45909e-262	-0.508794	0.057	0.268	1.94924e-257	NGFRAP1
CD4+ T	3.40494e-260	0.732485	0.639	0.533	7.01656e-256	SEC61B
CD4+ T	5.27198e-259	0.665443	0.678	0.607	1.0864e-254	PSMA7
CD4+ T	2.10016e-258	-0.376607	0.876	0.977	4.32779e-254	TOMM7
CD4+ T	3.17205e-258	-0.49623	0.326	0.642	6.53665e-254	ADD3
CD4+ T	1.49799e-257	-0.208282	0.999	1	3.08692e-253	RPS15
CD4+ T	1.67528e-257	-0.552427	0.089	0.316	3.45224e-253	NUCB2
CD4+ T	6.5845e-257	0.787423	0.652	0.572	1.35687e-252	LDHA
CD4+ T	3.21421e-256	-0.261942	0.992	0.999	6.62353e-252	GNB2L1
CD4+ T	5.64822e-254	0.485971	0.943	0.946	1.16393e-249	RPL36AL
CD4+ T	1.01519e-253	-0.37127	0.964	0.996	2.09201e-249	MT-ND3
CD4+ T	6.18853e-251	0.774975	0.48	0.305	1.27527e-246	ANXA5
CD4+ T	8.67197e-251	0.56577	0.872	0.834	1.78703e-246	S100A10
CD4+ T	6.89462e-250	-0.451699	0.394	0.708	1.42077e-245	UCP2
CD4+ T	2.42844e-242	0.572026	0.827	0.837	5.00428e-238	IL2RG
CD4+ T	5.69022e-242	-0.284816	0.996	0.999	1.17258e-237	RPLP0
CD4+ T	6.67927e-239	0.532076	0.84	0.835	1.3764e-234	YWHAB
CD4+ T	3.64344e-238	0.679666	0.587	0.47	7.50803e-234	TMEM50A
CD4+ T	6.53253e-237	0.602915	0.719	0.68	1.34616e-232	TMBIM6
CD4+ T	5.12382e-235	-0.25463	0.989	0.999	1.05587e-230	RPL24
CD4+ T	1.43136e-232	-0.352887	0.875	0.981	2.9496e-228	HNRNPA1
CD4+ T	8.17656e-232	0.684262	0.722	0.645	1.68494e-227	COTL1
CD4+ T	6.96597e-231	-0.495277	0.133	0.371	1.43548e-226	ABLIM1
CD4+ T	7.14803e-229	-0.485337	0.201	0.467	1.47299e-224	CDC25B
CD4+ T	1.13203e-227	0.486702	0.814	0.82	2.33278e-223	CHCHD2
CD4+ T	2.84686e-227	0.816805	0.372	0.207	5.86652e-223	PRNP
CD4+ T	3.49416e-227	-0.483754	0.233	0.507	7.20042e-223	MGAT4A
CD4+ T	1.2292e-224	0.443355	0.936	0.949	2.53301e-220	CALM1
CD4+ T	6.95893e-223	0.695225	0.268	0.108	1.43403e-218	FAM129A
CD4+ T	1.39328e-220	0.734874	0.305	0.142	2.87113e-216	PTPN7
CD4+ T	2.39356e-220	-0.262548	0.982	0.998	4.9324e-216	UBA52
CD4+ T	1.19849e-215	-0.409836	0.69	0.906	2.46972e-211	EIF3E
CD4+ T	2.21523e-215	-0.287285	0.29	0.576	4.56493e-211	DNAJB1
CD4+ T	3.9869e-212	-0.445255	0.14	0.373	8.2158e-208	RASA3
CD4+ T	2.11949e-211	-0.331077	0.901	0.983	4.36764e-207	NPM1
CD4+ T	5.75515e-210	0.470768	0.88	0.893	1.18596e-205	MIF
CD4+ T	3.91814e-209	0.686547	0.597	0.504	8.07412e-205	SEC61G
CD4+ T	1.33216e-205	0.543967	0.723	0.699	2.74518e-201	UBL5
CD4+ T	3.42035e-205	-0.437587	0.374	0.658	7.04832e-201	TAGAP
CD4+ T	5.47538e-205	0.644125	0.63	0.554	1.12831e-200	CIB1
CD4+ T	9.25592e-205	0.666192	0.609	0.523	1.90737e-200	CD53
CD4+ T	2.55809e-203	0.473797	0.943	0.956	5.27146e-199	H3F3B
CD4+ T	1.65936e-202	0.697013	0.251	0.101	3.41945e-198	LINC00152
CD4+ T	4.45449e-202	0.771494	0.436	0.294	9.17936e-198	CTSD
CD4+ T	1.66619e-200	0.455936	0.853	0.867	3.43351e-196	YWHAZ
CD4+ T	1.65246e-199	-0.465552	0.283	0.544	3.40523e-195	FBL
CD4+ T	7.58985e-199	0.533241	0.85	0.85	1.56404e-194	EMP3
CD4+ T	8.59435e-199	-0.44258	0.34	0.616	1.77104e-194	PIK3IP1
CD4+ T	3.87766e-197	0.525136	0.96	0.979	7.9907e-193	ACTG1
CD4+ T	3.95051e-197	-0.396144	0.607	0.857	8.14081e-193	HNRNPDL
CD4+ T	7.20211e-194	0.572741	0.69	0.658	1.48414e-189	KRTCAP2
CD4+ T	1.70271e-190	1.25691	0.427	0.276	3.50877e-186	JUN
CD4+ T	1.7061e-190	0.666307	0.254	0.112	3.51575e-186	IDI1
CD4+ T	1.90855e-189	-0.427436	0.192	0.427	3.93296e-185	TMC8
CD4+ T	1.27706e-188	0.532625	0.753	0.74	2.63164e-184	SSR4
CD4+ T	2.38326e-187	0.709606	0.602	0.532	4.91118e-183	LCP2
CD4+ T	6.50433e-185	-0.276051	0.888	0.99	1.34035e-180	TXNIP
CD4+ T	1.30569e-184	0.847888	0.282	0.135	2.69063e-180	ID2
CD4+ T	8.44548e-184	-0.41105	0.14	0.355	1.74036e-179	SORL1
CD4+ T	1.63284e-183	-0.404061	0.326	0.601	3.3648e-179	CCDC109B
CD4+ T	4.62745e-182	0.675781	0.479	0.359	9.53578e-178	NOP10
CD4+ T	4.83462e-182	0.581085	0.648	0.607	9.9627e-178	COX8A
CD4+ T	1.07492e-181	0.774349	0.332	0.187	2.21509e-177	PHPT1
CD4+ T	7.47465e-181	-0.180161	0.999	1	1.5403e-176	MT-CO2
CD4+ T	1.62394e-180	0.6771	0.52	0.409	3.34645e-176	PPP1R18
CD4+ T	1.575e-179	0.494301	0.752	0.75	3.24561e-175	UQCR11
CD4+ T	5.97756e-177	0.725399	0.317	0.17	1.2318e-172	C12orf75
CD4+ T	2.67775e-175	0.680577	0.305	0.16	5.51804e-171	YWHAH
CD4+ T	4.45002e-174	0.630946	0.51	0.403	9.17016e-170	NDUFA13
CD4+ T	1.70837e-173	0.69257	0.26	0.123	3.52043e-169	STOM
CD4+ T	1.45172e-171	0.633946	0.539	0.453	2.99156e-167	PGAM1
CD4+ T	3.94994e-171	0.652711	0.555	0.473	8.13963e-167	DRAP1
CD4+ T	1.24513e-170	0.731815	0.395	0.248	2.56584e-166	GBP5
CD4+ T	1.89206e-169	0.637801	0.544	0.45	3.89896e-165	RABAC1
CD4+ T	1.19014e-167	0.497713	0.746	0.759	2.45252e-163	SUB1
CD4+ T	2.36754e-167	0.576989	0.636	0.593	4.87879e-163	TRMT112
CD4+ T	4.02293e-167	-0.169155	0.999	1	8.29004e-163	RPL26
CD4+ T	9.4995e-167	0.684706	0.394	0.26	1.95756e-162	CTSB
CD4+ T	1.01217e-166	-0.378021	0.286	0.537	2.08579e-162	BIN1
CD4+ T	1.7574e-164	0.817424	0.398	0.263	3.62148e-160	GLIPR1
CD4+ T	9.89835e-164	-0.35697	0.697	0.899	2.03975e-159	RPL23
CD4+ T	9.92912e-164	0.819784	0.262	0.13	2.04609e-159	MX1
CD4+ T	1.0154e-163	0.612467	0.531	0.441	2.09244e-159	DBI
CD4+ T	9.86444e-163	-0.294753	0.168	0.388	2.03277e-158	S1PR1
CD4+ T	1.66113e-162	0.530325	0.754	0.774	3.42308e-158	LSP1
CD4+ T	1.71756e-162	-0.269852	0.902	0.984	3.53938e-158	MT-ND1
CD4+ T	2.1635e-162	0.570629	0.632	0.581	4.45832e-158	USMG5
CD4+ T	2.55606e-162	0.513347	0.955	0.968	5.26728e-158	VIM
CD4+ T	1.04817e-161	0.782136	0.446	0.325	2.15997e-157	NR3C1
CD4+ T	3.30449e-161	0.748367	0.45	0.337	6.80957e-157	TMEM173
CD4+ T	8.97592e-161	-0.379161	0.249	0.486	1.84967e-156	AC006129.2
CD4+ T	5.23583e-160	-0.285855	0.394	0.672	1.07895e-155	LINC00861
CD4+ T	2.69982e-159	0.342406	0.94	0.969	5.56352e-155	SERF2
CD4+ T	5.1804e-159	0.574067	0.629	0.581	1.06752e-154	TMEM258
CD4+ T	2.57301e-158	0.593314	0.651	0.636	5.30219e-154	PGK1
CD4+ T	1.20246e-157	-0.379345	0.165	0.37	2.4779e-153	CD55
CD4+ T	9.34914e-156	-0.334104	0.697	0.9	1.92658e-151	EIF3F
CD4+ T	2.43931e-153	0.637314	0.286	0.155	5.02669e-149	TANK
CD4+ T	2.06377e-152	0.630918	0.474	0.362	4.25281e-148	ARF6
CD4+ T	2.14966e-152	0.621338	0.495	0.401	4.42981e-148	RBM8A
CD4+ T	7.33468e-152	-0.394555	0.37	0.614	1.51146e-147	MT-ND6
CD4+ T	1.78163e-151	-0.338484	0.536	0.795	3.67141e-147	TRAF3IP3
CD4+ T	2.38929e-151	-0.254064	0.931	0.989	4.92361e-147	BTF3
CD4+ T	4.34641e-151	0.674737	0.713	0.629	8.95665e-147	KLF6
CD4+ T	5.79309e-151	0.661114	0.33	0.196	1.19378e-146	HERPUD1
CD4+ T	5.57567e-150	0.75809	0.332	0.205	1.14898e-145	IVNS1ABP
CD4+ T	5.63503e-149	0.58305	0.499	0.405	1.16121e-144	PRELID1
CD4+ T	2.08901e-147	0.556389	0.658	0.647	4.30483e-143	NDUFS5
CD4+ T	3.81737e-147	0.345146	0.92	0.941	7.86645e-143	TMA7
CD4+ T	1.18148e-146	0.464476	0.702	0.7	2.43467e-142	COX7A2
CD4+ T	5.17716e-146	0.585168	0.561	0.495	1.06686e-141	POLR2L
CD4+ T	5.36077e-146	0.535032	0.668	0.642	1.10469e-141	PSMB9
CD4+ T	6.19595e-146	-0.166214	1	1	1.2768e-141	TPT1
CD4+ T	6.73177e-145	0.584055	0.455	0.349	1.38722e-140	PSMD8
CD4+ T	3.25238e-144	-0.447253	0.678	0.845	6.70218e-140	PNRC1
CD4+ T	4.52802e-144	-0.333929	0.469	0.73	9.33089e-140	TMEM123
CD4+ T	1.44526e-143	0.393233	0.874	0.9	2.97825e-139	OAZ1
CD4+ T	3.51796e-143	-0.392417	0.981	0.993	7.24947e-139	RPS29
CD4+ T	5.42877e-143	-0.34949	0.326	0.569	1.11871e-138	CAMK4
CD4+ T	9.98758e-143	0.500716	0.639	0.611	2.05814e-138	ARF1
CD4+ T	1.57993e-142	0.430064	0.854	0.877	3.25577e-138	HMGB1
CD4+ T	6.32752e-142	0.484876	0.785	0.803	1.30391e-137	HSP90AA1
CD4+ T	7.87072e-142	-0.267996	0.31	0.54	1.62192e-137	DUSP1
CD4+ T	1.7056e-141	0.192857	1	1	3.51473e-137	AC090498.1
CD4+ T	1.71228e-141	-0.334482	0.247	0.469	3.52849e-137	DGKA
CD4+ T	1.87705e-141	0.54063	0.602	0.554	3.86804e-137	GUK1
CD4+ T	1.27196e-140	-0.34676	0.33	0.569	2.62112e-136	FOXP1
CD4+ T	2.88308e-140	-0.372364	0.144	0.326	5.94116e-136	IL6ST
CD4+ T	3.55194e-138	0.638998	0.291	0.168	7.31949e-134	ARL6IP6
CD4+ T	6.1673e-138	0.617785	0.631	0.618	1.2709e-133	ENO1
CD4+ T	9.63673e-138	0.617539	0.34	0.215	1.98584e-133	C4orf48
CD4+ T	6.89291e-137	0.657061	0.408	0.297	1.42042e-132	GNG2
CD4+ T	1.43411e-136	-0.227382	0.987	0.998	2.95526e-132	RPL37A
CD4+ T	1.53651e-136	0.656418	0.289	0.169	3.16628e-132	CEBPB
CD4+ T	1.62652e-135	-0.131009	0.808	0.964	3.35178e-131	MT-ATP8
CD4+ T	2.30049e-135	0.769049	0.449	0.347	4.74063e-131	BAX
CD4+ T	1.95574e-134	0.541502	0.573	0.522	4.0302e-130	ATP6V0C
CD4+ T	4.92068e-134	-0.284418	0.127	0.305	1.014e-129	LY9
CD4+ T	9.28135e-134	0.572917	0.548	0.483	1.91261e-129	ARHGDIA
CD4+ T	3.87459e-132	-0.316392	0.247	0.463	7.98437e-128	HMHA1
CD4+ T	1.69825e-130	0.627972	0.379	0.26	3.49959e-126	CD82
CD4+ T	3.405e-130	-0.27832	0.231	0.445	7.01668e-126	ICAM2
CD4+ T	7.50804e-130	-0.278001	0.167	0.36	1.54718e-125	C1orf162
CD4+ T	3.02997e-129	0.58854	0.507	0.374	6.24387e-125	ITGB1
CD4+ T	1.51321e-128	0.447601	0.702	0.696	3.11827e-124	C19orf43
CD4+ T	2.06872e-128	-0.33884	0.267	0.48	4.26301e-124	RCAN3
CD4+ T	3.04281e-128	0.403175	0.852	0.905	6.27032e-124	RAC2
CD4+ T	3.27888e-128	0.585211	0.361	0.242	6.75679e-124	HN1
CD4+ T	1.65072e-126	0.574763	0.451	0.361	3.40164e-122	FAM96B
CD4+ T	4.65387e-126	0.558487	0.456	0.365	9.59023e-122	BSG
CD4+ T	4.7449e-126	-0.246298	0.896	0.976	9.77782e-122	RPS11
CD4+ T	1.31671e-125	0.595707	0.311	0.193	2.71334e-121	CMTM3
CD4+ T	2.82437e-125	-0.311068	0.181	0.368	5.82018e-121	STK38
CD4+ T	7.94502e-125	0.576236	0.475	0.387	1.63723e-120	MAP1LC3B
CD4+ T	1.64983e-124	0.588438	0.49	0.415	3.3998e-120	SPCS2
CD4+ T	4.0634e-124	-0.336418	0.374	0.602	8.37345e-120	HIST1H4C
CD4+ T	1.11564e-122	0.445314	0.68	0.69	2.299e-118	TCEB2
CD4+ T	2.68576e-122	-0.209217	0.809	0.958	5.53455e-118	MT-ND4
CD4+ T	6.87911e-122	0.639749	0.371	0.261	1.41758e-117	IFI16
CD4+ T	1.06214e-121	-0.312847	0.34	0.575	2.18874e-117	GIMAP1
CD4+ T	5.49633e-121	0.543996	0.515	0.44	1.13263e-116	GNB2
CD4+ T	5.21115e-120	0.631384	0.315	0.199	1.07386e-115	TPM4
CD4+ T	8.50278e-120	0.59462	0.271	0.157	1.75217e-115	SLA
CD4+ T	2.04061e-119	-0.286236	0.354	0.583	4.20509e-115	AQP3
CD4+ T	1.33477e-118	-0.302092	0.128	0.288	2.75057e-114	GIMAP5
CD4+ T	5.84187e-118	1.03934	0.337	0.233	1.20383e-113	IFI6
CD4+ T	7.5027e-118	0.384391	0.814	0.841	1.54608e-113	PSME1
CD4+ T	1.35093e-117	0.392675	0.753	0.776	2.78386e-113	COX6B1
CD4+ T	3.89542e-117	-0.170525	0.998	1	8.0273e-113	RPL39
CD4+ T	4.69041e-117	-0.29816	0.324	0.551	9.66552e-113	BIN2
CD4+ T	1.14306e-115	-0.314374	0.499	0.736	2.35551e-111	UXT
CD4+ T	4.48705e-115	-0.326168	0.117	0.265	9.24647e-111	CHMP7
CD4+ T	1.68653e-114	0.697055	0.565	0.531	3.47544e-110	RPS27L
CD4+ T	2.55459e-114	0.577164	0.288	0.177	5.26424e-110	FAM177A1
CD4+ T	9.43837e-114	-0.242152	0.945	0.986	1.94497e-109	RPL38
CD4+ T	1.65987e-113	0.360629	0.806	0.855	3.4205e-109	SUMO2
CD4+ T	2.45912e-113	-0.297568	0.255	0.454	5.0675e-109	KIF2A
CD4+ T	7.14184e-113	0.573213	0.454	0.369	1.47172e-108	RNF149
CD4+ T	3.27207e-112	-0.289538	0.124	0.274	6.74275e-108	NFKBIZ
CD4+ T	3.81919e-112	0.559429	0.494	0.418	7.87021e-108	YWHAQ
CD4+ T	9.17699e-112	0.502814	0.776	0.774	1.8911e-107	TAGLN2
CD4+ T	1.66163e-111	0.597112	0.376	0.278	3.42411e-107	PDIA6
CD4+ T	7.45364e-111	0.52307	0.548	0.508	1.53597e-106	GNG5
CD4+ T	7.96086e-111	0.59303	0.375	0.27	1.64049e-106	IDS
CD4+ T	1.61428e-110	-0.289416	0.219	0.407	3.32655e-106	TMEM256-PLSCR3
CD4+ T	2.46536e-110	-0.289696	0.226	0.414	5.08036e-106	VPS51
CD4+ T	4.59132e-110	0.558918	0.408	0.32	9.46134e-106	POMP
CD4+ T	7.20507e-110	0.808881	0.402	0.322	1.48475e-105	CD40LG
CD4+ T	1.90597e-109	0.4742	0.6	0.581	3.92764e-105	PPP1CA
CD4+ T	1.05521e-108	-0.280111	0.205	0.389	2.17446e-104	EPB41
CD4+ T	6.24012e-108	0.544369	0.479	0.413	1.2859e-103	SNRPB
CD4+ T	1.23865e-107	0.356999	0.786	0.829	2.55249e-103	ARPC3
CD4+ T	2.48957e-107	0.539524	0.286	0.18	5.13026e-103	SURF4
CD4+ T	4.27326e-107	0.499467	0.578	0.545	8.80592e-103	TMEM59
CD4+ T	6.51684e-107	0.58518	0.365	0.268	1.34292e-102	SEC11C
CD4+ T	1.95723e-106	0.558493	0.399	0.307	4.03326e-102	NDUFA6
CD4+ T	1.9809e-106	0.538948	0.394	0.301	4.08203e-102	ATP6V0B
CD4+ T	3.11246e-106	0.513429	0.598	0.579	6.41385e-102	TPI1
CD4+ T	5.94221e-106	0.637351	0.422	0.342	1.22451e-101	CD96
CD4+ T	1.38896e-105	-0.347449	0.135	0.283	2.86224e-101	TOB1
CD4+ T	2.71381e-105	0.535843	0.389	0.295	5.59235e-101	SELT
CD4+ T	2.86285e-105	0.565744	0.261	0.152	5.89948e-101	PRDM1
CD4+ T	3.40618e-105	0.652666	0.317	0.213	7.01911e-101	TNFSF10
CD4+ T	7.18067e-105	-0.26403	0.239	0.431	1.47972e-100	ABHD14B
CD4+ T	7.83294e-105	-0.270669	0.118	0.263	1.61413e-100	SERINC5
CD4+ T	1.23466e-103	-0.277303	0.146	0.3	2.54426e-99	PABPC4
CD4+ T	6.31263e-103	0.579254	0.382	0.294	1.30084e-98	CYCS
CD4+ T	9.47309e-103	0.527984	0.504	0.447	1.95212e-98	RAC1
CD4+ T	3.71902e-102	0.656192	0.272	0.172	7.66379e-98	ICOS
CD4+ T	4.45587e-102	-0.276429	0.63	0.841	9.18222e-98	EIF3H
CD4+ T	1.03059e-101	0.561588	0.41	0.327	2.12374e-97	SELK
CD4+ T	3.01094e-101	0.491231	0.643	0.641	6.20465e-97	LCP1
CD4+ T	1.72211e-100	0.554588	0.33	0.231	3.54875e-96	ARPC5L
CD4+ T	1.34256e-99	0.474113	0.616	0.614	2.76661e-95	DAD1
CD4+ T	6.28112e-99	0.526245	0.469	0.408	1.29435e-94	OSTF1
CD4+ T	2.28826e-98	-0.26982	0.33	0.542	4.71543e-94	RBL2
CD4+ T	3.12852e-98	0.496114	0.283	0.18	6.44694e-94	EMC7
CD4+ T	3.25069e-98	0.579585	0.354	0.259	6.6987e-94	COX17
CD4+ T	1.10791e-97	-0.253151	0.683	0.869	2.28308e-93	RPS17
CD4+ T	1.85373e-97	0.54256	0.278	0.178	3.81999e-93	CHMP5
CD4+ T	6.6558e-97	-0.250647	0.144	0.293	1.37156e-92	FKBP5
CD4+ T	3.66777e-96	0.569324	0.468	0.401	7.55818e-92	STK17A
CD4+ T	1.36385e-95	-0.249572	0.161	0.317	2.81048e-91	RCC1
CD4+ T	2.1032e-95	0.660333	0.423	0.343	4.33406e-91	CLDND1
CD4+ T	6.26058e-95	-0.254607	0.283	0.482	1.29012e-90	IL16
CD4+ T	1.5935e-94	0.385938	0.813	0.833	3.28373e-90	GSTK1
CD4+ T	3.30848e-94	-0.238452	0.186	0.351	6.81779e-90	GIMAP2
CD4+ T	3.32054e-94	0.520293	0.606	0.592	6.84263e-90	ANKRD12
CD4+ T	3.53165e-94	0.532675	0.45	0.388	7.27767e-90	TMED2
CD4+ T	1.44535e-93	0.536786	0.275	0.176	2.97844e-89	CDC42EP3
CD4+ T	1.78052e-93	0.486774	0.683	0.704	3.66913e-89	CD44
CD4+ T	3.86054e-91	-0.138782	0.997	0.999	7.95542e-87	RPL36
CD4+ T	6.67709e-91	0.481873	0.487	0.437	1.37595e-86	COPE
CD4+ T	8.87258e-91	-0.255665	0.247	0.425	1.82837e-86	ALKBH7
CD4+ T	1.17025e-90	0.515935	0.516	0.478	2.41154e-86	OCIAD2
CD4+ T	6.03973e-90	0.544029	0.378	0.287	1.24461e-85	IQGAP1
CD4+ T	7.48028e-90	-0.243052	0.18	0.338	1.54146e-85	THOC3
CD4+ T	1.13222e-89	0.570668	0.373	0.281	2.33317e-85	ARID5B
CD4+ T	2.18038e-89	-0.23384	0.192	0.354	4.4931e-85	TESPA1
CD4+ T	4.08383e-89	-0.231027	0.132	0.27	8.41554e-85	PDE3B
CD4+ T	4.69159e-89	0.409368	0.649	0.661	9.66797e-85	RNASEK
CD4+ T	6.00705e-89	-0.212568	0.322	0.525	1.23787e-84	HSPB1
CD4+ T	1.49661e-88	-0.266924	0.468	0.686	3.08405e-84	ST13
CD4+ T	6.27576e-88	0.597346	0.25	0.156	1.29325e-83	PTGER4
CD4+ T	3.59332e-87	0.420236	0.638	0.646	7.40476e-83	ACTR3
CD4+ T	7.64547e-87	-0.253947	0.411	0.626	1.5755e-82	RSL1D1
CD4+ T	1.35204e-86	0.491905	0.449	0.391	2.78615e-82	PRDX5
CD4+ T	1.37356e-86	-0.192284	0.167	0.324	2.8305e-82	SCML4
CD4+ T	9.10331e-86	0.481373	0.462	0.401	1.87592e-81	CAPZA1
CD4+ T	2.80109e-85	0.422566	0.553	0.537	5.77221e-81	ATP5J2
CD4+ T	7.38005e-85	-0.211304	0.877	0.968	1.52081e-80	RPL27A
CD4+ T	4.38283e-84	0.463625	0.501	0.46	9.03169e-80	SHFM1
CD4+ T	1.25052e-83	0.450757	0.529	0.499	2.57694e-79	WDR83OS
CD4+ T	2.56102e-83	-0.194945	0.911	0.981	5.27749e-79	COX4I1
CD4+ T	2.75057e-83	0.32237	0.858	0.922	5.66811e-79	LAPTM5
CD4+ T	1.01387e-82	0.510892	0.293	0.201	2.08928e-78	GLIPR2
CD4+ T	1.38819e-82	0.595654	0.342	0.264	2.86065e-78	SLC3A2
CD4+ T	6.35006e-82	-0.233605	0.373	0.578	1.30856e-77	RCSD1
CD4+ T	8.06425e-82	0.496113	0.361	0.277	1.6618e-77	SRSF9
CD4+ T	2.69423e-81	-0.240217	0.44	0.657	5.55201e-77	PPP1R2
CD4+ T	3.31008e-81	0.573085	0.582	0.567	6.82107e-77	ZFP36L1
CD4+ T	5.03079e-81	0.496991	0.492	0.411	1.0367e-76	ITGA4
CD4+ T	5.05263e-81	-0.222624	0.344	0.544	1.0412e-76	PSIP1
CD4+ T	1.62859e-80	-0.233982	0.329	0.524	3.35603e-76	ZAP70
CD4+ T	2.07076e-80	-0.21892	0.34	0.538	4.26722e-76	SUN2
CD4+ T	4.46017e-80	0.455086	0.473	0.428	9.19106e-76	SNRPG
CD4+ T	4.62267e-80	-0.228886	0.265	0.438	9.52593e-76	AAK1
CD4+ T	5.26662e-79	-0.212904	0.285	0.466	1.08529e-74	ATP1A1
CD4+ T	9.22249e-79	-0.223123	0.311	0.497	1.90048e-74	C1QBP
CD4+ T	9.88043e-79	0.468973	0.468	0.419	2.03606e-74	RBX1
CD4+ T	1.86803e-78	-0.212516	0.262	0.435	3.84945e-74	APEX1
CD4+ T	1.89351e-78	0.464319	0.45	0.393	3.90195e-74	SEC11A
CD4+ T	2.5053e-78	0.321693	0.796	0.855	5.16266e-74	ALDOA
CD4+ T	3.9913e-78	-0.207177	0.401	0.614	8.22486e-74	LITAF
CD4+ T	5.08857e-78	0.442252	0.545	0.53	1.0486e-73	NDUFB2
CD4+ T	7.38408e-78	-0.209472	0.131	0.259	1.52164e-73	UBQLN2
CD4+ T	3.6719e-77	-0.206596	0.229	0.392	7.56668e-73	LSM5
CD4+ T	7.73088e-77	0.523081	0.355	0.275	1.5931e-72	TGFB1
CD4+ T	8.54165e-77	0.506032	0.674	0.708	1.76018e-72	HCST
CD4+ T	1.11862e-76	0.503999	0.543	0.524	2.30514e-72	CALR
CD4+ T	2.74777e-76	-0.200052	0.198	0.351	5.66233e-72	CRBN
CD4+ T	9.84476e-76	-0.193835	0.785	0.928	2.02871e-71	GLTSCR2
CD4+ T	1.49029e-75	-0.200176	0.253	0.424	3.07105e-71	C10orf54
CD4+ T	2.37908e-75	-0.208799	0.229	0.388	4.90257e-71	TTC3
CD4+ T	5.20503e-75	-0.217168	0.349	0.543	1.0726e-70	LBH
CD4+ T	6.35598e-75	0.493075	0.442	0.386	1.30978e-70	H2AFV
CD4+ T	1.54426e-74	0.533499	0.485	0.436	3.18225e-70	EZR
CD4+ T	2.95339e-73	0.497841	0.391	0.318	6.08605e-69	TAP1
CD4+ T	3.49274e-73	-0.232283	0.528	0.73	7.19749e-69	SF1
CD4+ T	7.88566e-73	0.532362	0.547	0.522	1.625e-68	PIM1
CD4+ T	2.02178e-72	-0.202564	0.251	0.415	4.16627e-68	SYTL1
CD4+ T	3.15016e-72	0.476717	0.38	0.313	6.49153e-68	MRPL41
CD4+ T	6.46751e-71	-0.209221	0.486	0.703	1.33276e-66	2025-09-09
CD4+ T	6.74371e-71	0.468576	0.648	0.639	1.38968e-66	TRBC2
CD4+ T	7.6418e-71	0.487306	0.325	0.248	1.57475e-66	SUPT4H1
CD4+ T	3.88155e-70	0.551504	0.407	0.354	7.99871e-66	FDFT1
CD4+ T	8.57996e-70	-0.19079	0.178	0.314	1.76807e-65	IMPDH2
CD4+ T	4.04696e-69	0.518141	0.475	0.44	8.33957e-65	SQSTM1
CD4+ T	6.12264e-69	0.429047	0.502	0.477	1.26169e-64	COX5A
CD4+ T	6.5827e-69	-0.155704	0.141	0.266	1.3565e-64	LINC01420
CD4+ T	7.49164e-69	0.454734	0.314	0.238	1.5438e-64	PFDN2
CD4+ T	2.36979e-68	0.45584	0.325	0.248	4.88343e-64	CCDC107
CD4+ T	2.64596e-68	-0.145306	0.957	0.993	5.45253e-64	PFDN5
CD4+ T	2.98098e-68	0.494782	0.395	0.335	6.14291e-64	GNAS
CD4+ T	4.60487e-68	0.295508	0.785	0.848	9.48926e-64	OST4
CD4+ T	1.31447e-67	0.449823	0.439	0.389	2.70874e-63	TBCB
CD4+ T	2.00394e-67	0.394365	0.61	0.633	4.12952e-63	UQCR10
CD4+ T	2.32442e-67	0.442035	0.419	0.364	4.78994e-63	MYEOV2
CD4+ T	2.41682e-67	-0.0598175	0.999	1	4.98034e-63	MT-CO1
CD4+ T	2.71871e-67	-0.179712	0.153	0.279	5.60244e-63	NCBP2-AS2
CD4+ T	1.29798e-66	0.483355	0.461	0.418	2.67475e-62	DEK
CD4+ T	2.02139e-66	0.471434	0.395	0.336	4.16548e-62	ROMO1
CD4+ T	2.77654e-66	-0.244443	0.137	0.25	5.72161e-62	USP10
CD4+ T	2.85302e-66	0.409535	0.523	0.511	5.87922e-62	ATP5J
CD4+ T	5.08655e-66	0.441431	0.441	0.403	1.04818e-61	PSMB3
CD4+ T	5.96295e-66	0.487253	0.293	0.215	1.22879e-61	RABGAP1L
CD4+ T	6.66637e-66	-0.177351	0.142	0.262	1.37374e-61	LTA4H
CD4+ T	1.1076e-65	0.56282	0.389	0.331	2.28243e-61	ADGRE5
CD4+ T	1.3767e-65	0.434265	0.599	0.607	2.83697e-61	SRSF7
CD4+ T	1.4752e-65	0.397356	0.59	0.605	3.03994e-61	CAP1
CD4+ T	1.80914e-65	0.457008	0.355	0.289	3.7281e-61	TMED9
CD4+ T	3.18704e-65	0.452638	0.295	0.218	6.56753e-61	C20orf24
CD4+ T	3.5597e-65	-0.144794	0.999	1	7.33548e-61	RPS27
CD4+ T	8.23938e-65	0.441294	0.509	0.484	1.69789e-60	MTDH
CD4+ T	1.58217e-64	-0.180216	0.171	0.301	3.26037e-60	SEMA4D
CD4+ T	2.44242e-64	0.501175	0.327	0.255	5.0331e-60	CDK2AP2
CD4+ T	3.83055e-64	0.448606	0.327	0.256	7.89362e-60	RAB1B
CD4+ T	4.2806e-64	0.565977	0.639	0.656	8.82103e-60	ANXA1
CD4+ T	8.5385e-64	-0.143939	0.257	0.425	1.75953e-59	HMGN3
CD4+ T	1.08056e-63	-0.132543	0.972	0.995	2.22671e-59	EEF1D
CD4+ T	1.13831e-63	0.190303	0.812	0.977	2.34571e-59	LTB
CD4+ T	1.25816e-63	0.218583	0.972	0.989	2.59269e-59	HLA-E
CD4+ T	3.37436e-63	-0.159678	0.227	0.379	6.95355e-59	PTPN6
CD4+ T	4.52975e-63	-0.183343	0.221	0.366	9.33445e-59	EIF2A
CD4+ T	1.95868e-62	-0.196648	0.377	0.567	4.03626e-58	PHB2
CD4+ T	2.79252e-62	0.407894	0.262	0.183	5.75455e-58	TXNL4A
CD4+ T	3.09579e-62	-0.18124	0.243	0.395	6.3795e-58	PNN
CD4+ T	4.05925e-62	0.326485	0.726	0.762	8.3649e-58	ARPC1B
CD4+ T	4.72923e-62	0.455304	0.431	0.385	9.74553e-58	EIF5
CD4+ T	1.95741e-61	-0.188321	0.763	0.912	4.03364e-57	SLC25A6
CD4+ T	4.18961e-61	0.435012	0.337	0.269	8.63353e-57	VDAC1
CD4+ T	8.73782e-61	0.361097	0.677	0.71	1.8006e-56	UBB
CD4+ T	5.25793e-60	0.275365	0.792	0.851	1.0835e-55	SKP1
CD4+ T	7.1587e-60	0.45765	0.302	0.233	1.47519e-55	TMBIM1
CD4+ T	1.34722e-59	-0.156576	0.18	0.309	2.77621e-55	FGD3
CD4+ T	1.45014e-59	0.454874	0.358	0.3	2.98829e-55	NAPA
CD4+ T	1.49764e-59	0.502799	0.418	0.371	3.08619e-55	HSPA5
CD4+ T	1.71418e-59	0.472266	0.336	0.27	3.53242e-55	HM13
CD4+ T	1.84443e-59	-0.168999	0.337	0.516	3.80082e-55	RBMX
CD4+ T	2.8135e-59	-0.158742	0.185	0.313	5.79778e-55	SLC44A2
CD4+ T	3.13176e-59	0.468393	0.357	0.294	6.45362e-55	KIF5B
CD4+ T	7.3688e-59	0.43802	0.338	0.274	1.51849e-54	TCEB1
CD4+ T	8.22244e-59	-0.1164	0.933	0.989	1.6944e-54	SARAF
CD4+ T	1.93444e-58	0.471123	0.307	0.241	3.9863e-54	MYDGF
CD4+ T	2.83864e-58	0.357668	0.572	0.585	5.84958e-54	ATP5B
CD4+ T	4.05251e-58	-0.118803	0.341	0.524	8.35101e-54	TRAT1
CD4+ T	9.09957e-58	0.440016	0.306	0.24	1.87515e-53	POLR2K
CD4+ T	1.16965e-57	0.515433	0.329	0.264	2.4103e-53	UPP1
CD4+ T	1.49443e-57	0.273217	0.808	0.861	3.07958e-53	DAZAP2
CD4+ T	2.61511e-57	0.489843	0.508	0.502	5.38895e-53	CD6
CD4+ T	2.71872e-57	0.308681	0.719	0.779	5.60246e-53	TPM3
CD4+ T	3.882e-57	0.45787	0.418	0.374	7.99963e-53	DHRS7
CD4+ T	5.02748e-57	-0.139233	0.212	0.352	1.03601e-52	SRSF8
CD4+ T	8.29912e-57	0.467413	0.257	0.188	1.7102e-52	ATF4
CD4+ T	1.29768e-56	-0.165641	0.168	0.287	2.67413e-52	ZCCHC11
CD4+ T	2.05144e-56	0.615065	0.3	0.213	4.22741e-52	KLRB1
CD4+ T	2.13601e-56	0.325826	0.625	0.662	4.40168e-52	ATP6V0E1
CD4+ T	2.24607e-56	-0.156657	0.319	0.493	4.62848e-52	SIGIRR
CD4+ T	8.58234e-56	0.329695	0.587	0.603	1.76856e-51	NDUFA1
CD4+ T	5.00727e-55	-0.168231	0.436	0.628	1.03185e-50	RNASET2
CD4+ T	1.07213e-54	0.30189	0.698	0.756	2.20934e-50	NDUFA4
CD4+ T	2.56899e-54	-0.161732	0.382	0.558	5.29391e-50	SAMHD1
CD4+ T	2.86634e-54	-0.159155	0.403	0.588	5.90666e-50	ARHGEF1
CD4+ T	3.49681e-54	0.427083	0.444	0.415	7.20588e-50	NDUFA11
CD4+ T	4.01905e-54	0.401369	0.559	0.577	8.28205e-50	PSME2
CD4+ T	6.46178e-54	0.519567	0.398	0.358	1.33158e-49	BST2
CD4+ T	9.76349e-54	-0.187702	0.284	0.43	2.01196e-49	PCED1B
CD4+ T	1.21446e-53	0.438554	0.347	0.291	2.50263e-49	MRPL33
CD4+ T	1.64711e-53	0.416412	0.399	0.353	3.3942e-49	PSMA5
CD4+ T	2.28699e-53	0.424413	0.44	0.406	4.71279e-49	P4HB
CD4+ T	2.99607e-53	-0.169315	0.44	0.628	6.17399e-49	2025-09-06
CD4+ T	3.04052e-53	0.441385	0.352	0.301	6.26559e-49	C1orf43
CD4+ T	3.70793e-53	0.414879	0.544	0.537	7.64094e-49	LRRFIP1
CD4+ T	4.19035e-53	0.420368	0.389	0.337	8.63505e-49	ELOVL5
CD4+ T	8.34866e-53	0.441498	0.25	0.183	1.72041e-48	TMED5
CD4+ T	1.36619e-52	-0.155489	0.723	0.885	2.8153e-48	FYB
CD4+ T	1.91522e-52	-0.131938	0.198	0.326	3.94668e-48	PPP3CC
CD4+ T	2.57925e-52	-0.145135	0.278	0.428	5.31507e-48	ZC3HAV1
CD4+ T	2.82128e-52	-0.149292	0.191	0.315	5.81381e-48	VPS13C
CD4+ T	5.16791e-52	0.341439	0.562	0.587	1.06495e-47	BRK1
CD4+ T	6.68632e-52	0.415115	0.473	0.449	1.37785e-47	C9orf142
CD4+ T	7.64672e-52	-0.174784	0.435	0.617	1.57576e-47	EIF3M
CD4+ T	1.17086e-51	0.431951	0.406	0.36	2.41279e-47	OPTN
CD4+ T	1.98585e-51	0.49481	0.313	0.256	4.09225e-47	LINC-PINT
CD4+ T	1.99414e-51	0.461035	0.288	0.224	4.10932e-47	REXO2
CD4+ T	2.91253e-51	0.488938	0.32	0.265	6.00185e-47	SARS
CD4+ T	5.36348e-51	0.31271	0.657	0.705	1.10525e-46	COX5B
CD4+ T	8.19616e-51	0.45118	0.29	0.229	1.68898e-46	ARF4
CD4+ T	3.88065e-50	-0.128904	0.324	0.484	7.99686e-46	GCC2
CD4+ T	4.32448e-50	0.227157	0.817	0.893	8.91146e-46	SRP14
CD4+ T	5.68911e-50	-0.181568	0.451	0.637	1.17235e-45	RGS10
CD4+ T	7.38372e-50	0.41115	0.407	0.366	1.52156e-45	PET100
CD4+ T	7.65018e-50	0.392382	0.485	0.479	1.57647e-45	COX7B
CD4+ T	1.38491e-49	-0.131357	0.261	0.408	2.85388e-45	FLI1
CD4+ T	1.48076e-49	0.271774	0.75	0.818	3.05139e-45	GABARAP
CD4+ T	1.92465e-49	0.446421	0.379	0.333	3.96612e-45	UBE2L6
CD4+ T	2.77865e-49	0.414539	0.379	0.335	5.72597e-45	ANAPC11
CD4+ T	3.35856e-49	-0.143717	0.25	0.389	6.92099e-45	GLG1
CD4+ T	5.38981e-49	-0.128029	0.186	0.305	1.11068e-44	PMPCB
CD4+ T	8.53436e-49	-0.192151	0.863	0.947	1.75867e-44	RPL36A
CD4+ T	1.18288e-48	-0.124923	0.247	0.387	2.43757e-44	PNRC2
CD4+ T	1.38182e-48	-0.156658	0.164	0.273	2.84751e-44	TGFBR2
CD4+ T	1.54359e-48	0.503664	0.471	0.457	3.18088e-44	RNF213
CD4+ T	5.24656e-48	0.781378	0.532	0.543	1.08116e-43	CD69
CD4+ T	5.48799e-48	-0.184794	0.323	0.473	1.13091e-43	PRDX6
CD4+ T	6.87306e-48	0.418979	0.293	0.233	1.41633e-43	ZNRD1
CD4+ T	1.56126e-47	0.426168	0.327	0.273	3.2173e-43	SDF4
CD4+ T	2.14911e-47	-0.118994	0.163	0.274	4.42867e-43	MKRN1
CD4+ T	3.27189e-47	-0.138293	0.252	0.391	6.74239e-43	ARHGAP4
CD4+ T	4.61757e-47	0.392762	0.314	0.258	9.51542e-43	LAMTOR5
CD4+ T	4.79287e-47	0.464973	0.55	0.513	9.87667e-43	AHNAK
CD4+ T	5.179e-47	-0.159329	0.768	0.915	1.06724e-42	EIF3K
CD4+ T	8.23865e-47	0.443793	0.442	0.418	1.69774e-42	EML4
CD4+ T	1.16358e-46	0.444173	0.427	0.393	2.39778e-42	OXNAD1
CD4+ T	1.42005e-46	-0.116026	0.254	0.389	2.9263e-42	FAM107B
CD4+ T	1.75822e-46	-0.105576	0.151	0.258	3.62317e-42	RP11-18H21.1
CD4+ T	1.84031e-46	-0.0914872	1	1	3.79233e-42	RPLP1
CD4+ T	3.36012e-46	-0.146388	0.169	0.275	6.92421e-42	ESYT1
CD4+ T	3.84687e-46	0.401359	0.324	0.272	7.92724e-42	TMCO1
CD4+ T	4.05544e-46	-0.118045	0.196	0.314	8.35705e-42	CRLF3
CD4+ T	4.53671e-46	0.209149	0.94	0.985	9.34879e-42	ARHGDIB
CD4+ T	5.36302e-46	0.394522	0.386	0.349	1.10516e-41	PSMA6
CD4+ T	8.39549e-46	0.369254	0.537	0.559	1.73006e-41	PARK7
CD4+ T	8.39592e-46	0.481234	0.284	0.227	1.73015e-41	CCND2
CD4+ T	1.01097e-45	0.414183	0.484	0.481	2.08331e-41	SHISA5
CD4+ T	1.01921e-45	-0.193073	0.994	0.996	2.10028e-41	RPS2
CD4+ T	1.79844e-45	0.420925	0.329	0.278	3.70605e-41	TMBIM4
CD4+ T	2.06431e-45	0.377482	0.273	0.211	4.25393e-41	CLTB
CD4+ T	2.37684e-45	-0.128699	0.15	0.252	4.89796e-41	EGLN2
CD4+ T	2.82871e-45	0.37007	0.496	0.504	5.82913e-41	ERH
CD4+ T	3.27243e-45	0.472528	0.286	0.231	6.74349e-41	DNPH1
CD4+ T	3.36894e-45	0.171852	0.951	0.98	6.94237e-41	PPIA
CD4+ T	5.76669e-45	-0.0942395	0.304	0.46	1.18834e-40	INPP4B
CD4+ T	6.641e-45	-0.14664	0.546	0.729	1.36851e-40	MBNL1
CD4+ T	6.78966e-45	-0.139221	0.806	0.928	1.39915e-40	UQCRB
CD4+ T	7.15222e-45	0.314695	0.675	0.725	1.47386e-40	PTGES3
CD4+ T	1.07672e-44	-0.134582	0.306	0.455	2.2188e-40	HADHA
CD4+ T	1.56079e-44	0.416739	0.308	0.252	3.21633e-40	RER1
CD4+ T	1.59823e-44	0.449674	0.345	0.301	3.29348e-40	MRPS6
CD4+ T	2.12358e-44	0.392362	0.35	0.306	4.37607e-40	SSNA1
CD4+ T	2.26421e-44	0.365431	0.526	0.536	4.66586e-40	PSMB8
CD4+ T	3.20375e-44	-0.132326	0.405	0.582	6.60196e-40	CALM3
CD4+ T	4.50022e-44	-0.107904	0.237	0.367	9.27361e-40	ITGB7
CD4+ T	5.06964e-44	0.407447	0.454	0.44	1.0447e-39	CD164
CD4+ T	1.08615e-43	0.415668	0.31	0.257	2.23823e-39	COMMD7
CD4+ T	1.23397e-43	0.3728	0.484	0.477	2.54283e-39	PAIP2
CD4+ T	1.28677e-43	-0.108683	0.283	0.429	2.65165e-39	TMEM243
CD4+ T	2.71814e-43	0.435339	0.513	0.523	5.60127e-39	STK17B
CD4+ T	3.06536e-43	-0.169764	0.485	0.665	6.31679e-39	NDFIP1
CD4+ T	3.18128e-43	0.0626976	0.188	0.301	6.55566e-39	MT2A
CD4+ T	4.10772e-43	-0.0794769	0.201	0.321	8.46478e-39	P2RY8
CD4+ T	6.82347e-43	-0.148722	0.674	0.845	1.40611e-38	GPSM3
CD4+ T	7.90846e-43	0.198017	0.891	0.944	1.6297e-38	H3F3A
CD4+ T	1.05873e-42	0.410542	0.311	0.26	2.18173e-38	NDUFC2
CD4+ T	1.13029e-42	0.38382	0.487	0.501	2.32918e-38	FKBP1A
CD4+ T	1.27866e-42	0.170299	0.965	0.99	2.63493e-38	CD3E
CD4+ T	1.56178e-42	0.421564	0.379	0.342	3.21835e-38	RPN2
CD4+ T	3.83188e-42	0.463906	0.429	0.398	7.89636e-38	TRAC
CD4+ T	3.86402e-42	-0.102199	0.181	0.29	7.96259e-38	MAPKAPK5-AS1
CD4+ T	4.36297e-42	0.394455	0.375	0.337	8.99077e-38	LMAN2
CD4+ T	5.08286e-42	-0.0946925	0.276	0.417	1.04742e-37	ZRANB2
CD4+ T	7.38289e-42	-0.106997	0.159	0.26	1.52139e-37	CNST
CD4+ T	7.47008e-42	0.368848	0.521	0.53	1.53936e-37	DDX24
CD4+ T	8.66548e-42	-0.149748	0.387	0.546	1.7857e-37	PRMT2
CD4+ T	2.41526e-41	0.408739	0.271	0.216	4.97712e-37	TMEM109
CD4+ T	3.91536e-41	-0.130637	0.406	0.578	8.06837e-37	ATP5A1
CD4+ T	4.73557e-41	0.491838	0.418	0.382	9.75859e-37	IER2
CD4+ T	6.54261e-41	-0.126716	0.47	0.65	1.34824e-36	NSA2
CD4+ T	6.69984e-41	-0.114197	0.176	0.28	1.38064e-36	FXR1
CD4+ T	7.02645e-41	0.403119	0.333	0.286	1.44794e-36	SSR3
CD4+ T	7.66161e-41	-0.0874879	0.246	0.38	1.57883e-36	THEM4
CD4+ T	8.32483e-41	0.380794	0.35	0.299	1.7155e-36	DOK2
CD4+ T	1.30513e-40	-0.0930529	0.2	0.315	2.68949e-36	BCL11B
CD4+ T	1.3056e-40	-0.0738673	0.725	0.891	2.69045e-36	IFITM2
CD4+ T	1.45978e-40	0.400938	0.349	0.306	3.00817e-36	LPXN
CD4+ T	2.30856e-40	-0.0997064	0.267	0.402	4.75725e-36	DENND2D
CD4+ T	4.87135e-40	0.423594	0.255	0.201	1.00384e-35	RHBDD2
CD4+ T	5.06954e-40	-0.103704	0.261	0.395	1.04468e-35	FNBP4
CD4+ T	1.1887e-39	0.5384	0.376	0.345	2.44956e-35	RGCC
CD4+ T	1.58153e-39	-0.121514	0.368	0.534	3.25905e-35	NDUFA12
CD4+ T	4.31581e-39	0.343578	0.635	0.689	8.89358e-35	GPX4
CD4+ T	5.52095e-39	-0.110791	0.408	0.571	1.1377e-34	ETS1
CD4+ T	8.67178e-39	-0.122708	0.989	0.997	1.78699e-34	MT-ATP6
CD4+ T	2.38066e-38	0.453046	0.417	0.399	4.90583e-34	TRIM22
CD4+ T	2.40014e-38	0.399739	0.256	0.202	4.94598e-34	TMX4
CD4+ T	2.41645e-38	0.268843	0.805	0.887	4.97959e-34	CD3D
CD4+ T	3.67724e-38	0.387112	0.386	0.358	7.57768e-34	RHOF
CD4+ T	5.59575e-38	0.389024	0.334	0.293	1.15312e-33	CCNDBP1
CD4+ T	1.09714e-37	0.382535	0.276	0.223	2.26088e-33	TM9SF2
CD4+ T	1.19436e-37	-0.0797015	0.258	0.387	2.46122e-33	CHCHD10
CD4+ T	2.49372e-37	-0.0909548	0.335	0.487	5.1388e-33	CYTH1
CD4+ T	2.53441e-37	0.335478	0.511	0.53	5.22266e-33	TRAPPC1
CD4+ T	2.80736e-37	0.413387	0.266	0.217	5.78513e-33	GRAP2
CD4+ T	3.23314e-37	0.283531	0.6	0.643	6.66254e-33	SPCS1
CD4+ T	3.43514e-37	-0.130288	0.455	0.621	7.07879e-33	GYPC
CD4+ T	4.15353e-37	-0.0924765	0.981	0.996	8.55917e-33	RPL35
CD4+ T	4.49864e-37	-0.0989091	0.393	0.556	9.27035e-33	DDX17
CD4+ T	4.51866e-37	-0.00637572	0.251	0.38	9.3116e-33	CITED2
CD4+ T	4.55104e-37	0.375102	0.325	0.284	9.37833e-33	MRPL51
CD4+ T	4.84346e-37	-0.0897381	0.17	0.27	9.98092e-33	UTRN
CD4+ T	1.60018e-36	0.359118	0.515	0.532	3.29749e-32	PDIA3
CD4+ T	1.88396e-36	0.376663	0.365	0.333	3.88228e-32	RPN1
CD4+ T	2.23647e-36	0.00187783	0.203	0.315	4.60868e-32	GLRX
CD4+ T	2.98151e-36	0.350417	0.453	0.449	6.14399e-32	DYNLRB1
CD4+ T	3.23658e-36	0.164306	0.966	0.985	6.66962e-32	RPL41
CD4+ T	4.92562e-36	-0.0892683	0.226	0.34	1.01502e-31	PRPF8
CD4+ T	5.36467e-36	0.404772	0.438	0.431	1.1055e-31	TUBA4A
CD4+ T	6.74905e-36	0.35718	0.602	0.642	1.39078e-31	STK4
CD4+ T	7.67109e-36	0.406108	0.296	0.252	1.58078e-31	YPEL5
CD4+ T	7.73743e-36	-0.0975217	0.184	0.286	1.59445e-31	SH3BP5
CD4+ T	1.05145e-35	0.310507	0.518	0.538	2.16671e-31	NEDD8
CD4+ T	1.14944e-35	0.376988	0.377	0.35	2.36866e-31	SRI
CD4+ T	1.78853e-35	0.3676	0.377	0.349	3.68562e-31	ECH1
CD4+ T	3.34746e-35	0.271376	0.635	0.685	6.89811e-31	HCLS1
CD4+ T	3.91886e-35	0.395649	0.313	0.272	8.0756e-31	C18orf32
CD4+ T	6.51131e-35	0.377173	0.257	0.204	1.34178e-30	IQGAP2
CD4+ T	9.92091e-35	0.334209	0.477	0.477	2.0444e-30	WDR1
CD4+ T	1.20524e-34	0.330347	0.475	0.48	2.48365e-30	ARF5
CD4+ T	1.71076e-34	-0.0106575	0.218	0.33	3.52536e-30	BTG2
CD4+ T	1.90179e-34	0.347049	0.372	0.349	3.91903e-30	PSMB6
CD4+ T	2.07406e-34	0.301804	0.563	0.588	4.27401e-30	TSPO
CD4+ T	2.49498e-34	0.267362	0.65	0.716	5.1414e-30	CAPZB
CD4+ T	4.55819e-34	0.37033	0.344	0.312	9.39305e-30	NDUFS6
CD4+ T	5.28623e-34	-0.0752186	0.434	0.598	1.08933e-29	SNHG8
CD4+ T	7.04477e-34	0.360044	0.265	0.217	1.45172e-29	BUD31
CD4+ T	8.69904e-34	-0.118095	0.19	0.284	1.79261e-29	AP000769.1
CD4+ T	1.4975e-33	-0.0997002	0.283	0.407	3.0859e-29	CDC42SE1
CD4+ T	2.1835e-33	0.359764	0.38	0.36	4.49953e-29	NDUFS7
CD4+ T	2.2841e-33	0.401993	0.381	0.363	4.70685e-29	SYNGR2
CD4+ T	2.32486e-33	-0.0821031	0.216	0.325	4.79083e-29	PSMD5-AS1
CD4+ T	2.51617e-33	0.390332	0.36	0.329	5.18507e-29	CFLAR
CD4+ T	2.59773e-33	0.0230615	0.73	0.888	5.35315e-29	TSC22D3
CD4+ T	2.66814e-33	0.366674	0.32	0.283	5.49823e-29	SS18L2
CD4+ T	3.18176e-33	0.410642	0.478	0.476	6.55666e-29	ITM2A
CD4+ T	4.01759e-33	-0.0586346	0.173	0.268	8.27905e-29	ODF2L
CD4+ T	5.04652e-33	0.254885	0.701	0.779	1.03994e-28	LCK
CD4+ T	6.43313e-33	0.332517	0.452	0.453	1.32568e-28	SNX3
CD4+ T	7.10527e-33	0.359221	0.407	0.394	1.46418e-28	ARL6IP1
CD4+ T	1.25617e-32	0.351724	0.544	0.57	2.58858e-28	H2AFZ
CD4+ T	2.09732e-32	0.356251	0.355	0.323	4.32194e-28	SNRPB2
CD4+ T	4.6164e-32	0.371221	0.328	0.294	9.51301e-28	POLR2E
CD4+ T	6.26326e-32	-0.0662582	0.18	0.276	1.29067e-27	KCNA3
CD4+ T	1.09661e-31	-0.0969489	0.485	0.665	2.25979e-27	HNRNPA0
CD4+ T	1.14016e-31	-0.0647147	0.229	0.339	2.34952e-27	CCNG1
CD4+ T	1.5831e-31	0.351299	0.265	0.219	3.26229e-27	GTF3C6
CD4+ T	1.62284e-31	0.280346	0.574	0.608	3.34418e-27	HNRNPF
CD4+ T	1.73272e-31	0.349434	0.267	0.222	3.57062e-27	TMEM9B
CD4+ T	2.54655e-31	0.33181	0.366	0.34	5.24767e-27	PPP4C
CD4+ T	3.32111e-31	0.405986	0.437	0.433	6.84381e-27	CD5
CD4+ T	3.49392e-31	0.374192	0.434	0.424	7.19992e-27	RAD21
CD4+ T	3.95443e-31	0.348628	0.291	0.25	8.1489e-27	PSMB2
CD4+ T	5.60788e-31	0.361242	0.251	0.204	1.15562e-26	YWHAE
CD4+ T	6.23122e-31	-0.0961228	0.516	0.691	1.28407e-26	PNISR
CD4+ T	6.85963e-31	-0.0910295	0.872	0.963	1.41356e-26	HINT1
CD4+ T	7.2942e-31	-0.0651926	0.169	0.26	1.50312e-26	SVIP
CD4+ T	1.01927e-30	-0.0594358	0.327	0.467	2.10041e-26	CDKN1B
CD4+ T	2.08065e-30	-0.0561158	0.175	0.269	4.28759e-26	HPCAL1
CD4+ T	2.08998e-30	0.487784	0.45	0.449	4.30681e-26	NEAT1
CD4+ T	2.62186e-30	0.363639	0.322	0.289	5.40287e-26	RAB11A
CD4+ T	3.09696e-30	0.353377	0.433	0.433	6.3819e-26	2025-09-15
CD4+ T	3.19668e-30	0.340252	0.43	0.424	6.5874e-26	RHOG
CD4+ T	6.07707e-30	0.402224	0.278	0.238	1.2523e-25	NCF1
CD4+ T	8.05914e-30	0.330154	0.462	0.472	1.66075e-25	PA2G4
CD4+ T	1.01621e-29	-0.052973	0.212	0.317	2.0941e-25	DNAJC19
CD4+ T	1.22203e-29	0.347858	0.343	0.316	2.51823e-25	CLTA
CD4+ T	1.23903e-29	-0.0463496	0.223	0.327	2.55327e-25	CHD2
CD4+ T	1.429e-29	-0.0377425	0.2	0.302	2.94473e-25	EPB41L4A-AS1
CD4+ T	1.94565e-29	0.438274	0.414	0.408	4.0094e-25	XBP1
CD4+ T	2.22726e-29	-0.0682466	0.328	0.463	4.58971e-25	EVI2B
CD4+ T	2.54215e-29	0.332874	0.426	0.417	5.23861e-25	SET
CD4+ T	2.69599e-29	0.54424	0.407	0.403	5.55563e-25	SAT1
CD4+ T	2.77827e-29	0.217891	0.702	0.769	5.72518e-25	EDF1
CD4+ T	2.91466e-29	0.348497	0.257	0.21	6.00625e-25	DIAPH1
CD4+ T	3.50825e-29	-0.0816577	0.347	0.48	7.22946e-25	TPR
CD4+ T	4.03788e-29	0.378273	0.256	0.214	8.32087e-25	NFATC2
CD4+ T	6.40096e-29	0.294044	0.564	0.6	1.31905e-24	TBCA
CD4+ T	8.11413e-29	-0.0573325	0.169	0.256	1.67208e-24	CDK5RAP3
CD4+ T	1.01141e-28	0.332148	0.444	0.432	2.0842e-24	KHDRBS1
CD4+ T	1.05034e-28	-0.0792535	0.512	0.691	2.16443e-24	CCND3
CD4+ T	1.1175e-28	0.374322	0.402	0.393	2.30284e-24	GSTP1
CD4+ T	1.1271e-28	0.376384	0.254	0.214	2.32262e-24	IDH2
CD4+ T	1.77192e-28	-0.0130453	0.24	0.353	3.65139e-24	CLEC2B
CD4+ T	1.81978e-28	-0.0548555	0.173	0.261	3.75003e-24	THYN1
CD4+ T	1.92655e-28	0.349782	0.289	0.253	3.97005e-24	PCMT1
CD4+ T	2.21935e-28	0.429993	0.349	0.326	4.57342e-24	CARD16
CD4+ T	2.24804e-28	0.353079	0.378	0.351	4.63254e-24	TRADD
CD4+ T	3.79018e-28	0.417696	0.296	0.258	7.81042e-24	GBP2
CD4+ T	3.86301e-28	-0.0355616	0.236	0.349	7.9605e-24	HSD17B11
CD4+ T	4.03884e-28	0.342706	0.301	0.268	8.32283e-24	CAPZA2
CD4+ T	4.47222e-28	0.278127	0.547	0.595	9.21591e-24	ATP5G3
CD4+ T	5.2127e-28	0.368685	0.516	0.54	1.07418e-23	HSP90B1
CD4+ T	8.50885e-28	-0.0575032	0.279	0.399	1.75342e-23	CLNS1A
CD4+ T	1.27274e-27	0.741548	0.47	0.495	2.62273e-23	ZFP36
CD4+ T	1.30335e-27	0.351291	0.35	0.324	2.68581e-23	SERINC1
CD4+ T	1.68606e-27	-0.0483921	0.382	0.532	3.47446e-23	LIME1
CD4+ T	1.8229e-27	0.351526	0.284	0.245	3.75646e-23	BLOC1S1
CD4+ T	4.34977e-27	0.311071	0.539	0.586	8.96356e-23	ATPIF1
CD4+ T	6.54858e-27	0.35521	0.325	0.298	1.34947e-22	RPS19BP1
CD4+ T	8.00893e-27	0.356957	0.545	0.586	1.6504e-22	CD247
CD4+ T	1.08676e-26	-0.0690163	0.784	0.91	2.23949e-22	C12orf57
CD4+ T	1.75009e-26	0.338071	0.278	0.242	3.6064e-22	PPP1R7
CD4+ T	1.87825e-26	0.347775	0.374	0.359	3.87052e-22	BZW1
CD4+ T	2.21045e-26	0.339058	0.479	0.493	4.55507e-22	SKAP1
CD4+ T	2.47441e-26	0.494907	0.356	0.328	5.09902e-22	DDIT4
CD4+ T	3.03363e-26	0.37541	0.343	0.319	6.2514e-22	DOCK8
CD4+ T	3.22691e-26	-0.0379177	0.226	0.328	6.6497e-22	TNRC6B
CD4+ T	3.29156e-26	-0.0277336	0.307	0.431	6.78292e-22	TUBA1A
CD4+ T	3.88023e-26	-0.0707461	0.352	0.488	7.996e-22	HP1BP3
CD4+ T	3.88605e-26	-0.0796581	0.35	0.484	8.00798e-22	CMPK1
CD4+ T	4.37422e-26	-0.0517446	0.181	0.267	9.01396e-22	NSMCE1
CD4+ T	4.4359e-26	-0.0500448	0.213	0.309	9.14106e-22	SRSF1
CD4+ T	5.4849e-26	0.329582	0.375	0.363	1.13027e-21	UBE2N
CD4+ T	6.64338e-26	0.334989	0.555	0.601	1.369e-21	CYTIP
CD4+ T	7.85536e-26	0.365202	0.367	0.352	1.61875e-21	FGFR1OP2
CD4+ T	1.1048e-25	-0.059551	0.233	0.332	2.27667e-21	PHF3
CD4+ T	1.21187e-25	0.321571	0.408	0.401	2.49731e-21	VCP
CD4+ T	1.51806e-25	-0.0836454	0.843	0.94	3.12826e-21	COMMD6
CD4+ T	1.80402e-25	0.2893	0.553	0.601	3.71755e-21	ABRACL
CD4+ T	2.7933e-25	0.332041	0.378	0.367	5.75615e-21	TOMM5
CD4+ T	2.79952e-25	-0.0465283	0.184	0.268	5.76898e-21	TLK1
CD4+ T	2.89396e-25	-6.72138e-05	0.257	0.364	5.96357e-21	GPR183
CD4+ T	2.92528e-25	-0.0789773	0.704	0.866	6.02812e-21	CNBP
CD4+ T	3.35686e-25	0.297601	0.488	0.514	6.91748e-21	JTB
CD4+ T	3.61843e-25	0.331466	0.304	0.272	7.45649e-21	POLR2G
CD4+ T	4.88992e-25	0.332886	0.456	0.47	1.00767e-20	UBE2B
CD4+ T	6.54086e-25	0.343041	0.455	0.467	1.34788e-20	SRSF2
CD4+ T	1.07134e-24	-0.0442176	0.25	0.358	2.20771e-20	MFNG
CD4+ T	1.10007e-24	0.375039	0.342	0.322	2.26691e-20	G3BP2
CD4+ T	1.14372e-24	-0.0355771	0.194	0.282	2.35687e-20	CD28
CD4+ T	4.15247e-24	0.32278	0.269	0.233	8.557e-20	ARPC4
CD4+ T	4.53573e-24	0.321236	0.281	0.249	9.34678e-20	ADRM1
CD4+ T	5.1437e-24	-0.0579513	0.181	0.262	1.05996e-19	NEMF
CD4+ T	5.76216e-24	0.313054	0.351	0.332	1.18741e-19	MDH1
CD4+ T	5.96033e-24	0.367001	0.425	0.433	1.22825e-19	SP100
CD4+ T	6.99909e-24	0.245761	0.57	0.621	1.4423e-19	SAP18
CD4+ T	9.30539e-24	0.309939	0.363	0.349	1.91756e-19	AURKAIP1
CD4+ T	9.8768e-24	-0.0650914	0.277	0.385	2.03531e-19	CCT3
CD4+ T	1.046e-23	-0.0373324	0.184	0.268	2.15549e-19	METTL5
CD4+ T	1.24925e-23	-0.0486578	0.193	0.279	2.57433e-19	RNF126
CD4+ T	1.54998e-23	-0.0211443	0.182	0.266	3.19405e-19	CCDC59
CD4+ T	1.75858e-23	-0.0365918	0.31	0.434	3.62391e-19	MAX
CD4+ T	2.14317e-23	-0.0274764	0.297	0.415	4.41644e-19	CYFIP2
CD4+ T	2.15619e-23	0.204359	0.874	0.948	4.44327e-19	CORO1A
CD4+ T	3.07695e-23	0.342837	0.349	0.329	6.34067e-19	SIT1
CD4+ T	3.72651e-23	-0.0422116	1	1	7.67922e-19	RPL28
CD4+ T	4.03868e-23	-0.0458845	0.41	0.557	8.3225e-19	ARGLU1
CD4+ T	4.30121e-23	0.328935	0.458	0.48	8.86351e-19	RAP1A
CD4+ T	7.61633e-23	0.367844	0.303	0.279	1.5695e-18	UFM1
CD4+ T	8.45801e-23	0.319978	0.3	0.272	1.74294e-18	PIN1
CD4+ T	9.11445e-23	-0.0293457	0.179	0.261	1.87822e-18	PRKACB
CD4+ T	1.01238e-22	-0.0319584	0.2	0.289	2.08621e-18	UBAC2
CD4+ T	1.0316e-22	0.340787	0.298	0.273	2.12581e-18	LAPTM4A
CD4+ T	1.53144e-22	0.0336253	0.28	0.394	3.15585e-18	PIK3R1
CD4+ T	1.54141e-22	0.321683	0.25	0.215	3.17639e-18	SLBP
CD4+ T	1.62001e-22	0.313592	0.432	0.44	3.33836e-18	BUB3
CD4+ T	1.73524e-22	0.327726	0.339	0.32	3.57581e-18	PPM1G
CD4+ T	1.8018e-22	-0.0563677	0.192	0.275	3.71297e-18	ATP6V0E2
CD4+ T	1.90963e-22	0.329091	0.34	0.324	3.93517e-18	GPI
CD4+ T	3.32433e-22	-0.0450574	0.25	0.35	6.85045e-18	NECAP2
CD4+ T	3.84719e-22	0.328474	0.309	0.289	7.92791e-18	RANBP1
CD4+ T	7.47618e-22	0.365252	0.317	0.296	1.54062e-17	WSB1
CD4+ T	9.78802e-22	-0.0495106	0.293	0.402	2.01702e-17	BCLAF1
CD4+ T	9.94308e-22	-0.0322358	0.2	0.285	2.04897e-17	PHF20
CD4+ T	1.03076e-21	0.317217	0.31	0.288	2.12408e-17	RNF181
CD4+ T	1.1584e-21	0.321089	0.267	0.237	2.38711e-17	MIEN1
CD4+ T	1.54096e-21	0.345714	0.352	0.336	3.17545e-17	ADAR
CD4+ T	1.66362e-21	0.312427	0.256	0.224	3.42822e-17	PSMA3
CD4+ T	1.74003e-21	-0.0204915	0.223	0.317	3.58567e-17	EAPP
CD4+ T	1.85417e-21	-0.0357627	0.275	0.381	3.82089e-17	PRKCH
CD4+ T	1.88649e-21	0.300845	0.364	0.353	3.88748e-17	NDUFB7
CD4+ T	1.90479e-21	-0.0353958	0.281	0.39	3.92521e-17	TRA2B
CD4+ T	2.129e-21	-0.0555194	0.489	0.651	4.38724e-17	CSDE1
CD4+ T	2.13547e-21	-0.0456902	0.269	0.372	4.40057e-17	ERGIC3
CD4+ T	2.89514e-21	-0.0415885	0.205	0.291	5.96601e-17	MTPN
CD4+ T	3.13355e-21	0.329751	0.4	0.396	6.4573e-17	PTP4A2
CD4+ T	3.2666e-21	0.371846	0.356	0.341	6.73149e-17	SNHG7
CD4+ T	3.32749e-21	0.328154	0.259	0.228	6.85696e-17	KDELR2
CD4+ T	3.40818e-21	-0.030575	0.224	0.316	7.02323e-17	CCT2
CD4+ T	3.56584e-21	0.281282	0.49	0.519	7.34813e-17	SNU13
CD4+ T	3.5932e-21	0.21565	0.651	0.721	7.4045e-17	UBE2D3
CD4+ T	3.90887e-21	-0.0301423	0.315	0.434	8.05502e-17	HSPD1
CD4+ T	3.99588e-21	-0.0184546	0.26	0.366	8.23431e-17	SNRPA
CD4+ T	5.46342e-21	0.388793	0.319	0.304	1.12585e-16	UGP2
CD4+ T	6.63906e-21	-0.0499365	0.262	0.361	1.36811e-16	ILF3
CD4+ T	9.002e-21	0.317579	0.341	0.329	1.85504e-16	RAB5C
CD4+ T	1.00809e-20	0.334861	0.259	0.23	2.07736e-16	DYNLT1
CD4+ T	1.05177e-20	-0.0124083	0.253	0.352	2.16739e-16	OSBPL8
CD4+ T	1.07381e-20	0.2832	0.451	0.464	2.2128e-16	FKBP8
CD4+ T	1.1144e-20	0.343925	0.389	0.387	2.29645e-16	PAK2
CD4+ T	1.23707e-20	0.337744	0.361	0.351	2.54924e-16	EIF2S2
CD4+ T	1.33721e-20	-0.0830037	0.843	0.946	2.7556e-16	DDX5
CD4+ T	1.49939e-20	0.331585	0.286	0.26	3.08979e-16	CGGBP1
CD4+ T	1.72451e-20	-0.0217552	0.245	0.343	3.5537e-16	ACAP2
CD4+ T	3.26627e-20	-0.0390791	0.385	0.519	6.73081e-16	IKZF1
CD4+ T	4.77076e-20	-0.025759	0.239	0.332	9.83111e-16	TMEM256
CD4+ T	6.88179e-20	0.343352	0.304	0.284	1.41813e-15	ORMDL1
CD4+ T	1.08811e-19	-0.0425429	0.209	0.29	2.24227e-15	DNMT1
CD4+ T	1.52689e-19	0.269048	0.554	0.613	3.14646e-15	2025-09-07
CD4+ T	1.53247e-19	-0.0260275	0.233	0.324	3.15796e-15	MRPS24
CD4+ T	1.81679e-19	-0.056903	0.714	0.876	3.74386e-15	EVL
CD4+ T	1.8423e-19	0.32449	0.357	0.346	3.79643e-15	CAPN2
CD4+ T	1.88429e-19	0.216985	0.689	0.784	3.88296e-15	SOD1
CD4+ T	1.89757e-19	-0.0241587	0.311	0.426	3.91032e-15	LUC7L3
CD4+ T	2.09776e-19	-0.0484737	0.493	0.645	4.32286e-15	JAK1
CD4+ T	2.22298e-19	-0.0821466	0.72	0.865	4.5809e-15	PCBP2
CD4+ T	3.82235e-19	0.253967	0.578	0.634	7.87671e-15	HNRNPC
CD4+ T	4.21387e-19	0.153366	0.88	0.94	8.68352e-15	ATP5L
CD4+ T	5.86246e-19	0.326762	0.878	0.944	1.20808e-14	MT-ND2
CD4+ T	7.47055e-19	-0.0221686	0.191	0.269	1.53946e-14	RNASEH2B
CD4+ T	8.47029e-19	-0.0294999	0.416	0.567	1.74547e-14	PRDX2
CD4+ T	8.52425e-19	0.273923	0.466	0.5	1.75659e-14	GABARAPL2
CD4+ T	1.10022e-18	-0.0266955	0.18	0.254	2.26723e-14	ZNF638
CD4+ T	1.14783e-18	0.296876	0.42	0.435	2.36534e-14	RALY
CD4+ T	1.1488e-18	0.336841	0.403	0.417	2.36733e-14	NDUFV2
CD4+ T	1.53315e-18	-0.0518358	0.439	0.577	3.15936e-14	HNRNPU
CD4+ T	1.78379e-18	0.147278	0.894	0.958	3.67586e-14	ATP5G2
CD4+ T	1.96869e-18	0.41232	0.264	0.244	4.05688e-14	SNHG12
CD4+ T	2.49058e-18	-0.0182997	0.242	0.332	5.13235e-14	DAP3
CD4+ T	2.67299e-18	-0.00595438	0.205	0.288	5.50824e-14	ESD
CD4+ T	2.86143e-18	0.316839	0.45	0.471	5.89655e-14	MSN
CD4+ T	3.47494e-18	-0.0255961	0.197	0.272	7.16082e-14	SMAP2
CD4+ T	4.99699e-18	-0.00410496	0.442	0.591	1.02973e-13	ARHGAP15
CD4+ T	5.05199e-18	0.000824936	0.196	0.276	1.04106e-13	TTC14
CD4+ T	6.89102e-18	0.313468	0.37	0.37	1.42003e-13	TKT
CD4+ T	6.94184e-18	-0.0139356	0.206	0.286	1.4305e-13	DDX3X
CD4+ T	8.47295e-18	-0.0487383	0.578	0.739	1.74602e-13	ERP29
CD4+ T	9.99736e-18	0.322472	0.346	0.343	2.06016e-13	EIF1B
CD4+ T	1.38196e-17	0.235167	0.681	0.766	2.8478e-13	RBM3
CD4+ T	1.49455e-17	0.315974	0.287	0.266	3.07981e-13	SASH3
CD4+ T	1.74672e-17	0.000977257	0.246	0.336	3.59946e-13	MYCBP2
CD4+ T	1.75567e-17	-0.0536209	0.456	0.606	3.61791e-13	ICAM3
CD4+ T	1.84585e-17	0.310954	0.352	0.349	3.80373e-13	OSTC
CD4+ T	1.86575e-17	0.283838	0.389	0.398	3.84476e-13	SF3B6
CD4+ T	1.86957e-17	-0.0245	0.341	0.46	3.85262e-13	HNRNPM
CD4+ T	1.98953e-17	0.268583	0.466	0.491	4.09982e-13	KRT10
CD4+ T	2.01099e-17	0.0191531	0.251	0.349	4.14404e-13	PHF1
CD4+ T	2.09785e-17	0.343179	0.515	0.565	4.32303e-13	TUBA1B
CD4+ T	2.13763e-17	-0.00650161	0.22	0.303	4.40502e-13	YME1L1
CD4+ T	2.18454e-17	-0.011069	0.227	0.314	4.50169e-13	GRSF1
CD4+ T	2.2755e-17	0.294104	0.374	0.371	4.68911e-13	CSK
CD4+ T	2.4933e-17	-0.0227526	0.199	0.273	5.13793e-13	TSPAN14
CD4+ T	3.36586e-17	0.285168	0.277	0.255	6.93602e-13	CHMP2A
CD4+ T	3.87452e-17	0.165727	0.914	0.972	7.98423e-13	FXYD5
CD4+ T	4.51315e-17	-0.010739	0.213	0.295	9.30025e-13	FLOT2
CD4+ T	5.01504e-17	-0.0218823	0.188	0.26	1.03345e-12	JMJD1C
CD4+ T	5.02391e-17	0.295516	0.285	0.261	1.03528e-12	GNAI2
CD4+ T	5.18602e-17	0.0270966	0.181	0.257	1.06868e-12	DPYD
CD4+ T	5.7261e-17	-0.0251503	0.181	0.252	1.17998e-12	PRKCSH
CD4+ T	6.00142e-17	0.308923	0.327	0.318	1.23671e-12	SIVA1
CD4+ T	6.53372e-17	0.291817	0.421	0.438	1.3464e-12	UBXN4
CD4+ T	7.24638e-17	-0.0242218	0.35	0.472	1.49326e-12	PPP1CC
CD4+ T	7.89156e-17	0.00396066	0.203	0.281	1.62621e-12	HMGA1
CD4+ T	1.02495e-16	-0.00859746	0.42	0.558	2.11212e-12	TNFAIP8
CD4+ T	1.12619e-16	-0.0101834	0.189	0.26	2.32074e-12	DNAJC15
CD4+ T	1.26972e-16	0.247147	0.48	0.499	2.61652e-12	MZT2B
CD4+ T	1.30369e-16	0.282363	0.427	0.439	2.68652e-12	ACTR2
CD4+ T	1.72423e-16	0.290497	0.309	0.295	3.55312e-12	ZNHIT1
CD4+ T	1.88247e-16	-0.00456773	0.223	0.305	3.8792e-12	MFF
CD4+ T	2.08825e-16	-0.026992	0.361	0.48	4.30326e-12	C8orf59
CD4+ T	2.55695e-16	-0.0187881	0.251	0.34	5.26911e-12	FNTA
CD4+ T	2.65381e-16	-0.000506725	0.228	0.314	5.46871e-12	SYPL1
CD4+ T	2.69689e-16	-0.0154494	0.27	0.365	5.55747e-12	WASF2
CD4+ T	2.74318e-16	-0.000963282	0.269	0.363	5.65287e-12	U2SURP
CD4+ T	2.86472e-16	-0.00621742	0.238	0.326	5.90332e-12	CTSS
CD4+ T	3.39641e-16	0.298822	0.426	0.444	6.99899e-12	WIPF1
CD4+ T	3.57539e-16	0.332059	0.351	0.346	7.36781e-12	BRD2
CD4+ T	3.76003e-16	0.302238	0.283	0.262	7.7483e-12	RSBN1L
CD4+ T	3.93322e-16	0.282912	0.304	0.289	8.10519e-12	STUB1
CD4+ T	4.17293e-16	-0.0218253	0.345	0.463	8.59915e-12	TNFRSF14
CD4+ T	4.80437e-16	0.304892	0.299	0.28	9.90037e-12	YPEL3
CD4+ T	6.93471e-16	0.297505	0.26	0.238	1.42904e-11	LRPAP1
CD4+ T	6.99229e-16	0.24728	0.529	0.582	1.4409e-11	CDC37
CD4+ T	8.04332e-16	0.276936	0.387	0.393	1.65749e-11	AIP
CD4+ T	8.06498e-16	-0.00721716	0.186	0.257	1.66195e-11	SF3A3
CD4+ T	8.15287e-16	0.000144408	0.197	0.273	1.68006e-11	RGS14
CD4+ T	1.46742e-15	0.318798	0.416	0.432	3.02391e-11	CLEC2D
CD4+ T	1.62568e-15	-0.00693743	0.327	0.439	3.35003e-11	PPA1
CD4+ T	1.85738e-15	0.172432	0.697	0.784	3.82751e-11	HNRNPK
CD4+ T	2.1503e-15	-0.00358994	0.221	0.301	4.43113e-11	FAM162A
CD4+ T	2.63674e-15	0.283991	0.394	0.407	5.43353e-11	TERF2IP
CD4+ T	2.7577e-15	0.0265124	0.286	0.386	5.68279e-11	PPP2R5C
CD4+ T	2.90256e-15	0.0380693	0.512	0.689	5.98131e-11	RARRES3
CD4+ T	3.65778e-15	0.292622	0.406	0.42	7.53759e-11	NCOR1
CD4+ T	3.73899e-15	-0.0140495	0.191	0.261	7.70495e-11	NDUFS2
CD4+ T	3.9316e-15	0.00638872	0.312	0.418	8.10184e-11	DUT
CD4+ T	4.15446e-15	0.268487	0.47	0.497	8.5611e-11	MZT2A
CD4+ T	4.76933e-15	-0.0362647	0.592	0.75	9.82817e-11	CNN2
CD4+ T	5.2039e-15	0.0113938	0.189	0.259	1.07237e-10	ATF7IP
CD4+ T	5.3836e-15	0.266166	0.447	0.464	1.1094e-10	NDUFA3
CD4+ T	6.54185e-15	0.313342	0.371	0.379	1.34808e-10	LSM8
CD4+ T	7.13474e-15	0.269479	0.497	0.539	1.47026e-10	KMT2E
CD4+ T	7.87199e-15	0.292305	0.379	0.388	1.62218e-10	SNRPD3
CD4+ T	8.13977e-15	0.312997	0.362	0.364	1.67736e-10	AKAP13
CD4+ T	8.26479e-15	0.320851	0.308	0.298	1.70313e-10	DNAJA1
CD4+ T	8.51715e-15	0.0163523	0.28	0.377	1.75513e-10	TAF7
CD4+ T	8.86023e-15	0.303247	0.326	0.322	1.82583e-10	VPS29
CD4+ T	1.03395e-14	0.317846	0.303	0.292	2.13065e-10	CD46
CD4+ T	1.08178e-14	0.00608681	0.325	0.432	2.22922e-10	ATRX
CD4+ T	1.10593e-14	0.260529	0.453	0.487	2.27899e-10	LSM7
CD4+ T	1.30633e-14	-0.0171067	0.442	0.578	2.69195e-10	SRRM1
CD4+ T	1.38339e-14	-0.0101305	0.4	0.535	2.85074e-10	C19orf60
CD4+ T	1.46337e-14	0.00544451	0.337	0.448	3.01557e-10	DDT
CD4+ T	2.07572e-14	0.275748	0.377	0.387	4.27743e-10	AP2M1
CD4+ T	3.06875e-14	0.317545	0.333	0.327	6.32378e-10	EMB
CD4+ T	3.63403e-14	0.293953	0.408	0.425	7.48865e-10	TCF25
CD4+ T	4.24204e-14	0.228855	0.952	0.989	8.74158e-10	BTG1
CD4+ T	4.66258e-14	-0.0210232	0.488	0.635	9.60817e-10	NAP1L1
CD4+ T	5.12652e-14	-0.0267276	0.413	0.538	1.05642e-09	EIF3D
CD4+ T	5.23337e-14	0.0106897	0.324	0.435	1.07844e-09	UQCRFS1
CD4+ T	5.58251e-14	0.285921	0.281	0.264	1.15039e-09	SMAP1
CD4+ T	5.70146e-14	0.353548	0.403	0.421	1.1749e-09	ARL4C
CD4+ T	6.33982e-14	0.0104337	0.213	0.288	1.30645e-09	LETMD1
CD4+ T	7.04718e-14	0.284246	0.384	0.397	1.45221e-09	RAB7A
CD4+ T	7.42379e-14	-0.0543104	0.781	0.9	1.52982e-09	SNRPD2
CD4+ T	8.09635e-14	0.225132	0.539	0.595	1.66841e-09	SRP9
CD4+ T	8.72953e-14	-4.70453e-05	0.193	0.26	1.79889e-09	PPP4R3B
CD4+ T	9.4825e-14	0.0108922	0.408	0.533	1.95406e-09	SMCHD1
CD4+ T	9.92383e-14	0.0136871	0.277	0.371	2.045e-09	CNOT7
CD4+ T	1.19835e-13	0.00988208	0.317	0.42	2.46944e-09	LSM14A
CD4+ T	1.22148e-13	0.010415	0.267	0.356	2.51711e-09	TMC6
CD4+ T	1.24743e-13	0.0232699	0.304	0.408	2.57058e-09	MBP
CD4+ T	1.29135e-13	0.299842	0.265	0.252	2.66108e-09	DNAJB6
CD4+ T	1.46954e-13	0.296295	0.431	0.459	3.02828e-09	TRAM1
CD4+ T	1.48472e-13	-7.46577e-05	0.264	0.347	3.05956e-09	SPTAN1
CD4+ T	1.64299e-13	0.236992	0.442	0.469	3.38571e-09	CSNK2B
CD4+ T	1.87212e-13	0.292716	0.328	0.326	3.85789e-09	MGST3
CD4+ T	1.91531e-13	0.00284567	0.205	0.276	3.94688e-09	SDHA
CD4+ T	2.10009e-13	0.273343	0.474	0.519	4.32765e-09	EIF5A
CD4+ T	2.13725e-13	-0.0115569	0.497	0.633	4.40423e-09	MYH9
CD4+ T	2.15938e-13	-0.000318173	0.235	0.313	4.44984e-09	PRPF4B
CD4+ T	3.40678e-13	0.314856	0.352	0.344	7.02035e-09	IRF1
CD4+ T	3.71042e-13	0.298758	0.313	0.309	7.64607e-09	WBP2
CD4+ T	3.82493e-13	0.00897353	0.236	0.315	7.88203e-09	GOLGA7
CD4+ T	3.83865e-13	0.247128	0.503	0.556	7.91031e-09	C14orf2
CD4+ T	5.05507e-13	-0.0300005	0.627	0.776	1.0417e-08	SERP1
CD4+ T	5.58391e-13	0.406924	0.515	0.584	1.15068e-08	ISG20
CD4+ T	5.63112e-13	0.291218	0.276	0.263	1.1604e-08	ZMYM6NB
CD4+ T	5.95933e-13	0.27101	0.301	0.294	1.22804e-08	PUF60
CD4+ T	6.92438e-13	0.293095	0.303	0.294	1.42691e-08	METTL9
CD4+ T	7.4464e-13	0.0033065	0.224	0.296	1.53448e-08	TGOLN2
CD4+ T	1.15508e-12	-0.0257771	0.482	0.625	2.38027e-08	ACAP1
CD4+ T	1.69724e-12	0.0138423	0.281	0.373	3.49751e-08	TSC22D4
CD4+ T	1.88349e-12	0.0312085	0.195	0.263	3.88131e-08	CEP57
CD4+ T	1.89388e-12	0.299964	0.271	0.26	3.90271e-08	DDX39A
CD4+ T	1.91859e-12	0.265087	0.452	0.48	3.95364e-08	ZYX
CD4+ T	2.41891e-12	0.0620574	0.389	0.521	4.98466e-08	TC2N
CD4+ T	2.78463e-12	0.0161141	0.187	0.25	5.73828e-08	ZNF800
CD4+ T	3.21699e-12	0.260959	0.45	0.488	6.62925e-08	POLR1D
CD4+ T	3.96459e-12	0.20305	0.625	0.7	8.16984e-08	ANAPC16
CD4+ T	4.12082e-12	0.26307	0.438	0.469	8.49178e-08	PSAP
CD4+ T	4.86744e-12	0.326871	0.347	0.358	1.00303e-07	CACYBP
CD4+ T	5.27161e-12	0.0274135	0.242	0.322	1.08632e-07	HNRNPH1
CD4+ T	5.49351e-12	0.00939697	0.287	0.379	1.13205e-07	IGBP1
CD4+ T	6.46807e-12	0.275547	0.29	0.282	1.33287e-07	HMGN4
CD4+ T	7.23471e-12	0.243074	0.384	0.403	1.49086e-07	ATP6V1F
CD4+ T	7.38201e-12	0.0236252	0.192	0.255	1.52121e-07	DENR
CD4+ T	8.69944e-12	0.0178683	0.328	0.432	1.79269e-07	SCAND1
CD4+ T	8.83141e-12	0.252535	0.403	0.426	1.81989e-07	SF3B5
CD4+ T	9.75609e-12	0.270905	0.285	0.275	2.01044e-07	PPP2CA
CD4+ T	1.04202e-11	0.270784	0.398	0.422	2.14729e-07	UQCRQ
CD4+ T	1.38679e-11	0.238639	0.402	0.403	2.85777e-07	IL10RA
CD4+ T	1.54251e-11	0.259499	0.292	0.282	3.17865e-07	WTAP
CD4+ T	2.59448e-11	0.271949	0.286	0.279	5.34645e-07	TMEM160
CD4+ T	3.27755e-11	0.0192845	0.224	0.294	6.75406e-07	FAAP20
CD4+ T	3.28552e-11	0.0132008	0.329	0.428	6.77047e-07	MATR3.1
CD4+ T	3.93184e-11	0.0140855	0.222	0.289	8.10234e-07	DBNL
CD4+ T	4.15275e-11	-0.0145564	0.999	1	8.55758e-07	FAU
CD4+ T	4.15992e-11	0.150824	0.714	0.816	8.57234e-07	COX6C
CD4+ T	4.25931e-11	0.00879178	0.469	0.606	8.77715e-07	FUS
CD4+ T	4.89004e-11	0.205142	0.518	0.573	1.00769e-06	C11orf58
CD4+ T	5.01417e-11	0.0263808	0.238	0.31	1.03327e-06	YTHDC1
CD4+ T	5.89524e-11	0.0181434	0.21	0.275	1.21483e-06	OLA1
CD4+ T	8.73843e-11	0.0570846	0.215	0.288	1.80073e-06	PIAS1
CD4+ T	8.93819e-11	0.0140754	0.198	0.26	1.84189e-06	CNOT2
CD4+ T	9.08362e-11	0.272421	0.35	0.364	1.87186e-06	RNF7
CD4+ T	9.49119e-11	-0.007856	0.463	0.604	1.95585e-06	ANXA11
CD4+ T	1.06294e-10	0.0229253	0.345	0.453	2.1904e-06	OXA1L
CD4+ T	1.11565e-10	0.148282	0.793	0.925	2.29901e-06	ZFP36L2
CD4+ T	1.16436e-10	0.267578	0.305	0.302	2.39939e-06	POLR2J
CD4+ T	1.28058e-10	0.0384051	0.294	0.388	2.6389e-06	MRPL20
CD4+ T	1.32305e-10	0.268564	0.332	0.335	2.7264e-06	RAB11B
CD4+ T	1.47002e-10	0.286832	0.283	0.274	3.02928e-06	PAG1
CD4+ T	1.47624e-10	0.23789	0.407	0.434	3.04209e-06	GHITM
CD4+ T	1.54351e-10	-0.000564063	0.515	0.658	3.18072e-06	TOMM20
CD4+ T	1.73472e-10	0.0187513	0.213	0.279	3.57474e-06	SPN
CD4+ T	1.98773e-10	0.0466496	0.216	0.283	4.09611e-06	ANXA2R
CD4+ T	2.08845e-10	0.184782	0.598	0.684	4.30367e-06	ATP5D
CD4+ T	2.29073e-10	0.209038	0.548	0.627	4.72052e-06	RAP1B
CD4+ T	2.2949e-10	0.0150776	0.343	0.445	4.7291e-06	NUCKS1
CD4+ T	2.63448e-10	0.269892	0.294	0.286	5.42888e-06	FMNL1
CD4+ T	2.64614e-10	0.230885	0.429	0.465	5.45289e-06	BCAP31
CD4+ T	3.04583e-10	0.223825	0.516	0.573	6.27655e-06	C9orf16
CD4+ T	3.06773e-10	0.0270344	0.209	0.274	6.32168e-06	PQBP1
CD4+ T	3.09215e-10	0.0307109	0.191	0.252	6.37199e-06	COPS5
CD4+ T	3.49714e-10	0.22912	0.634	0.718	7.20656e-06	LEPROTL1
CD4+ T	3.50354e-10	0.0114909	0.467	0.608	7.21975e-06	C11orf31
CD4+ T	3.50498e-10	0.215653	0.594	0.675	7.22272e-06	CUTA
CD4+ T	3.55539e-10	0.0299643	0.209	0.273	7.3266e-06	THOC7
CD4+ T	3.67155e-10	0.270794	0.332	0.344	7.56597e-06	ATP6AP2
CD4+ T	3.8273e-10	0.0326601	0.266	0.344	7.88692e-06	RBBP6
CD4+ T	3.86783e-10	0.269362	0.285	0.28	7.97043e-06	HSPA9
CD4+ T	4.12013e-10	0.05274	0.262	0.342	8.49035e-06	PSMB8-AS1
CD4+ T	4.4286e-10	0.294112	0.305	0.307	9.12601e-06	TRAPPC6A
CD4+ T	4.97247e-10	0.0359148	0.27	0.35	1.02468e-05	SF3A1
CD4+ T	5.60784e-10	0.0266061	0.34	0.439	1.15561e-05	ITK
CD4+ T	6.30102e-10	-0.00366856	0.455	0.589	1.29845e-05	ATP5H
CD4+ T	6.80101e-10	0.28299	0.272	0.265	1.40148e-05	KRAS
CD4+ T	7.1949e-10	0.24766	0.336	0.34	1.48265e-05	TWF2
CD4+ T	7.58506e-10	0.259156	0.251	0.238	1.56305e-05	VASP
CD4+ T	9.05344e-10	0.04692	0.305	0.397	1.86564e-05	C6orf48
CD4+ T	9.16264e-10	0.263439	0.261	0.252	1.88815e-05	TMEM14C
CD4+ T	1.00415e-09	0.0572915	0.231	0.303	2.06926e-05	ST3GAL1
CD4+ T	1.12012e-09	0.0445068	0.283	0.368	2.30822e-05	R3HDM4
CD4+ T	1.40194e-09	-0.0143345	0.338	0.422	2.88897e-05	SFPQ
CD4+ T	1.50364e-09	0.0302649	0.405	0.523	3.09856e-05	SF3B1
CD4+ T	1.50572e-09	0.0166716	0.203	0.261	3.10284e-05	BPTF
CD4+ T	2.13805e-09	0.0889208	0.276	0.358	4.40588e-05	TIMP1
CD4+ T	2.18238e-09	0.201491	0.489	0.541	4.49723e-05	XRCC6
CD4+ T	2.37625e-09	0.260068	0.302	0.299	4.89673e-05	PRPF40A
CD4+ T	2.46531e-09	0.0424673	0.2	0.261	5.08026e-05	INO80E
CD4+ T	2.61373e-09	0.26602	0.302	0.302	5.3861e-05	PRKAR1A
CD4+ T	2.73064e-09	0.246086	0.354	0.372	5.62704e-05	TALDO1
CD4+ T	2.82723e-09	0.261806	0.316	0.318	5.82607e-05	PPP1R12A
CD4+ T	3.1109e-09	0.222747	0.437	0.481	6.41063e-05	UBE2I
CD4+ T	6.07434e-09	0.02821	0.433	0.563	0.000125174	SRSF10
CD4+ T	7.26479e-09	0.253405	0.328	0.336	0.000149706	ENSA
CD4+ T	9.11031e-09	0.240481	0.304	0.306	0.000187736	DCTN3
CD4+ T	9.3945e-09	0.0261732	0.242	0.312	0.000193592	TIAL1
CD4+ T	9.58724e-09	0.0377423	0.272	0.352	0.000197564	DDOST
CD4+ T	1.01653e-08	0.0244893	0.257	0.33	0.000209476	UQCRC2
CD4+ T	1.15828e-08	0.0488634	0.233	0.302	0.000238686	EIF1AX
CD4+ T	1.27716e-08	0.232707	0.378	0.406	0.000263184	SUMO1
CD4+ T	1.32039e-08	0.0550328	0.293	0.378	0.000272093	DDX6
CD4+ T	1.45263e-08	0.244651	0.441	0.482	0.000299343	VAMP2
CD4+ T	1.50908e-08	0.0445031	0.238	0.307	0.000310977	ADH5
CD4+ T	1.51199e-08	0.12957	0.752	0.844	0.000311576	YBX1
CD4+ T	1.56978e-08	0.0582893	0.224	0.292	0.000323484	DCK
CD4+ T	1.70002e-08	0.290193	0.461	0.596	0.000350323	NFKBIA
CD4+ T	1.70641e-08	0.0364897	0.332	0.425	0.000351641	ARID4B
CD4+ T	1.73596e-08	0.253068	0.327	0.34	0.000357729	SCP2
CD4+ T	1.85808e-08	0.0310342	0.247	0.316	0.000382894	SDHC
CD4+ T	1.98407e-08	0.254189	0.272	0.269	0.000408856	RBCK1
CD4+ T	2.08591e-08	0.0443916	0.224	0.289	0.000429844	ZNF428
CD4+ T	2.26483e-08	0.0317795	0.297	0.378	0.000466713	EIF4H
CD4+ T	2.28354e-08	0.221995	0.487	0.545	0.000470569	SLC9A3R1
CD4+ T	2.72676e-08	0.0426861	0.227	0.292	0.000561902	PDCD2
CD4+ T	3.03745e-08	0.241153	0.318	0.327	0.000625928	UBE2L3
CD4+ T	3.04768e-08	0.256	0.289	0.292	0.000628036	EMC4
CD4+ T	3.24524e-08	0.0423873	0.382	0.493	0.000668747	SNRPN
CD4+ T	3.41998e-08	0.253377	0.271	0.268	0.000704756	PDCD10
CD4+ T	3.51844e-08	0.0573576	0.217	0.279	0.000725045	MGEA5
CD4+ T	3.52419e-08	0.245729	0.33	0.339	0.00072623	RNH1
CD4+ T	3.70771e-08	0.23533	0.256	0.25	0.000764047	COPZ1
CD4+ T	3.75546e-08	-0.0458962	0.897	0.83	0.000773887	RPS4Y1
CD4+ T	3.85928e-08	0.0221547	0.363	0.468	0.000795281	CCT4
CD4+ T	3.88122e-08	0.188942	0.931	0.993	0.000799804	CD52
CD4+ T	4.56896e-08	-0.0285973	0.658	0.81	0.000941526	ATP6V1G1
CD4+ T	4.60021e-08	0.231306	0.31	0.315	0.000947966	ILF2
CD4+ T	4.65883e-08	0.0855057	0.452	0.586	0.000960046	SPOCK2
CD4+ T	4.6985e-08	0.208544	0.511	0.572	0.000968219	PRRC2C
CD4+ T	5.4514e-08	0.262408	0.284	0.281	0.00112337	RORA
CD4+ T	5.89935e-08	0.0248243	0.46	0.59	0.00121568	EPC1
CD4+ T	6.04001e-08	0.0471411	0.289	0.369	0.00124467	GRB2
CD4+ T	6.4879e-08	0.0458909	0.255	0.325	0.00133696	CSNK1A1
CD4+ T	6.80376e-08	0.246792	0.33	0.344	0.00140205	NDUFAB1
CD4+ T	7.5456e-08	0.30833	0.255	0.246	0.00155492	H1FX
CD4+ T	7.9168e-08	0.0549086	0.24	0.306	0.00163141	RBMS1
CD4+ T	8.49334e-08	0.241389	0.254	0.249	0.00175022	TEX264
CD4+ T	9.24152e-08	0.0449674	0.211	0.269	0.0019044	SECISBP2
CD4+ T	9.48557e-08	0.22382	0.489	0.558	0.00195469	ISCU
CD4+ T	1.03762e-07	0.0347161	0.316	0.404	0.00213821	UBE2V1
CD4+ T	1.07821e-07	0.14295	0.635	0.734	0.00222187	RAN
CD4+ T	1.12996e-07	0.234789	0.279	0.279	0.00232851	ENY2
CD4+ T	1.24761e-07	0.259952	0.366	0.385	0.00257095	KTN1
CD4+ T	1.30476e-07	0.261345	0.266	0.264	0.00268871	CMTM7
CD4+ T	1.4089e-07	0.0325026	0.338	0.432	0.00290332	SNRPF
CD4+ T	1.41855e-07	0.247466	0.292	0.296	0.00292321	FERMT3
CD4+ T	1.48542e-07	0.0657234	0.207	0.265	0.003061	SNRPA1
CD4+ T	1.57878e-07	0.194621	0.485	0.532	0.0032534	EID1
CD4+ T	1.72505e-07	0.254327	0.35	0.372	0.00355482	C19orf70
CD4+ T	1.73041e-07	0.0495608	0.276	0.352	0.00356586	NOP58
CD4+ T	2.02271e-07	0.0676475	0.305	0.389	0.00416821	SCAF11
CD4+ T	2.31977e-07	0.279091	0.29	0.297	0.00478034	RASAL3
CD4+ T	2.52433e-07	0.23377	0.378	0.41	0.0052019	VAPA
CD4+ T	2.58281e-07	0.0627564	0.212	0.269	0.0053224	PTBP1
CD4+ T	2.85691e-07	0.0539087	0.216	0.275	0.00588724	NIPBL
CD4+ T	3.31639e-07	0.254812	0.272	0.27	0.00683408	TNIP1
CD4+ T	3.7551e-07	0.191423	0.469	0.526	0.00773814	ATP5F1
CD4+ T	3.77606e-07	0.0674929	0.221	0.283	0.00778133	DGCR6L
CD4+ T	3.79932e-07	-0.0132795	0.698	0.837	0.00782926	SSR2
CD4+ T	4.55399e-07	0.260793	0.344	0.361	0.00938442	PRPF38B
CD4+ T	5.40573e-07	0.0377479	0.214	0.271	0.0111396	POLR2J3
CD4+ T	5.689e-07	0.211403	0.471	0.526	0.0117233	MAT2B
CD4+ T	7.13538e-07	0.0609667	0.218	0.278	0.0147039	DHPS
CD4+ T	7.19589e-07	0.203654	0.48	0.54	0.0148286	VPS28
CD4+ T	7.45977e-07	0.244896	0.321	0.338	0.0153723	MAGOH
CD4+ T	7.6008e-07	0.274579	0.279	0.283	0.015663	SP110
CD4+ T	8.98039e-07	0.239278	0.35	0.371	0.0185059	DEF6
CD4+ T	9.22339e-07	0.0565141	0.297	0.376	0.0190066	RASSF5
CD4+ T	9.52949e-07	0.215209	0.406	0.448	0.0196374	NDUFB10
CD4+ T	9.9948e-07	0.245687	0.341	0.36	0.0205963	NME3
CD4+ T	1.16222e-06	0.246806	0.314	0.326	0.0239499	SRSF4
CD4+ T	1.23729e-06	0.0642788	0.231	0.294	0.0254969	BNIP2
CD4+ T	1.46645e-06	0.227645	0.318	0.331	0.0302192	SCAMP2
CD4+ T	1.62992e-06	0.053281	0.249	0.314	0.0335877	MRPL34
CD4+ T	1.66374e-06	0.054971	0.272	0.342	0.0342848	ANAPC5
CD4+ T	1.69864e-06	0.0551775	0.224	0.282	0.0350039	SYNRG
CD4+ T	2.30843e-06	0.453423	0.272	0.275	0.0475697	PPP1R15A
CD4+ T	2.30989e-06	0.245199	0.302	0.313	0.0476	MRFAP1L1
CD4+ T	2.35019e-06	0.0439761	0.203	0.253	0.0484304	SRP72
CD4+ T	2.35653e-06	0.0555618	0.259	0.328	0.0485611	NDUFAF3
CD8+ T	0	-0.927429	0.009	0.26	0	FGR
CD8+ T	0	1.02974	0.881	0.761	0	CD2
CD8+ T	0	-0.694259	0.801	0.978	0	TXNIP
CD8+ T	0	-1.5881	0.013	0.346	0	FCGR3A
CD8+ T	0	1.74132	0.284	0.041	0	XCL1
CD8+ T	0	1.78409	0.353	0.041	0	RGS1
CD8+ T	0	-1.67512	0.058	0.527	0	PLEK
CD8+ T	0	-0.458149	0.995	0.999	0	TMSB10
CD8+ T	0	1.7088	0.366	0.023	0	CAPG
CD8+ T	0	-1.44102	0.17	0.517	0	GNLY
CD8+ T	0	1.37941	0.382	0.076	0	ITM2C
CD8+ T	0	0.46675	0.997	0.995	0	PTMA
CD8+ T	0	-1.43805	0.008	0.363	0	CX3CR1
CD8+ T	0	2.04833	0.496	0.032	0	CXCR6
CD8+ T	0	1.48638	0.48	0.157	0	CISH
CD8+ T	0	-1.09154	0.042	0.383	0	KLF3
CD8+ T	0	-1.01743	0.035	0.344	0	PLAC8
CD8+ T	0	-0.50358	0.997	0.999	0	RPS3A
CD8+ T	0	-0.447711	0.996	0.999	0	RPL37
CD8+ T	0	1.33239	0.281	0.016	0	ITGA1
CD8+ T	0	-0.55179	1	1	0	RPS14
CD8+ T	0	-1.30701	0.118	0.627	0	FAM65B
CD8+ T	0	-0.396777	1	1	0	EEF1A1
CD8+ T	0	1.50059	0.683	0.322	0	PLP2
CD8+ T	0	1.37477	0.515	0.152	0	CXCR3
CD8+ T	0	-0.482442	0.996	0.999	0	RPS4X
CD8+ T	0	-0.398272	0.994	0.999	0	RPLP2
CD8+ T	0	-0.67069	0.999	1	0	MALAT1
CD8+ T	0	-1.09335	0.007	0.282	0	PRSS23
CD8+ T	0	1.1156	0.348	0.106	0	JAML
CD8+ T	0	0.866032	0.951	0.93	0	VIM
CD8+ T	0	-1.153	0.117	0.495	0	KLRG1
CD8+ T	0	-1.2093	0.198	0.549	0	KLRD1
CD8+ T	0	1.64321	0.281	0.022	0	KLRC1
CD8+ T	0	-0.461431	0.988	0.995	0	RPL21
CD8+ T	0	1.20285	0.683	0.436	0	ALOX5AP
CD8+ T	0	1.48646	0.419	0.06	0	LGALS3
CD8+ T	0	0.960416	0.89	0.782	0	CRIP1
CD8+ T	0	1.25506	0.343	0.077	0	SOCS1
CD8+ T	0	-1.24373	0.391	0.84	0	LITAF
CD8+ T	0	-1.0563	0.045	0.317	0	ADGRG1
CD8+ T	0	1.46567	0.668	0.34	0	CKLF
CD8+ T	0	0.958923	0.704	0.48	0	COTL1
CD8+ T	0	0.99228	0.974	0.801	0	CCL5
CD8+ T	0	1.96054	0.798	0.576	0	CCL4
CD8+ T	0	-0.773898	0.483	0.82	0	AES
CD8+ T	0	-1.56689	0.122	0.734	0	KLF2
CD8+ T	0	-1.30468	0.891	0.797	0	NKG7
CD8+ T	0	-0.582215	0.987	0.996	0	RPL3
CD8+ T	0	1.27047	0.492	0.183	0	SAMSN1
CD8+ T	0	-0.549459	0.983	0.999	0	MT-CO3
CD8+ T	0	-0.578435	0.971	0.999	0	MT-ND4L
CD8+ T	0	-0.495365	0.983	1	0	MT-CYB
CD8+ T	0	-0.890199	0.051	0.364	0	S1PR1
CD8+ T	0	-1.04723	0.046	0.34	0	FCRL6
CD8+ T	0	-3.00501	0.009	0.567	0	FGFBP2
CD8+ T	0	-1.08771	0.008	0.3	0	S1PR5
CD8+ T	2.20867e-307	-0.565848	0.856	0.985	4.55141e-303	MT-ND5
CD8+ T	4.27662e-304	-0.601803	0.817	0.953	8.81282e-300	RPL7
CD8+ T	2.67493e-303	0.512482	0.99	0.992	5.51224e-299	EIF1
CD8+ T	2.89628e-299	1.90937	0.491	0.243	5.96836e-295	JUN
CD8+ T	1.16824e-294	-0.363307	0.994	0.999	2.40739e-290	RPL6
CD8+ T	1.71039e-291	-1.03132	0.085	0.365	3.52459e-287	ZEB2
CD8+ T	2.06018e-291	-1.1412	0.05	0.313	4.24541e-287	SELL
CD8+ T	4.77894e-291	-0.369708	0.999	0.999	9.84797e-287	RPL19
CD8+ T	2.31947e-289	-0.311697	0.999	1	4.77972e-285	RPS3
CD8+ T	3.48771e-277	-0.785354	0.325	0.663	7.18713e-273	UCP2
CD8+ T	4.08571e-277	0.895892	0.286	0.074	8.41943e-273	CD82
CD8+ T	3.42435e-276	-0.467557	0.992	0.997	7.05655e-272	RPS6
CD8+ T	4.14397e-276	-0.805522	0.14	0.448	8.53948e-272	CDC25B
CD8+ T	1.17569e-268	-1.1021	0.065	0.32	2.42275e-264	SPON2
CD8+ T	4.94013e-268	-0.801164	0.521	0.793	1.01801e-263	ITGB2
CD8+ T	4.67754e-267	1.01976	0.436	0.198	9.63901e-263	LAG3
CD8+ T	1.642e-266	-0.643769	0.773	0.929	3.38368e-262	EEF1G
CD8+ T	1.08678e-265	-0.8781	0.326	0.636	2.23953e-261	FLNA
CD8+ T	1.07468e-260	-0.433899	0.957	0.991	2.21459e-256	RPL13A
CD8+ T	3.93374e-256	-0.320819	1	1	8.10626e-252	MT-CO2
CD8+ T	1.89759e-255	-0.847507	0.057	0.305	3.91037e-251	TGFBR3
CD8+ T	2.15989e-253	-0.455178	0.984	0.996	4.45089e-249	RPL5
CD8+ T	1.42492e-251	1.05491	0.39	0.17	2.93633e-247	IVNS1ABP
CD8+ T	4.05963e-249	-0.414619	0.999	0.999	8.36569e-245	RPS8
CD8+ T	1.03809e-248	-0.332829	0.994	0.997	2.13919e-244	RPL23A
CD8+ T	2.89571e-248	-0.728104	0.102	0.375	5.96719e-244	RASGRP2
CD8+ T	2.42824e-242	0.815127	0.759	0.627	5.00387e-238	S100A11
CD8+ T	5.14732e-241	-0.736491	0.072	0.323	1.06071e-236	PXN
CD8+ T	1.27205e-238	-1.1241	0.543	0.666	2.62131e-234	GZMH
CD8+ T	3.45139e-234	-0.685536	0.077	0.33	7.11227e-230	RASA3
CD8+ T	1.18395e-233	1.00484	0.324	0.121	2.43976e-229	ITGAE
CD8+ T	5.45892e-231	0.936607	0.308	0.108	1.12492e-226	RBPJ
CD8+ T	6.71367e-227	-0.856335	0.055	0.281	1.38349e-222	TCF7
CD8+ T	1.14217e-226	1.25543	0.627	0.474	2.35367e-222	CD69
CD8+ T	1.10984e-224	-0.337006	0.999	0.999	2.28705e-220	RPL34
CD8+ T	5.48782e-219	-0.672815	0.183	0.468	1.13087e-214	ADD3
CD8+ T	2.01649e-214	0.866405	0.439	0.229	4.15538e-210	OXNAD1
CD8+ T	5.3357e-213	0.903035	0.524	0.331	1.09953e-208	CD63
CD8+ T	5.4035e-211	-0.867228	0.89	0.955	1.1135e-206	RPS26
CD8+ T	7.74385e-207	0.9495	0.326	0.134	1.59578e-202	PDE4B
CD8+ T	2.24588e-204	1.00144	0.668	0.543	4.62808e-200	CXCR4
CD8+ T	5.02411e-202	-0.401652	0.916	0.976	1.03532e-197	RPL27
CD8+ T	1.65312e-198	0.804903	0.584	0.429	3.40659e-194	CTSD
CD8+ T	3.17392e-198	-0.539543	0.911	0.97	6.54049e-194	EEF1B2
CD8+ T	4.02689e-198	1.20996	0.323	0.135	8.29822e-194	XCL2
CD8+ T	1.30781e-197	0.84964	0.286	0.104	2.69501e-193	GPR171
CD8+ T	4.10384e-195	0.866764	0.578	0.438	8.45679e-191	STK17B
CD8+ T	2.31937e-190	-0.47323	0.873	0.956	4.77952e-186	RPL4
CD8+ T	2.80321e-190	0.845297	0.518	0.351	5.77658e-186	CD96
CD8+ T	7.77246e-190	0.452908	0.96	0.959	1.60167e-185	PTPRCAP
CD8+ T	7.22958e-188	-0.322031	0.999	0.998	1.4898e-183	RPS10
CD8+ T	7.97407e-187	0.734279	0.63	0.48	1.64322e-182	LEPROTL1
CD8+ T	1.50631e-184	0.890944	0.483	0.292	3.10405e-180	CLDND1
CD8+ T	4.50526e-184	0.806267	0.273	0.098	9.28398e-180	SLAMF1
CD8+ T	1.00954e-180	-0.602359	0.125	0.361	2.08035e-176	P2RY8
CD8+ T	2.62176e-180	-0.603964	0.346	0.628	5.40266e-176	BIN2
CD8+ T	7.99141e-179	-0.595702	0.19	0.446	1.64679e-174	ATM
CD8+ T	1.01876e-178	-0.24555	0.999	1	2.09937e-174	RPS27A
CD8+ T	2.46273e-176	-0.595821	0.547	0.793	5.07494e-172	RAP1B
CD8+ T	2.85052e-176	-0.647279	0.198	0.451	5.87406e-172	TPST2
CD8+ T	2.39653e-175	0.249522	1	1	4.93854e-171	RPLP1
CD8+ T	2.97928e-175	-0.736267	0.253	0.502	6.13941e-171	DUSP2
CD8+ T	5.42901e-173	-0.60484	0.148	0.386	1.11876e-168	STK38
CD8+ T	4.55623e-171	0.44088	0.989	0.992	9.38902e-167	IL32
CD8+ T	4.11609e-169	0.717327	0.627	0.519	8.48203e-165	LCP2
CD8+ T	4.68762e-169	-0.289058	0.996	0.999	9.65978e-165	RPL29
CD8+ T	1.44391e-167	0.377443	0.973	0.982	2.97546e-163	MYL12A
CD8+ T	3.45576e-165	0.471686	0.893	0.829	7.12128e-161	CYBA
CD8+ T	6.34422e-165	-0.572343	0.068	0.26	1.30735e-160	LDLRAP1
CD8+ T	5.33983e-164	0.468539	0.959	0.967	1.10038e-159	GAPDH
CD8+ T	1.86134e-163	-0.644155	0.066	0.254	3.83566e-159	PATL2
CD8+ T	9.73494e-163	-0.305245	0.982	0.994	2.00608e-158	NACA
CD8+ T	1.4191e-159	-0.290982	1	1	2.92435e-155	RPS12
CD8+ T	1.27093e-157	0.75685	0.277	0.117	2.61901e-153	NCF1
CD8+ T	2.87723e-157	-0.370235	0.98	0.986	5.92911e-153	RPS29
CD8+ T	3.12675e-157	0.838604	0.406	0.235	6.4433e-153	SLC2A3
CD8+ T	1.72281e-156	-0.534513	0.424	0.684	3.5502e-152	EIF4B
CD8+ T	9.47791e-156	0.287014	0.998	0.996	1.95311e-151	HLA-A
CD8+ T	2.17713e-154	-0.542125	0.073	0.26	4.48642e-150	TSPAN32
CD8+ T	3.29727e-152	-0.297354	0.984	0.995	6.79469e-148	RPS16
CD8+ T	4.57318e-152	-0.616086	0.199	0.429	9.42394e-148	SYNE1
CD8+ T	4.68377e-152	-0.362504	0.886	0.964	9.65183e-148	RPL31
CD8+ T	4.13194e-150	-0.245558	0.999	1	8.51469e-146	MT-CO1
CD8+ T	2.567e-148	0.757937	0.556	0.408	5.28982e-144	APOBEC3G
CD8+ T	1.37845e-147	-0.287877	0.999	0.999	2.84056e-143	RPS23
CD8+ T	4.56539e-147	-0.529991	0.541	0.769	9.4079e-143	GZMM
CD8+ T	6.25213e-145	0.570101	0.757	0.725	1.28838e-140	GSTK1
CD8+ T	1.99338e-144	0.480192	0.832	0.764	4.10777e-140	CLIC1
CD8+ T	1.94453e-141	0.465376	0.85	0.84	4.00708e-137	MIF
CD8+ T	8.48008e-139	-0.436942	0.603	0.834	1.74749e-134	HNRNPDL
CD8+ T	9.53181e-139	-0.519075	0.207	0.439	1.96422e-134	CYTH1
CD8+ T	2.17886e-132	-0.444866	0.807	0.931	4.48998e-128	PABPC1
CD8+ T	5.36033e-132	-0.382871	0.996	0.998	1.1046e-127	RPS13
CD8+ T	3.15332e-131	0.793442	0.504	0.376	6.49805e-127	PIM1
CD8+ T	1.03437e-129	-0.270765	0.983	0.994	2.13153e-125	RPSA
CD8+ T	3.31886e-128	0.593512	0.641	0.584	6.83918e-124	PGK1
CD8+ T	8.44945e-128	-0.379847	0.494	0.773	1.74118e-123	PCBP1
CD8+ T	2.97837e-127	0.589372	0.925	0.927	6.13753e-123	MT-ND2
CD8+ T	4.12848e-125	0.607823	0.606	0.526	8.50757e-121	NDUFS5
CD8+ T	1.2926e-123	-0.385546	0.713	0.876	2.66366e-119	RPS20
CD8+ T	1.78006e-123	0.830709	0.281	0.14	3.66817e-119	RGCC
CD8+ T	4.44609e-122	-0.258289	0.996	0.998	9.16205e-118	RPL18A
CD8+ T	2.84563e-121	-0.408594	0.523	0.756	5.86398e-117	SRSF5
CD8+ T	9.62917e-121	0.592801	0.636	0.562	1.98428e-116	CD44
CD8+ T	4.11315e-120	-0.404671	0.461	0.716	8.47597e-116	GIMAP4
CD8+ T	4.94557e-119	-0.411172	0.099	0.275	1.01913e-114	ICAM2
CD8+ T	7.72253e-119	0.373871	0.892	0.889	1.59138e-114	MYL12B
CD8+ T	1.14039e-118	-0.257917	0.981	0.994	2.35001e-114	RPL15
CD8+ T	1.68527e-118	0.403148	0.954	0.959	3.47284e-114	S100A6
CD8+ T	2.12079e-118	0.618422	0.476	0.328	4.37031e-114	ANXA5
CD8+ T	8.76028e-118	-0.247864	0.98	0.991	1.80523e-113	RPL37A
CD8+ T	1.25321e-117	-0.445648	0.218	0.439	2.58249e-113	FCMR
CD8+ T	1.06553e-112	0.421235	0.954	0.973	2.19573e-108	IFITM1
CD8+ T	7.71047e-111	-0.291919	1	1	1.5889e-106	RPL32
CD8+ T	1.01483e-110	-0.214068	1	1	2.09125e-106	RPL10
CD8+ T	7.51689e-110	0.220772	1	1	1.549e-105	TMSB4X
CD8+ T	8.39852e-110	-0.233422	0.999	0.999	1.73068e-105	RPL11
CD8+ T	9.18594e-110	-0.303708	0.977	0.992	1.89295e-105	MT-ND3
CD8+ T	4.64469e-109	-0.289791	0.977	0.989	9.57132e-105	RPL10A
CD8+ T	6.2328e-108	0.584563	0.483	0.361	1.28439e-103	REEP5
CD8+ T	3.10384e-107	0.760306	0.302	0.154	6.39609e-103	ZNF683
CD8+ T	1.94116e-106	-0.616189	0.261	0.451	4.00015e-102	NOSIP
CD8+ T	9.26544e-105	0.207974	1	0.999	1.90933e-100	HLA-B
CD8+ T	1.48042e-104	0.621217	0.294	0.163	3.0507e-100	ARL6IP6
CD8+ T	2.97367e-104	-0.36515	0.644	0.832	6.12784e-100	RPL23
CD8+ T	2.27278e-102	-0.445764	0.399	0.624	4.68351e-98	MT-ND6
CD8+ T	3.80956e-102	0.538922	0.602	0.543	7.85037e-98	DRAP1
CD8+ T	4.88961e-102	0.571543	0.52	0.409	1.0076e-97	TXN
CD8+ T	2.24106e-101	-0.319329	0.97	0.99	4.61815e-97	RPL22
CD8+ T	7.61188e-101	-0.574479	0.192	0.362	1.56858e-96	EFHD2
CD8+ T	2.57195e-100	0.340814	0.967	0.967	5.30001e-96	ACTG1
CD8+ T	5.90791e-100	-0.18198	0.998	0.999	1.21744e-95	RPL7A
CD8+ T	3.09651e-97	-0.282486	0.851	0.948	6.38098e-93	RPS11
CD8+ T	6.93454e-96	0.334258	0.92	0.865	1.429e-91	CD99
CD8+ T	4.62288e-95	-0.398457	0.442	0.65	9.52636e-91	EIF3L
CD8+ T	1.47637e-93	-0.462327	0.279	0.47	3.04235e-89	MYO1G
CD8+ T	4.00682e-92	0.414198	0.759	0.738	8.25686e-88	CALM2
CD8+ T	8.5518e-92	-0.376536	0.217	0.408	1.76227e-87	KIF2A
CD8+ T	3.20327e-91	-0.22248	0.999	0.999	6.60098e-87	RPS28
CD8+ T	3.36444e-91	0.378256	0.876	0.891	6.93311e-87	ITM2B
CD8+ T	7.50828e-91	-0.225241	0.978	0.994	1.54723e-86	RPL17
CD8+ T	9.72648e-91	0.187975	1	1	2.00434e-86	RPL28
CD8+ T	1.89151e-89	0.359312	0.895	0.89	3.89783e-85	CD8A
CD8+ T	1.99831e-89	0.879575	0.404	0.289	4.11792e-85	DDIT4
CD8+ T	1.59422e-88	0.558365	0.542	0.46	3.2852e-84	STK17A
CD8+ T	6.9734e-88	-0.40413	0.232	0.419	1.43701e-83	SYTL1
CD8+ T	1.09034e-87	0.533593	0.713	0.685	2.24687e-83	LY6E
CD8+ T	1.67311e-87	-0.38733	0.113	0.26	3.44777e-83	SH3BP5
CD8+ T	1.70609e-87	-0.385283	0.4	0.617	3.51573e-83	ZAP70
CD8+ T	2.78653e-87	0.600068	0.29	0.164	5.7422e-83	PTMS
CD8+ T	5.00289e-87	-0.436404	0.804	0.761	1.03095e-82	CST7
CD8+ T	1.13474e-86	-0.375996	0.366	0.575	2.33836e-82	PRMT2
CD8+ T	7.17996e-86	0.603794	0.359	0.24	1.47957e-81	IL2RB
CD8+ T	1.54212e-85	0.422131	0.78	0.789	3.17785e-81	EVL
CD8+ T	3.39022e-85	0.654329	0.312	0.198	6.98622e-81	SNHG7
CD8+ T	7.32102e-85	-0.231918	0.997	0.999	1.50864e-80	RPL18
CD8+ T	1.16421e-84	-0.365404	0.123	0.273	2.39908e-80	SORL1
CD8+ T	2.79284e-83	0.577544	0.418	0.294	5.7552e-79	LINC00152
CD8+ T	3.83112e-83	0.50573	0.523	0.408	7.8948e-79	ANXA2
CD8+ T	3.83607e-83	-0.162769	0.998	0.999	7.90499e-79	RPS7
CD8+ T	2.17043e-82	-0.216419	0.996	0.997	4.47261e-78	RPS21
CD8+ T	1.1795e-79	0.61097	0.474	0.381	2.4306e-75	TRAC
CD8+ T	2.36647e-79	0.367148	0.761	0.767	4.87659e-75	COX6A1
CD8+ T	1.67641e-78	-0.191598	0.975	0.992	3.45457e-74	UBA52
CD8+ T	1.84228e-78	0.360867	0.908	0.915	3.79638e-74	UBC
CD8+ T	2.38133e-78	0.214466	1	1	4.9072e-74	AC090498.1
CD8+ T	2.86622e-78	-0.365987	0.133	0.278	5.90642e-74	PRKCB
CD8+ T	6.51208e-78	-0.374964	0.31	0.499	1.34194e-73	PPP2R5C
CD8+ T	2.60006e-77	-0.359504	0.18	0.341	5.35795e-73	RAB29
CD8+ T	3.30468e-77	-0.327513	0.511	0.719	6.80995e-73	CCND3
CD8+ T	9.56111e-77	0.341255	0.84	0.872	1.97026e-72	LAPTM5
CD8+ T	2.10649e-75	-0.412248	0.125	0.261	4.34083e-71	TBX21
CD8+ T	3.92375e-74	-0.332194	0.24	0.417	8.08568e-70	EIF2S3
CD8+ T	8.36908e-74	-0.311224	0.288	0.483	1.72462e-69	HMGN3
CD8+ T	1.14011e-73	0.838298	0.633	0.642	2.34942e-69	CD7
CD8+ T	1.30173e-73	0.484051	0.564	0.503	2.68248e-69	ZYX
CD8+ T	2.22718e-73	0.525973	0.337	0.225	4.58956e-69	PTPN7
CD8+ T	5.88854e-73	-0.249897	0.972	0.987	1.21345e-68	RPS9
CD8+ T	1.05625e-72	0.299347	0.976	0.989	2.17661e-68	FTH1
CD8+ T	1.53286e-72	-0.226903	0.279	0.463	3.15877e-68	MT2A
CD8+ T	1.67891e-72	-0.441146	0.625	0.765	3.45973e-68	LDHB
CD8+ T	6.02792e-72	0.516721	0.494	0.407	1.24217e-67	DYNLL1
CD8+ T	1.26387e-71	-0.224175	0.923	0.965	2.60445e-67	RPL38
CD8+ T	3.42094e-71	0.653191	0.476	0.403	7.04954e-67	BAX
CD8+ T	1.33542e-70	-0.291669	0.6	0.787	2.7519e-66	LIMD2
CD8+ T	1.65662e-70	0.493108	0.255	0.147	3.4138e-66	YWHAH
CD8+ T	2.37204e-70	-0.3039	0.148	0.294	4.88806e-66	SLC44A2
CD8+ T	3.88576e-69	0.459383	0.817	0.731	8.00739e-65	GZMA
CD8+ T	5.14294e-69	0.427367	0.618	0.589	1.05981e-64	TRMT112
CD8+ T	5.70806e-69	-0.314914	0.118	0.251	1.17626e-64	DIP2A
CD8+ T	5.94835e-69	-0.286449	0.635	0.81	1.22578e-64	EIF3F
CD8+ T	6.79737e-69	-0.300643	0.151	0.297	1.40073e-64	CRBN
CD8+ T	1.25817e-68	-0.278701	0.188	0.351	2.59272e-64	NUCB2
CD8+ T	2.30073e-68	-0.137744	1	1	4.74112e-64	RPS15A
CD8+ T	1.44555e-67	0.508342	0.271	0.165	2.97886e-63	GYG1
CD8+ T	1.67421e-67	-0.375651	0.63	0.774	3.45004e-63	CTSW
CD8+ T	2.45066e-67	-0.355347	0.26	0.426	5.05007e-63	SPN
CD8+ T	3.60539e-67	0.257182	0.952	0.969	7.42963e-63	RPL41
CD8+ T	1.22443e-66	0.455432	0.598	0.554	2.52318e-62	RABAC1
CD8+ T	1.36094e-66	0.488343	0.582	0.548	2.80449e-62	LDHA
CD8+ T	1.42844e-66	0.570347	0.295	0.191	2.94358e-62	PTGER4
CD8+ T	1.18403e-65	-0.316838	0.255	0.423	2.43992e-61	FBL
CD8+ T	1.33966e-65	-0.207291	0.998	0.999	2.76063e-61	RPS18
CD8+ T	1.39825e-65	-0.393551	0.226	0.375	2.88138e-61	MYO1F
CD8+ T	2.54173e-65	-0.340528	0.327	0.504	5.23774e-61	MBP
CD8+ T	4.52038e-65	0.52873	0.252	0.153	9.31514e-61	MDFIC
CD8+ T	9.19887e-65	-0.328444	0.189	0.339	1.89561e-60	PPP3CC
CD8+ T	2.86108e-64	0.479014	0.471	0.396	5.89584e-60	NOP10
CD8+ T	3.54576e-64	0.484702	0.476	0.39	7.30674e-60	ARF6
CD8+ T	8.93355e-64	0.535111	0.484	0.407	1.84094e-59	ADGRE5
CD8+ T	1.46969e-63	0.319846	0.827	0.86	3.0286e-59	LSP1
CD8+ T	2.1119e-62	-0.204059	0.85	0.943	4.352e-58	TOMM7
CD8+ T	2.49512e-62	0.502491	0.423	0.339	5.14169e-58	EIF5
CD8+ T	2.60011e-62	-0.0934959	0.289	0.479	5.35805e-58	DNAJB1
CD8+ T	6.35855e-61	-0.22723	0.849	0.945	1.31031e-56	HNRNPA1
CD8+ T	9.25375e-61	0.503158	0.406	0.321	1.90692e-56	GNAS
CD8+ T	1.39931e-60	0.416492	0.587	0.547	2.88356e-56	CIB1
CD8+ T	3.13218e-60	-0.173355	0.56	0.779	6.45448e-56	GIMAP7
CD8+ T	4.99416e-60	0.678355	0.311	0.221	1.02915e-55	ISG15
CD8+ T	8.55868e-60	-0.287779	0.146	0.277	1.76369e-55	DGKZ
CD8+ T	1.1288e-59	-0.123123	0.999	0.999	2.32611e-55	RPL26
CD8+ T	3.63397e-59	0.469683	0.545	0.486	7.48853e-55	ANKRD12
CD8+ T	4.40409e-59	0.554987	0.715	0.67	9.07552e-55	KLF6
CD8+ T	1.60373e-58	-0.285548	0.225	0.378	3.30482e-54	FAM107B
CD8+ T	9.31142e-58	-0.315688	0.345	0.493	1.9188e-53	IL7R
CD8+ T	1.53955e-57	0.284649	0.916	0.934	3.17254e-53	RPL36AL
CD8+ T	2.96796e-57	0.475481	0.487	0.44	6.11608e-53	FKBP1A
CD8+ T	1.0736e-56	-0.326586	0.427	0.604	2.21238e-52	ITGA4
CD8+ T	1.10439e-56	0.455139	0.466	0.395	2.27582e-52	MZT2B
CD8+ T	1.19858e-56	0.534668	0.305	0.212	2.46992e-52	APOBEC3C
CD8+ T	1.26976e-56	-0.330151	0.408	0.581	2.61659e-52	YWHAQ
CD8+ T	2.7389e-56	-0.282485	0.255	0.415	5.64406e-52	CDC42SE1
CD8+ T	4.3892e-56	0.509566	0.28	0.19	9.04482e-52	TTC39C
CD8+ T	5.58097e-56	-0.112585	0.701	0.882	1.15007e-51	TSC22D3
CD8+ T	7.01927e-56	0.142018	0.33	0.532	1.44646e-51	DUSP1
CD8+ T	9.28297e-56	-0.254154	0.366	0.558	1.91294e-51	LBH
CD8+ T	5.06881e-55	-0.276533	0.181	0.318	1.04453e-50	MTPN
CD8+ T	4.63001e-54	-0.284401	0.155	0.283	9.54106e-50	SRPK2
CD8+ T	5.89893e-54	0.450531	0.453	0.39	1.21559e-49	FAM96B
CD8+ T	1.41849e-53	-0.296096	0.17	0.3	2.92309e-49	ARHGAP25
CD8+ T	2.70735e-53	0.452451	0.545	0.502	5.57904e-49	CYTIP
CD8+ T	2.91464e-53	-0.0940325	0.342	0.544	6.00619e-49	LINC00861
CD8+ T	3.6458e-53	0.463023	0.297	0.207	7.51291e-49	SURF4
CD8+ T	4.63289e-53	0.441895	0.293	0.202	9.54699e-49	CMTM3
CD8+ T	8.46763e-53	-0.0930333	0.86	0.961	1.74493e-48	MT-ATP8
CD8+ T	9.98078e-53	0.4444	0.439	0.373	2.05674e-48	PRDX5
CD8+ T	1.53576e-52	0.282826	0.851	0.879	3.16475e-48	HMGB1
CD8+ T	2.91408e-52	0.440652	0.475	0.418	6.00504e-48	RBM8A
CD8+ T	5.17019e-52	0.381024	0.602	0.576	1.06542e-47	SEC61B
CD8+ T	1.07402e-51	0.483495	0.311	0.223	2.21323e-47	PRNP
CD8+ T	2.19725e-51	-0.238633	0.213	0.356	4.52788e-47	FLI1
CD8+ T	2.27888e-51	-0.266768	0.263	0.421	4.6961e-47	HMHA1
CD8+ T	2.10325e-50	-0.237649	0.232	0.379	4.33417e-46	CCDC109B
CD8+ T	3.09261e-50	-0.262158	0.42	0.6	6.37294e-46	SUN2
CD8+ T	4.56651e-50	0.497871	0.442	0.366	9.4102e-46	GBP5
CD8+ T	5.84143e-50	-0.220898	0.878	0.96	1.20374e-45	PTPRC
CD8+ T	7.15998e-50	0.388367	0.553	0.526	1.47546e-45	ATP6V0C
CD8+ T	1.40805e-49	-0.233316	0.193	0.33	2.90157e-45	VPS51
CD8+ T	1.56537e-49	0.339059	0.671	0.677	3.22575e-45	KRTCAP2
CD8+ T	1.58431e-49	-0.241502	0.146	0.267	3.26478e-45	GLRX
CD8+ T	1.38575e-48	-0.310246	0.374	0.525	2.85562e-44	SYNE2
CD8+ T	2.18202e-48	-0.389263	0.34	0.469	4.49649e-44	ITGB1
CD8+ T	2.85037e-48	-0.267619	0.318	0.47	5.87376e-44	SAMD3
CD8+ T	3.62429e-48	0.53653	0.494	0.429	7.46857e-44	HOPX
CD8+ T	5.30232e-48	-0.291521	0.339	0.49	1.09265e-43	LYAR
CD8+ T	5.37437e-48	0.653403	0.518	0.418	1.1075e-43	LTB
CD8+ T	7.13571e-48	-0.196296	0.859	0.932	1.47046e-43	RPL27A
CD8+ T	8.68324e-48	-0.229707	0.217	0.359	1.78936e-43	C10orf54
CD8+ T	9.38338e-48	-0.52016	0.21	0.321	1.93363e-43	CMC1
CD8+ T	1.2433e-47	-0.403246	0.618	0.683	2.56207e-43	PRF1
CD8+ T	1.29213e-47	0.369095	0.58	0.557	2.66269e-43	DAD1
CD8+ T	2.73657e-47	-0.227197	0.281	0.439	5.63926e-43	TNFRSF14
CD8+ T	3.90727e-47	0.198075	0.968	0.977	8.0517e-43	ATP5E
CD8+ T	6.84916e-47	-0.226007	0.266	0.42	1.41141e-42	MGAT4A
CD8+ T	1.47521e-46	-0.223624	0.245	0.39	3.03996e-42	HSPB1
CD8+ T	1.98642e-46	-0.206079	0.875	0.943	4.09342e-42	EEF2
CD8+ T	3.69916e-46	-0.243002	0.169	0.292	7.62285e-42	S1PR4
CD8+ T	3.97905e-46	-0.145171	0.996	0.999	8.19964e-42	RPL14
CD8+ T	4.16364e-45	0.51105	0.263	0.187	8.58002e-41	SNHG12
CD8+ T	1.44777e-44	-0.227443	0.286	0.439	2.98342e-40	SAMHD1
CD8+ T	6.10121e-44	0.509578	0.532	0.505	1.25728e-39	ZFP36L1
CD8+ T	1.07016e-43	0.191645	0.977	0.985	2.20528e-39	CD3E
CD8+ T	1.48436e-43	0.369077	0.597	0.598	3.05882e-39	TPI1
CD8+ T	1.83811e-43	0.478109	0.477	0.42	3.7878e-39	ITM2A
CD8+ T	1.91103e-43	0.444892	0.374	0.309	3.93805e-39	DOCK8
CD8+ T	4.54497e-43	-0.173984	0.779	0.899	9.36582e-39	UQCRB
CD8+ T	1.32595e-42	0.24805	0.906	0.902	2.73238e-38	SARAF
CD8+ T	3.14883e-42	-0.233844	0.331	0.491	6.48879e-38	SIGIRR
CD8+ T	3.62917e-42	-0.259464	0.298	0.438	7.47864e-38	APMAP
CD8+ T	3.72236e-42	0.30004	0.682	0.698	7.67067e-38	COX7A2
CD8+ T	3.98925e-42	0.395292	0.475	0.434	8.22064e-38	NDUFA13
CD8+ T	5.3755e-42	-0.260164	0.28	0.419	1.10773e-37	PIK3R1
CD8+ T	7.57752e-42	-0.207752	0.26	0.401	1.5615e-37	PRDX2
CD8+ T	1.07945e-41	-0.186915	0.495	0.682	2.22442e-37	TRAF3IP3
CD8+ T	1.1579e-41	-0.189377	0.147	0.259	2.38608e-37	NCBP2-AS2
CD8+ T	1.23052e-41	-0.181024	0.984	0.99	2.53573e-37	RPL9
CD8+ T	4.34954e-41	0.665105	0.26	0.188	8.9631e-37	BTG2
CD8+ T	1.2247e-40	0.215946	0.916	0.944	2.52374e-36	CORO1A
CD8+ T	2.16025e-40	-0.217271	0.187	0.305	4.45162e-36	EPB41
CD8+ T	2.35413e-40	0.375836	0.54	0.524	4.85115e-36	ABRACL
CD8+ T	4.24713e-40	-0.269066	0.576	0.713	8.75207e-36	SLC9A3R1
CD8+ T	5.54408e-40	0.529134	0.511	0.496	1.14247e-35	RPS27L
CD8+ T	6.33222e-40	0.241899	0.868	0.918	1.30488e-35	RAC2
CD8+ T	7.18743e-40	0.408559	0.398	0.339	1.48111e-35	MRPL41
CD8+ T	7.21528e-40	-0.24242	0.222	0.344	1.48685e-35	PYHIN1
CD8+ T	2.09233e-39	-0.235409	0.204	0.321	4.31167e-35	UTRN
CD8+ T	2.39426e-39	0.304252	0.646	0.66	4.93385e-35	PSMA7
CD8+ T	4.51044e-39	0.257965	0.785	0.826	9.29466e-35	ALDOA
CD8+ T	9.35084e-39	-0.203289	0.255	0.392	1.92693e-34	CD5
CD8+ T	1.0905e-38	0.414708	0.526	0.502	2.2472e-34	GPX4
CD8+ T	1.96524e-38	-0.186206	0.826	0.93	4.04978e-34	DDX5
CD8+ T	2.2903e-38	0.347997	0.542	0.515	4.71962e-34	ARHGDIA
CD8+ T	2.40931e-38	0.520587	0.351	0.254	4.96487e-34	GZMK
CD8+ T	2.92586e-38	-0.127286	0.998	0.999	6.02932e-34	RPL35A
CD8+ T	3.28754e-38	0.451584	0.31	0.244	6.77464e-34	SLC3A2
CD8+ T	5.71096e-38	-0.232726	0.229	0.352	1.17686e-33	ZBTB38
CD8+ T	8.40857e-38	-0.186926	0.208	0.331	1.73275e-33	TMC8
CD8+ T	1.74276e-37	-0.191074	0.199	0.319	3.5913e-33	VAMP5
CD8+ T	2.36176e-37	-0.162246	0.367	0.528	4.86688e-33	TAGAP
CD8+ T	2.42749e-37	-0.194096	0.205	0.327	5.00233e-33	ARL5A
CD8+ T	2.58346e-37	-0.201366	0.173	0.284	5.32373e-33	TOB1
CD8+ T	4.17145e-37	-0.19952	0.915	0.982	8.59612e-33	CD52
CD8+ T	6.15916e-37	-0.102307	1	1	1.26922e-32	RPL30
CD8+ T	6.2091e-37	0.367891	0.362	0.288	1.27951e-32	ACTN4
CD8+ T	6.50084e-37	0.456628	0.478	0.423	1.33963e-32	ID2
CD8+ T	7.64881e-37	0.511558	0.282	0.216	1.57619e-32	PHPT1
CD8+ T	7.99639e-37	-0.220961	0.178	0.286	1.64782e-32	KCNAB2
CD8+ T	1.0922e-36	0.436564	0.393	0.339	2.2507e-32	EML4
CD8+ T	2.24174e-36	0.367193	0.322	0.249	4.61956e-32	GLIPR2
CD8+ T	2.99516e-36	-0.240421	0.546	0.683	6.17212e-32	EIF3E
CD8+ T	4.40159e-36	0.266288	0.94	0.962	9.07036e-32	H3F3B
CD8+ T	4.42762e-36	-0.17844	0.253	0.39	9.124e-32	C1QBP
CD8+ T	1.88601e-35	-0.205706	0.323	0.465	3.8865e-31	PRKCH
CD8+ T	2.93107e-35	-0.150663	0.987	0.995	6.04006e-31	RPLP0
CD8+ T	3.95355e-35	0.417611	0.607	0.598	8.14709e-31	ZFAS1
CD8+ T	8.17809e-35	-0.23269	0.256	0.377	1.68526e-30	ITGAL
CD8+ T	9.65987e-35	-0.272053	0.892	0.93	1.99061e-30	S100A4
CD8+ T	1.31744e-34	0.269756	0.765	0.811	2.71485e-30	PPDPF
CD8+ T	1.47772e-34	0.428047	0.358	0.306	3.04513e-30	FGFR1OP2
CD8+ T	1.5726e-34	-0.0837985	1	1	3.24065e-30	B2M
CD8+ T	1.74319e-34	0.259016	0.743	0.77	3.59218e-30	UQCR11
CD8+ T	6.31591e-34	-0.220204	0.981	0.99	1.30152e-29	RPS5
CD8+ T	6.8503e-34	-0.149372	0.941	0.981	1.41164e-29	PPIA
CD8+ T	1.16929e-33	-0.214025	0.187	0.293	2.40955e-29	CCDC88C
CD8+ T	1.43984e-33	-0.164195	0.161	0.265	2.96707e-29	MAPRE2
CD8+ T	2.6095e-33	-0.225724	0.373	0.508	5.37739e-29	SMDT1
CD8+ T	2.62764e-33	-0.183679	0.84	0.913	5.41478e-29	RPL36A
CD8+ T	3.37824e-33	0.310504	0.625	0.636	6.96154e-29	USMG5
CD8+ T	4.02305e-33	-0.187628	0.463	0.621	8.29029e-29	UXT
CD8+ T	4.32126e-33	0.382301	0.406	0.365	8.90482e-29	OCIAD2
CD8+ T	5.92276e-33	0.0654034	0.458	0.555	1.2205e-28	GZMB
CD8+ T	7.61161e-33	-0.185454	0.344	0.49	1.56852e-28	ATP5A1
CD8+ T	9.28345e-33	0.271342	0.72	0.755	1.91304e-28	ARL6IP5
CD8+ T	9.75459e-33	0.352492	0.467	0.432	2.01013e-28	MAP1LC3B
CD8+ T	1.6479e-32	-0.149817	0.998	0.999	3.39584e-28	RPL13
CD8+ T	1.94933e-32	-0.164964	0.214	0.33	4.01699e-28	TAOK3
CD8+ T	5.57571e-32	-0.186678	0.193	0.3	1.14899e-27	TES
CD8+ T	8.44129e-32	-0.169111	0.21	0.323	1.7395e-27	CTSS
CD8+ T	1.21718e-31	-0.17759	0.617	0.767	2.50824e-27	RPS17
CD8+ T	1.30012e-31	0.345209	0.512	0.492	2.67916e-27	DDX24
CD8+ T	1.70578e-31	0.453145	0.376	0.33	3.5151e-27	TRIM22
CD8+ T	2.08885e-31	0.283263	0.625	0.637	4.30449e-27	COX8A
CD8+ T	2.21101e-31	0.302062	0.768	0.792	4.55622e-27	CD48
CD8+ T	3.44483e-31	-0.196565	0.161	0.256	7.09876e-27	RPS6KA1
CD8+ T	3.94563e-31	-0.187888	0.319	0.452	8.13075e-27	FAM49B
CD8+ T	4.08718e-31	0.348935	0.256	0.19	8.42246e-27	TXNL4A
CD8+ T	8.11207e-31	-0.188707	0.247	0.367	1.67165e-26	ARHGAP4
CD8+ T	8.51225e-31	-0.215903	0.397	0.531	1.75412e-26	IL10RA
CD8+ T	9.50721e-31	0.319675	0.635	0.601	1.95915e-26	CTSC
CD8+ T	1.0151e-30	0.424948	0.262	0.2	2.09181e-26	MYADM
CD8+ T	1.86104e-30	0.359248	0.476	0.45	3.83505e-26	MTDH
CD8+ T	1.88382e-30	0.26693	0.675	0.692	3.88199e-26	TMBIM6
CD8+ T	2.36445e-30	-0.117064	0.997	0.998	4.87243e-26	RPS25
CD8+ T	2.51886e-30	0.385817	0.296	0.238	5.19061e-26	TMBIM4
CD8+ T	2.66225e-30	-0.0772094	0.999	1	5.4861e-26	RPS27
CD8+ T	2.94646e-30	0.387695	0.414	0.373	6.07178e-26	MZT2A
CD8+ T	2.97481e-30	-0.151759	0.882	0.951	6.1302e-26	COX4I1
CD8+ T	3.94492e-30	0.428213	0.441	0.414	8.1293e-26	PDCD4
CD8+ T	4.34451e-30	0.388178	0.384	0.337	8.95273e-26	SIT1
CD8+ T	6.13468e-30	0.374121	0.316	0.259	1.26417e-25	KIF5B
CD8+ T	6.23242e-30	0.353679	0.448	0.412	1.28431e-25	DEK
CD8+ T	1.02256e-29	-0.0865485	1	0.999	2.10718e-25	RPL39
CD8+ T	1.64945e-29	-0.167673	0.178	0.275	3.39902e-25	TSPAN14
CD8+ T	3.00614e-29	-0.172098	0.617	0.765	6.19475e-25	GPSM3
CD8+ T	3.45092e-29	-0.196364	0.326	0.457	7.11131e-25	SCP2
CD8+ T	4.24636e-29	0.368228	0.283	0.229	8.75047e-25	PFDN2
CD8+ T	4.33017e-29	0.40801	0.275	0.216	8.92319e-25	PTPN22
CD8+ T	4.94322e-29	-0.161848	0.166	0.26	1.01865e-24	RNF126
CD8+ T	5.96015e-29	0.394871	0.26	0.2	1.22821e-24	CEBPB
CD8+ T	8.80845e-29	0.578649	0.328	0.263	1.81516e-24	HLA-DRA
CD8+ T	9.45327e-29	-0.153402	0.182	0.28	1.94804e-24	MED15
CD8+ T	1.00398e-28	0.386833	0.434	0.409	2.06891e-24	BST2
CD8+ T	1.23298e-28	0.329021	0.495	0.474	2.5408e-24	OSTF1
CD8+ T	2.18431e-28	-0.199325	0.345	0.469	4.50121e-24	CAST
CD8+ T	3.00562e-28	0.341506	0.3	0.234	6.19369e-24	TPM4
CD8+ T	4.34023e-28	0.329897	0.472	0.454	8.94391e-24	PRDX1
CD8+ T	6.22298e-28	0.308722	0.933	0.948	1.28237e-23	BTG1
CD8+ T	7.91745e-28	0.214387	0.776	0.806	1.63155e-23	PPIB
CD8+ T	8.61575e-28	0.363194	0.285	0.228	1.77545e-23	C4orf48
CD8+ T	1.02939e-27	-0.146264	0.282	0.406	2.12127e-23	AAK1
CD8+ T	1.07868e-27	0.28637	0.577	0.59	2.22283e-23	POLR2L
CD8+ T	1.37849e-27	-0.132734	0.91	0.963	2.84066e-23	BTF3
CD8+ T	2.2596e-27	0.336963	0.376	0.329	4.65636e-23	SRSF9
CD8+ T	2.6262e-27	-0.155162	0.364	0.509	5.41181e-23	RCSD1
CD8+ T	2.63212e-27	-0.133213	0.238	0.354	5.42401e-23	PNRC2
CD8+ T	3.0312e-27	-0.102419	0.977	0.991	6.2464e-23	RPL35
CD8+ T	4.29439e-27	-0.137469	0.232	0.342	8.84945e-23	APEX1
CD8+ T	4.35959e-27	0.375231	0.578	0.586	8.9838e-23	STK4
CD8+ T	4.57976e-27	-0.154679	0.254	0.37	9.43751e-23	PTPN4
CD8+ T	5.8032e-27	-0.142678	0.191	0.29	1.19587e-22	SEMA4D
CD8+ T	9.38853e-27	-0.130481	0.212	0.318	1.93469e-22	TTC3
CD8+ T	1.12786e-26	-0.163455	0.171	0.262	2.32418e-22	ACADVL
CD8+ T	2.08965e-26	0.370573	0.25	0.194	4.30613e-22	CCND2
CD8+ T	2.82981e-26	0.388061	0.365	0.322	5.83138e-22	NR3C1
CD8+ T	3.34466e-26	-0.168472	0.319	0.446	6.89235e-22	CD47
CD8+ T	4.79028e-26	0.21976	0.728	0.762	9.87133e-22	SSR4
CD8+ T	7.49687e-26	-0.139143	0.246	0.359	1.54488e-21	CCT3
CD8+ T	9.0606e-26	0.326768	0.403	0.37	1.86712e-21	PSMD8
CD8+ T	1.27132e-25	0.315309	0.386	0.334	2.6198e-21	CHST12
CD8+ T	1.37553e-25	-0.143448	0.186	0.28	2.83455e-21	NFATC3
CD8+ T	1.57117e-25	-0.173658	0.775	0.891	3.23771e-21	EMP3
CD8+ T	1.71466e-25	0.273515	0.56	0.564	3.5334e-21	TMEM50A
CD8+ T	1.77348e-25	0.196291	0.795	0.839	3.6546e-21	CHCHD2
CD8+ T	2.01269e-25	-0.14136	0.335	0.469	4.14754e-21	PHB2
CD8+ T	2.47318e-25	-0.106151	0.43	0.573	5.09647e-21	HIST1H4C
CD8+ T	2.60027e-25	0.375342	0.348	0.304	5.35838e-21	ARHGAP9
CD8+ T	3.7246e-25	0.292327	0.624	0.648	7.67527e-21	PTGES3
CD8+ T	3.99547e-25	-0.172235	0.229	0.329	8.23346e-21	MACF1
CD8+ T	4.67453e-25	0.330641	0.261	0.208	9.6328e-21	EMC7
CD8+ T	1.8289e-24	0.353581	0.289	0.241	3.76881e-20	HM13
CD8+ T	2.70198e-24	0.367852	0.288	0.239	5.56796e-20	CGGBP1
CD8+ T	3.15641e-24	-0.184354	0.479	0.619	6.50442e-20	ANXA6
CD8+ T	3.22401e-24	0.173732	0.82	0.873	6.64372e-20	RHOA
CD8+ T	4.74065e-24	0.256116	0.612	0.639	9.76906e-20	RNASEK
CD8+ T	4.75615e-24	-0.126949	0.293	0.419	9.80101e-20	UQCRFS1
CD8+ T	5.34561e-24	-0.153183	0.469	0.623	1.10157e-19	JAK1
CD8+ T	6.08335e-24	-0.0988439	0.19	0.288	1.2536e-19	GRSF1
CD8+ T	6.46454e-24	-0.147421	0.292	0.406	1.33215e-19	ITGB7
CD8+ T	6.85598e-24	-0.181472	0.322	0.435	1.41281e-19	CAPN2
CD8+ T	8.21511e-24	-0.145147	0.256	0.362	1.69289e-19	PIK3IP1
CD8+ T	9.59104e-24	-0.120372	0.234	0.34	1.97643e-19	WASF2
CD8+ T	1.4092e-23	0.213174	0.733	0.772	2.90394e-19	COX6B1
CD8+ T	1.9082e-23	0.343734	0.384	0.339	3.93222e-19	GLIPR1
CD8+ T	6.88436e-23	0.35371	0.265	0.218	1.41866e-18	DOCK10
CD8+ T	7.13902e-23	-0.106583	0.249	0.354	1.47114e-18	FOXP1
CD8+ T	1.00541e-22	0.341716	0.419	0.4	2.07184e-18	NDUFA11
CD8+ T	1.4219e-22	-0.157003	0.261	0.363	2.9301e-18	RASSF1
CD8+ T	1.75724e-22	-0.0946855	0.211	0.31	3.62115e-18	CLNS1A
CD8+ T	1.82956e-22	0.206788	0.72	0.772	3.77016e-18	UBL5
CD8+ T	1.88065e-22	0.345559	0.335	0.293	3.87546e-18	COX17
CD8+ T	2.69713e-22	0.408822	0.285	0.232	5.55797e-18	TIGIT
CD8+ T	3.28381e-22	0.142679	0.987	0.99	6.76694e-18	SH3BGRL3
CD8+ T	3.37094e-22	-0.156951	0.672	0.798	6.94649e-18	PNRC1
CD8+ T	4.52452e-22	-0.121943	0.281	0.395	9.32367e-18	TSC22D4
CD8+ T	4.91131e-22	-0.13084	0.245	0.334	1.01207e-17	RP11-291B21.2
CD8+ T	6.09366e-22	0.290558	0.467	0.448	1.25572e-17	GNB2
CD8+ T	7.16462e-22	-0.12326	0.224	0.324	1.47641e-17	RTN4
CD8+ T	8.07392e-22	-0.012974	0.174	0.264	1.66379e-17	MT1X
CD8+ T	8.37005e-22	0.538307	0.531	0.508	1.72482e-17	HLA-DRB1
CD8+ T	9.02893e-22	0.244993	0.611	0.636	1.86059e-17	CD53
CD8+ T	9.72036e-22	0.330952	0.314	0.266	2.00307e-17	TMX4
CD8+ T	1.44556e-21	0.286745	0.492	0.491	2.97886e-17	SHFM1
CD8+ T	1.50072e-21	0.305722	0.463	0.454	3.09253e-17	PRELID1
CD8+ T	1.50373e-21	0.248268	0.83	0.816	3.09873e-17	SRGN
CD8+ T	1.55381e-21	0.34509	0.318	0.279	3.20193e-17	COMMD7
CD8+ T	1.58132e-21	-0.0929138	0.952	0.985	3.25864e-17	EEF1D
CD8+ T	1.93527e-21	0.356542	0.333	0.298	3.988e-17	DCXR
CD8+ T	2.11153e-21	0.355697	0.411	0.394	4.35123e-17	POLR1D
CD8+ T	2.66408e-21	-0.11803	0.205	0.296	5.48987e-17	GOLGA4
CD8+ T	2.74379e-21	-0.164512	0.264	0.364	5.65412e-17	DSTN
CD8+ T	4.72021e-21	0.293491	0.5	0.496	9.72694e-17	SHISA5
CD8+ T	5.715e-21	-0.0965526	0.452	0.605	1.17769e-16	2025-09-09
CD8+ T	5.78794e-21	0.299256	0.521	0.534	1.19272e-16	SEC61G
CD8+ T	1.06922e-20	0.504955	0.272	0.23	2.20334e-16	IFI6
CD8+ T	1.09751e-20	-0.136152	0.221	0.314	2.26164e-16	FBXW5
CD8+ T	1.24222e-20	0.25263	0.565	0.59	2.55985e-16	ATP5B
CD8+ T	1.91081e-20	0.722671	0.554	0.59	3.9376e-16	ZFP36
CD8+ T	2.58643e-20	-0.108351	0.22	0.314	5.32985e-16	OSBPL8
CD8+ T	2.60255e-20	0.330913	0.292	0.249	5.36307e-16	RBMS1
CD8+ T	3.4822e-20	-0.0854074	0.248	0.354	7.17577e-16	SNRPA
CD8+ T	4.39117e-20	-0.107134	0.244	0.345	9.04889e-16	AP2S1
CD8+ T	5.49864e-20	0.257261	0.558	0.573	1.1331e-15	TMEM59
CD8+ T	5.526e-20	-0.128201	0.342	0.463	1.13874e-15	BIN1
CD8+ T	5.65131e-20	0.345231	0.362	0.335	1.16457e-15	TAF1D
CD8+ T	5.69534e-20	0.33335	0.393	0.372	1.17364e-15	RAD21
CD8+ T	5.8406e-20	-0.120015	0.179	0.262	1.20357e-15	FOXN3
CD8+ T	6.6666e-20	-0.073231	0.88	0.952	1.37379e-15	MT-ND4
CD8+ T	1.02246e-19	-0.0933373	0.531	0.662	2.10699e-15	HLA-DPB1
CD8+ T	1.3761e-19	-0.0881681	0.235	0.334	2.83573e-15	ABHD14B
CD8+ T	2.15778e-19	0.320316	0.433	0.42	4.44653e-15	NCOR1
CD8+ T	2.2258e-19	0.223935	0.858	0.922	4.58671e-15	CD3D
CD8+ T	2.48041e-19	-0.126709	0.342	0.466	5.11139e-15	TUFM
CD8+ T	2.81787e-19	0.229817	0.595	0.617	5.80678e-15	ARF1
CD8+ T	2.86971e-19	-0.0862468	0.385	0.514	5.9136e-15	SPOCK2
CD8+ T	2.98345e-19	0.317558	0.365	0.338	6.148e-15	TMEM14B
CD8+ T	3.19934e-19	0.288748	0.423	0.411	6.59288e-15	DYNLRB1
CD8+ T	3.3134e-19	-0.133751	0.356	0.473	6.82792e-15	ETS1
CD8+ T	4.18914e-19	0.330751	0.598	0.56	8.63257e-15	LGALS1
CD8+ T	4.22905e-19	0.244118	0.725	0.768	8.71481e-15	FYB
CD8+ T	5.43533e-19	0.346102	0.414	0.401	1.12006e-14	TUBA4A
CD8+ T	6.66153e-19	-0.184738	0.992	0.998	1.37274e-14	PFN1
CD8+ T	7.63279e-19	-0.121619	0.293	0.397	1.57289e-14	AKNA
CD8+ T	7.82337e-19	-0.152632	0.544	0.677	1.61216e-14	EIF3H
CD8+ T	8.62851e-19	-0.0975277	0.233	0.329	1.77808e-14	SRPRA
CD8+ T	9.62863e-19	-0.131413	0.997	0.997	1.98417e-14	HLA-C
CD8+ T	1.22727e-18	0.328154	0.337	0.293	2.52904e-14	AC092580.4
CD8+ T	1.28402e-18	-0.0985732	0.212	0.3	2.64598e-14	VPS13C
CD8+ T	1.41227e-18	0.305899	0.41	0.389	2.91026e-14	SP100
CD8+ T	1.44317e-18	-0.00981242	0.304	0.419	2.97393e-14	TUBA1A
CD8+ T	1.57687e-18	0.29454	0.594	0.626	3.24946e-14	SRSF7
CD8+ T	1.62378e-18	-0.0787342	0.99	0.998	3.34612e-14	MT-ATP6
CD8+ T	2.17259e-18	-0.0980844	0.228	0.323	4.47706e-14	GLG1
CD8+ T	2.33005e-18	0.322572	0.371	0.349	4.80152e-14	UBE2L6
CD8+ T	2.4925e-18	0.206747	0.672	0.722	5.13629e-14	NDUFA4
CD8+ T	3.01876e-18	0.167299	0.867	0.905	6.22075e-14	ATP5L
CD8+ T	3.22294e-18	0.279865	0.252	0.207	6.64152e-14	CLTB
CD8+ T	3.35258e-18	0.258802	0.467	0.462	6.90867e-14	SNRPB
CD8+ T	3.81873e-18	0.323446	0.321	0.296	7.86926e-14	SIVA1
CD8+ T	3.93457e-18	0.356825	0.342	0.309	8.10797e-14	IFI16
CD8+ T	6.43614e-18	-0.105196	0.476	0.622	1.32629e-13	RBM39
CD8+ T	6.99114e-18	0.393729	0.346	0.324	1.44066e-13	G3BP2
CD8+ T	1.00394e-17	-0.105478	0.221	0.307	2.06882e-13	RORA
CD8+ T	1.40463e-17	0.338441	0.264	0.224	2.89451e-13	CYLD
CD8+ T	1.53066e-17	0.306367	0.319	0.288	3.15423e-13	SYNGR2
CD8+ T	1.55902e-17	-0.0886099	0.46	0.599	3.21268e-13	SF1
CD8+ T	1.56599e-17	-0.0916864	0.206	0.291	3.22704e-13	FLOT2
CD8+ T	1.6988e-17	-0.0813876	0.254	0.355	3.50072e-13	FNBP4
CD8+ T	1.73832e-17	0.109513	0.998	0.998	3.58215e-13	FAU
CD8+ T	1.8109e-17	-0.0873714	0.181	0.26	3.73173e-13	AKR1B1
CD8+ T	2.06488e-17	0.34682	0.806	0.853	4.25509e-13	CD74
CD8+ T	2.0797e-17	-0.0846868	0.981	0.992	4.28565e-13	GNB2L1
CD8+ T	2.55197e-17	0.271358	0.317	0.281	5.25885e-13	STUB1
CD8+ T	2.66862e-17	-0.10717	0.258	0.35	5.49923e-13	TMEM123
CD8+ T	2.81477e-17	0.277671	0.442	0.421	5.80041e-13	IQGAP1
CD8+ T	2.91108e-17	-0.0921768	0.283	0.385	5.99886e-13	PSIP1
CD8+ T	2.91375e-17	0.285844	0.287	0.245	6.00436e-13	RAB27A
CD8+ T	3.11447e-17	-0.0727549	0.233	0.327	6.41798e-13	ILF3
CD8+ T	4.45559e-17	-0.0919691	0.274	0.375	9.18163e-13	HADHA
CD8+ T	4.47018e-17	-0.0917336	0.363	0.488	9.21169e-13	ATP5I
CD8+ T	4.82863e-17	0.301474	0.272	0.232	9.95036e-13	ELOVL5
CD8+ T	4.85141e-17	-0.101219	0.206	0.289	9.99729e-13	DBNL
CD8+ T	4.86345e-17	0.262859	0.496	0.514	1.00221e-12	ATP5J
CD8+ T	4.9946e-17	0.296249	0.254	0.215	1.02924e-12	CALCOCO2
CD8+ T	5.16375e-17	-0.0818697	0.297	0.406	1.06409e-12	RBMX
CD8+ T	6.59727e-17	-0.0796951	0.196	0.275	1.3595e-12	CD55
CD8+ T	6.6373e-17	-0.0810492	0.309	0.419	1.36775e-12	DENND2D
CD8+ T	9.5646e-17	-0.0910649	0.339	0.447	1.97098e-12	SMCHD1
CD8+ T	1.52766e-16	0.246291	0.57	0.602	3.14804e-12	TMEM258
CD8+ T	1.66013e-16	-0.085329	0.186	0.262	3.42103e-12	CCDC69
CD8+ T	1.73344e-16	-0.0946371	0.425	0.555	3.57209e-12	SRRM1
CD8+ T	1.74045e-16	0.314086	0.373	0.356	3.58655e-12	CYCS
CD8+ T	1.76658e-16	-0.0675489	0.941	0.974	3.6404e-12	PFDN5
CD8+ T	2.00686e-16	0.251772	0.574	0.601	4.13553e-12	2025-09-01
CD8+ T	2.03922e-16	-0.10358	0.868	0.95	4.20222e-12	H3F3A
CD8+ T	2.80617e-16	-0.0753156	0.206	0.289	5.78268e-12	PCSK7
CD8+ T	4.30283e-16	0.277223	0.448	0.447	8.86683e-12	BUB3
CD8+ T	4.42492e-16	-0.0733651	0.353	0.47	9.11843e-12	IKZF1
CD8+ T	5.79934e-16	0.273368	0.52	0.54	1.19507e-11	H2AFZ
CD8+ T	6.16037e-16	-0.0691301	0.994	0.996	1.26947e-11	RPL36
CD8+ T	6.18845e-16	0.164085	0.818	0.874	1.27525e-11	PSME1
CD8+ T	8.86237e-16	-0.0855261	0.184	0.258	1.82627e-11	HPS1
CD8+ T	9.86787e-16	0.283659	0.37	0.352	2.03347e-11	ECH1
CD8+ T	1.0498e-15	-0.0611296	0.381	0.51	2.16332e-11	RBL2
CD8+ T	1.12933e-15	-0.110483	0.448	0.577	2.32721e-11	ICAM3
CD8+ T	1.25589e-15	-0.0785661	0.232	0.319	2.58802e-11	PRPF4B
CD8+ T	1.30672e-15	0.272128	0.45	0.45	2.69275e-11	KRT10
CD8+ T	1.55746e-15	0.279369	0.251	0.212	3.20947e-11	VIMP
CD8+ T	1.56529e-15	0.167336	0.75	0.804	3.22559e-11	SKP1
CD8+ T	1.7696e-15	-0.0887675	0.295	0.397	3.64662e-11	DDX6
CD8+ T	1.81129e-15	0.651253	0.299	0.277	3.73253e-11	PPP1R15A
CD8+ T	2.7142e-15	-0.0665668	0.219	0.305	5.59315e-11	EAPP
CD8+ T	3.4014e-15	-0.111799	0.481	0.612	7.00927e-11	ARPC5
CD8+ T	3.48117e-15	-0.0715337	0.208	0.291	7.17365e-11	RPA2
CD8+ T	3.62309e-15	0.240387	0.58	0.619	7.46611e-11	ENO1
CD8+ T	5.01567e-15	-0.0737499	0.31	0.415	1.03358e-10	CYFIP2
CD8+ T	5.45551e-15	0.311745	0.297	0.268	1.12422e-10	ORMDL1
CD8+ T	5.51575e-15	-0.0715955	0.285	0.385	1.13663e-10	DDT
CD8+ T	5.63662e-15	-0.0961577	0.203	0.28	1.16154e-10	UHMK1
CD8+ T	7.26366e-15	-0.0792097	0.317	0.425	1.49682e-10	UBE2V1
CD8+ T	8.41595e-15	0.302222	0.279	0.25	1.73427e-10	UFM1
CD8+ T	8.94013e-15	-0.100804	0.538	0.673	1.84229e-10	HLA-F
CD8+ T	9.28188e-15	0.25899	0.715	0.77	1.91272e-10	TAGLN2
CD8+ T	1.20747e-14	0.26899	0.397	0.383	2.48823e-10	TMED2
CD8+ T	1.25033e-14	-0.0832374	0.299	0.4	2.57655e-10	PSMC5
CD8+ T	1.47199e-14	-0.0881717	0.234	0.316	3.03333e-10	C5orf56
CD8+ T	1.64459e-14	-0.0817969	0.305	0.404	3.389e-10	ARHGAP30
CD8+ T	2.04424e-14	-0.0738694	0.195	0.269	4.21256e-10	RNF125
CD8+ T	2.2685e-14	-0.0632064	0.261	0.356	4.6747e-10	TOMM22
CD8+ T	2.28169e-14	-0.0620258	0.221	0.304	4.70187e-10	GOLGA7
CD8+ T	2.35816e-14	-0.0963901	0.389	0.502	4.85946e-10	ST13
CD8+ T	2.45514e-14	-0.0644754	0.204	0.283	5.0593e-10	FUNDC2
CD8+ T	2.63894e-14	0.253389	0.48	0.491	5.43806e-10	TSPO
CD8+ T	2.74671e-14	-0.084189	0.383	0.502	5.66015e-10	EIF3M
CD8+ T	2.79934e-14	0.237066	0.492	0.498	5.76859e-10	DHRS7
CD8+ T	3.2032e-14	0.270861	0.448	0.449	6.60084e-10	SPCS2
CD8+ T	3.99126e-14	0.271395	0.386	0.368	8.22479e-10	KHDRBS1
CD8+ T	4.11358e-14	0.324991	0.258	0.227	8.47685e-10	CMTM6
CD8+ T	5.32378e-14	-0.0774813	0.32	0.421	1.09707e-09	RSL1D1
CD8+ T	5.9654e-14	-0.0953204	0.649	0.785	1.22929e-09	SSR2
CD8+ T	6.38427e-14	-0.0898374	0.257	0.341	1.31561e-09	STK10
CD8+ T	6.82904e-14	-0.0504727	0.386	0.513	1.40726e-09	SRSF10
CD8+ T	7.36267e-14	0.249918	0.436	0.438	1.51723e-09	RBX1
CD8+ T	8.72876e-14	0.180498	0.643	0.689	1.79874e-09	GUK1
CD8+ T	8.76399e-14	0.263599	0.44	0.444	1.806e-09	PA2G4
CD8+ T	1.0307e-13	-0.0764662	0.324	0.423	2.12396e-09	ATRX
CD8+ T	1.03918e-13	-0.103319	0.738	0.856	2.14144e-09	SLC25A6
CD8+ T	1.21726e-13	-0.111469	0.556	0.69	2.50841e-09	CDC42
CD8+ T	1.33799e-13	-0.0562395	0.233	0.315	2.75719e-09	PRPF8
CD8+ T	1.3743e-13	-0.0683859	0.264	0.351	2.83202e-09	EIF3A
CD8+ T	1.65749e-13	-0.0931504	0.365	0.463	3.41558e-09	FYN
CD8+ T	1.70959e-13	-0.0529833	0.211	0.29	3.52296e-09	LSM3
CD8+ T	1.75824e-13	0.272289	0.285	0.256	3.6232e-09	C1orf43
CD8+ T	1.84413e-13	0.272554	0.395	0.389	3.80021e-09	ROMO1
CD8+ T	1.84715e-13	-0.0556895	0.28	0.377	3.80642e-09	NDUFA2
CD8+ T	1.97575e-13	-0.00441913	0.969	0.991	4.07143e-09	FTL
CD8+ T	2.23168e-13	0.317417	0.279	0.254	4.59883e-09	SARS
CD8+ T	2.57749e-13	-0.0618669	0.238	0.319	5.31144e-09	ACAP2
CD8+ T	2.68066e-13	-0.0587278	0.351	0.469	5.52403e-09	PYURF
CD8+ T	3.2137e-13	-0.0462487	0.313	0.42	6.62247e-09	IL16
CD8+ T	4.21839e-13	-0.0608335	0.442	0.574	8.69284e-09	HNRNPA0
CD8+ T	4.9441e-13	0.21894	0.572	0.626	1.01883e-08	SPCS1
CD8+ T	5.89179e-13	0.177121	0.702	0.748	1.21412e-08	PSMB9
CD8+ T	6.77995e-13	-0.104129	0.393	0.5	1.39714e-08	ARRB2
CD8+ T	6.84432e-13	-0.0787156	0.438	0.565	1.41041e-08	TAPBP
CD8+ T	7.242e-13	0.319983	0.368	0.352	1.49236e-08	FLT3LG
CD8+ T	9.0872e-13	0.271685	0.38	0.373	1.8726e-08	AIP
CD8+ T	9.1314e-13	0.264579	0.261	0.229	1.88171e-08	HNRNPL
CD8+ T	9.19312e-13	0.30608	0.267	0.241	1.89443e-08	YPEL5
CD8+ T	1.03929e-12	0.262412	0.294	0.266	2.14166e-08	IFI27L2
CD8+ T	1.12919e-12	0.216579	0.507	0.525	2.32693e-08	PGAM1
CD8+ T	1.14852e-12	0.256514	0.414	0.411	2.36675e-08	TERF2IP
CD8+ T	1.44077e-12	0.241306	0.416	0.412	2.969e-08	SEC11A
CD8+ T	1.49362e-12	0.320021	0.267	0.241	3.0779e-08	LINC-PINT
CD8+ T	1.93379e-12	-0.107273	0.527	0.649	3.98496e-08	GSTP1
CD8+ T	1.97219e-12	0.284155	0.295	0.272	4.0641e-08	SSR3
CD8+ T	1.97671e-12	-0.0589716	0.26	0.346	4.0734e-08	SCAMP2
CD8+ T	2.35107e-12	-0.0715559	0.372	0.487	4.84486e-08	UFC1
CD8+ T	2.85094e-12	0.270061	0.297	0.276	5.87494e-08	POLR2K
CD8+ T	2.93619e-12	0.198246	0.575	0.604	6.0506e-08	ANAPC16
CD8+ T	3.0766e-12	0.266607	0.384	0.37	6.33994e-08	IDS
CD8+ T	3.08789e-12	0.151406	0.784	0.851	6.36321e-08	OST4
CD8+ T	3.48451e-12	0.278607	0.284	0.253	7.18052e-08	YPEL3
CD8+ T	3.86536e-12	-0.0472436	0.317	0.422	7.96535e-08	MED10
CD8+ T	3.95911e-12	-0.0127136	0.197	0.272	8.15854e-08	LY9
CD8+ T	4.03941e-12	-0.0506176	0.251	0.336	8.32401e-08	ERGIC3
CD8+ T	5.51634e-12	-0.0501623	0.253	0.335	1.13675e-07	SNX17
CD8+ T	5.92617e-12	0.216409	0.47	0.476	1.22121e-07	COPE
CD8+ T	6.42222e-12	-0.0649011	0.319	0.415	1.32343e-07	SPSB3
CD8+ T	6.56228e-12	-0.0690728	0.335	0.438	1.35229e-07	PSMA1
CD8+ T	6.62485e-12	0.234684	0.52	0.544	1.36518e-07	CUTA
CD8+ T	7.29997e-12	-0.0658438	0.425	0.547	1.5043e-07	NDUFB9
CD8+ T	7.67032e-12	0.267823	0.323	0.297	1.58062e-07	STOM
CD8+ T	8.39439e-12	-0.0208291	0.222	0.303	1.72983e-07	TMEM243
CD8+ T	8.54602e-12	0.281363	0.34	0.33	1.76108e-07	EIF1B
CD8+ T	9.00367e-12	0.284631	0.424	0.433	1.85539e-07	SQSTM1
CD8+ T	9.27536e-12	-0.0340737	0.238	0.32	1.91137e-07	TMEM256
CD8+ T	1.02544e-11	-0.0407519	0.252	0.341	2.11313e-07	MAX
CD8+ T	1.03388e-11	-0.0699563	0.664	0.798	2.13052e-07	CNBP
CD8+ T	1.25985e-11	-0.0430089	0.322	0.423	2.59617e-07	SCAND1
CD8+ T	1.28348e-11	-0.0864133	0.556	0.697	2.64487e-07	PRR13
CD8+ T	1.32099e-11	-0.0520422	0.241	0.322	2.72216e-07	NDUFB1
CD8+ T	1.40645e-11	-0.0561147	0.318	0.413	2.89826e-07	HNRNPM
CD8+ T	1.44379e-11	0.240114	0.5	0.524	2.97523e-07	PKM
CD8+ T	1.70275e-11	0.0993318	0.921	0.954	3.50887e-07	MYL6
CD8+ T	1.98035e-11	-0.0532645	0.2	0.268	4.08092e-07	RBBP7
CD8+ T	2.02439e-11	-0.055743	0.395	0.509	4.17165e-07	ARGLU1
CD8+ T	2.06819e-11	0.273527	0.281	0.257	4.26193e-07	RSBN1L
CD8+ T	2.07157e-11	-0.0134237	1	1	4.26888e-07	ACTB
CD8+ T	2.24769e-11	0.198187	0.777	0.827	4.63181e-07	HSP90AA1
CD8+ T	2.26414e-11	0.178596	0.656	0.707	4.66571e-07	C19orf43
CD8+ T	2.35991e-11	0.239648	0.414	0.415	4.86307e-07	POMP
CD8+ T	2.53103e-11	0.296384	0.325	0.311	5.21569e-07	GRAP2
CD8+ T	2.53625e-11	-0.0550508	0.665	0.784	5.22646e-07	GLTSCR2
CD8+ T	2.75843e-11	-0.0895783	0.391	0.496	5.68429e-07	PSAP
CD8+ T	2.88528e-11	0.199824	0.522	0.535	5.9457e-07	PPP1R18
CD8+ T	2.97431e-11	-0.0434912	0.244	0.326	6.12917e-07	SDHC
CD8+ T	3.42771e-11	0.315994	0.258	0.236	7.06348e-07	C6orf48
CD8+ T	3.85182e-11	0.265518	0.375	0.371	7.93745e-07	ANAPC11
CD8+ T	3.92112e-11	0.25596	0.349	0.339	8.08025e-07	NAPA
CD8+ T	4.28959e-11	-0.0441267	0.2	0.267	8.83955e-07	TMEM173
CD8+ T	4.38773e-11	-0.0277731	0.19	0.257	9.04179e-07	ZNF800
CD8+ T	5.18645e-11	0.264569	0.677	0.718	1.06877e-06	TRBC2
CD8+ T	5.34912e-11	0.258991	0.339	0.328	1.10229e-06	SNRPB2
CD8+ T	5.52365e-11	-0.0921946	0.4	0.506	1.13826e-06	TCF25
CD8+ T	6.01147e-11	-0.0451562	0.319	0.413	1.23878e-06	SH3KBP1
CD8+ T	6.25455e-11	-0.0589082	0.419	0.539	1.28887e-06	GTF3A
CD8+ T	7.38239e-11	0.135063	0.783	0.846	1.52129e-06	YWHAB
CD8+ T	8.61162e-11	0.242675	0.328	0.312	1.7746e-06	CCNDBP1
CD8+ T	9.07774e-11	0.264059	0.363	0.355	1.87065e-06	MGST3
CD8+ T	9.37416e-11	0.242364	0.374	0.369	1.93173e-06	SRI
CD8+ T	9.73471e-11	-0.0444392	0.22	0.292	2.00603e-06	MRPL34
CD8+ T	1.01811e-10	-0.0215062	0.204	0.276	2.09801e-06	MFF
CD8+ T	1.10131e-10	-0.0271418	0.393	0.504	2.26946e-06	NSA2
CD8+ T	1.12555e-10	-0.0444537	0.222	0.292	2.31942e-06	G3BP1
CD8+ T	1.26011e-10	-0.0562159	0.231	0.299	2.59671e-06	HLA-DRB5
CD8+ T	1.34365e-10	-0.0140405	0.218	0.294	2.76885e-06	EIF1AX
CD8+ T	1.35034e-10	-0.0670104	0.414	0.533	2.78264e-06	SH3BGRL
CD8+ T	1.4311e-10	-0.0108952	0.186	0.253	2.94906e-06	SRSF8
CD8+ T	1.48348e-10	-0.0262443	0.285	0.373	3.05702e-06	BCLAF1
CD8+ T	1.51244e-10	-0.0236804	0.198	0.265	3.11669e-06	BNIP2
CD8+ T	1.53979e-10	-0.0370331	0.981	0.993	3.17305e-06	RPL24
CD8+ T	1.72333e-10	0.27895	0.305	0.289	3.55126e-06	NME3
CD8+ T	1.86181e-10	0.262101	0.3	0.285	3.83663e-06	TCEB1
CD8+ T	1.86896e-10	-0.0522781	0.235	0.306	3.85137e-06	RNF166
CD8+ T	1.87956e-10	0.189743	0.61	0.665	3.8732e-06	SOD1
CD8+ T	1.97051e-10	0.259984	0.406	0.413	4.06062e-06	UBXN4
CD8+ T	1.97331e-10	0.179548	0.763	0.776	4.0664e-06	ANXA1
CD8+ T	1.97736e-10	-0.0597235	0.524	0.664	4.07474e-06	NME2
CD8+ T	2.16072e-10	-0.0659765	0.363	0.458	4.4526e-06	NDFIP1
CD8+ T	2.27272e-10	-0.0907291	0.742	0.845	4.6834e-06	EIF3K
CD8+ T	2.57691e-10	-0.0728276	0.535	0.663	5.31025e-06	SLC25A3
CD8+ T	3.71364e-10	0.241007	0.356	0.352	7.6527e-06	VAPA
CD8+ T	3.71525e-10	-0.026076	0.187	0.25	7.65602e-06	THOC7
CD8+ T	3.72354e-10	-0.0607054	0.293	0.378	7.6731e-06	DDOST
CD8+ T	4.09031e-10	-0.0699984	0.995	0.998	8.4289e-06	RPL8
CD8+ T	4.09402e-10	0.060958	0.96	0.976	8.43654e-06	CFL1
CD8+ T	4.22751e-10	0.280616	0.468	0.496	8.71164e-06	SRSF2
CD8+ T	4.82375e-10	0.244237	0.338	0.326	9.9403e-06	LPXN
CD8+ T	5.02291e-10	-0.0136524	0.202	0.27	1.03507e-05	GIMAP2
CD8+ T	5.29136e-10	0.272917	0.316	0.305	1.09039e-05	SERINC1
CD8+ T	5.88758e-10	0.254113	0.284	0.262	1.21325e-05	CBLB
CD8+ T	6.53083e-10	-0.0567766	0.404	0.516	1.34581e-05	ATP5F1
CD8+ T	7.79447e-10	-0.0338575	0.208	0.275	1.60621e-05	PHB
CD8+ T	8.4515e-10	0.203879	0.52	0.54	1.7416e-05	LRRFIP1
CD8+ T	8.66645e-10	0.174724	0.607	0.656	1.7859e-05	EIF3G
CD8+ T	8.69666e-10	0.259421	0.311	0.3	1.79212e-05	MRPL33
CD8+ T	1.04916e-09	0.173425	0.602	0.655	2.162e-05	UBE2D3
CD8+ T	1.06419e-09	0.2439	0.369	0.368	2.19299e-05	NDUFA6
CD8+ T	1.15304e-09	-0.0281563	0.233	0.306	2.37606e-05	VDAC3
CD8+ T	1.42868e-09	-0.036367	0.241	0.312	2.94409e-05	GPR65
CD8+ T	1.4768e-09	0.249279	0.278	0.26	3.04323e-05	WBP2
CD8+ T	1.49036e-09	0.249719	0.31	0.295	3.07118e-05	RER1
CD8+ T	1.52629e-09	-0.020981	0.197	0.261	3.14523e-05	SDHA
CD8+ T	1.76781e-09	0.11074	0.819	0.873	3.64292e-05	IL2RG
CD8+ T	1.8063e-09	0.307001	0.266	0.251	3.72223e-05	ANXA2R
CD8+ T	1.88925e-09	0.20397	0.444	0.449	3.89319e-05	RGS10
CD8+ T	2.00787e-09	0.243948	0.279	0.261	4.13761e-05	VDAC1
[truncated: 2,601 more rows]
