# Supplementary material for: Developmental immune network of airway lymphocytes and innate immune cells in patients with stable COPD
Source: Front Immunol. 2025 Jun 16;16:1614655. doi: 10.3389/fimmu.2025.1614655 (PMC12206638; doi:10.3389/fimmu.2025.1614655)
Supplement: Supplementary file 8 [file DataSheet8.zip › Supplementary Tables/Table S6.xlsx]

## Sheet: Sheet1
CD8+ T Cell TCR Clonotypes in Different Samples and Groups
	COPD_BALF	COPD_PBMC	HS_BALF	HS_PBMC
Hyperexpanded	224	1832	0	862
Large	783	446	232	632
Medium	712	437	168	564
Small	830	353	426	542
Single	852	1648	567	1303
CD8+ T Cell TCR Clonotypes in Each Subtype (HS)
	CD8Tn	CD8Tcm	CD8Tem_early	CD8Tem	CD8Teff_c1	CD8Teff_c2	CD8Teff_ZNF683	CD8T_IL7R	CD8T_KLRG1	CD8Tex_PDCD1	CD8Trm_FOS	CD8Trm_IFNG	CD8Trm_LAG3
Hyperexpanded	0	7	13	293	61	71	417	0	0	0	0	0	0
Large	0	34	4	116	47	57	374	7	0	4	121	20	80
Medium	0	20	87	115	48	41	253	3	1	9	69	21	65
Small	15	81	144	88	40	39	135	22	19	30	193	37	125
Single	793	179	176	56	27	21	51	130	65	48	181	29	114
CD8+ T Cell TCR Clonotypes in Each Subtype (COPD)
	CD8Tn	CD8Tcm	CD8Tem_early	CD8Tem	CD8Teff_c1	CD8Teff_c2	CD8Teff_ZNF683	CD8T_IL7R	CD8T_KLRG1	CD8Tex_PDCD1	CD8Trm_FOS	CD8Trm_IFNG	CD8Trm_LAG3
Hyperexpanded	0	6	19	171	411	376	849	10	6	85	74	2	47
Large	0	13	61	68	122	53	129	39	30	227	76	245	166
Medium	0	43	91	110	39	49	105	42	168	202	92	104	104
Small	21	64	126	56	33	20	33	85	177	186	171	64	147
Single	1049	243	208	61	44	18	25	190	201	155	140	33	133
