# Supplementary material for: Developmental immune network of airway lymphocytes and innate immune cells in patients with stable COPD
Source: Front Immunol. 2025 Jun 16;16:1614655. doi: 10.3389/fimmu.2025.1614655 (PMC12206638; doi:10.3389/fimmu.2025.1614655)
Supplement: Supplementary file 8 [file DataSheet8.zip › Supplementary Tables/Table S7.xlsx]

## Sheet: Sheet1
Table S7. CD8+ T cell pseudotime
Celltype	Monocle2 Pseudotime
CD8Tex_PDCD1	15.0548
CD8T_KLRG1	12.8814
CD8Trm_FOS	15.3215
CD8T_KLRG1	15.0262
CD8Trm_FOS	15.758
CD8Trm_FOS	15.574
CD8Trm_FOS	12.6271
CD8Trm_FOS	15.5987
CD8T_KLRG1	15.212
CD8Trm_FOS	15.6811
CD8Trm_FOS	15.2948
CD8Trm_FOS	15.8178
CD8Trm_FOS	15.0804
CD8Trm_FOS	12.6961
CD8Trm_IFNG	15.4553
CD8Trm_FOS	15.1801
CD8Trm_FOS	15.2321
CD8Trm_FOS	15.9918
CD8Trm_FOS	13.4191
CD8Trm_FOS	14.6529
CD8Trm_FOS	15.5089
CD8Trm_IFNG	16.2177
CD8Trm_LAG3	16.0061
CD8Trm_FOS	15.121
CD8Trm_IFNG	15.9299
CD8Trm_FOS	13.0615
CD8Trm_FOS	15.6729
CD8Trm_LAG3	15.6773
CD8Trm_FOS	15.4556
CD8Trm_FOS	15.5957
CD8Trm_LAG3	15.5682
CD8Trm_FOS	15.1456
CD8Trm_FOS	15.1215
CD8Trm_FOS	14.1424
CD8Trm_FOS	15.5119
CD8Trm_IFNG	15.5655
CD8Tex_PDCD1	16.8374
CD8Trm_IFNG	15.7259
CD8Tex_PDCD1	12.8819
CD8T_KLRG1	11.9941
CD8Trm_IFNG	15.7209
CD8Trm_LAG3	15.6782
CD8Trm_LAG3	16.0949
CD8Trm_FOS	15.4763
CD8Trm_FOS	15.2705
CD8Trm_FOS	15.0928
CD8Trm_FOS	15.8445
CD8Trm_IFNG	15.7247
CD8Trm_LAG3	15.8026
CD8Trm_IFNG	15.8764
CD8Trm_IFNG	16.1997
CD8Trm_FOS	15.2432
CD8T_KLRG1	15.4708
CD8Trm_FOS	15.506
CD8Trm_LAG3	15.0266
CD8Trm_LAG3	15.8166
CD8Trm_IFNG	15.4926
CD8Trm_LAG3	15.387
CD8Trm_FOS	15.3598
CD8Trm_FOS	15.5491
CD8Trm_IFNG	15.6757
CD8Trm_FOS	15.646
CD8Trm_FOS	15.4576
CD8Trm_FOS	15.362
CD8Trm_FOS	15.2185
CD8Trm_FOS	15.4153
CD8Trm_FOS	16.1436
CD8Trm_LAG3	15.5992
CD8Trm_LAG3	15.4703
CD8Trm_FOS	15.7402
CD8Trm_FOS	15.5101
CD8Trm_LAG3	15.1384
CD8Trm_FOS	15.4664
CD8Trm_IFNG	15.5199
CD8Trm_FOS	14.6512
CD8Tex_PDCD1	15.9055
CD8Trm_IFNG	14.9957
CD8Trm_FOS	15.288
CD8Trm_FOS	15.3868
CD8Trm_FOS	15.0471
CD8Trm_FOS	15.7859
CD8Trm_FOS	15.6222
CD8Trm_FOS	15.7567
CD8Trm_LAG3	15.542
CD8Trm_FOS	15.8388
CD8Trm_IFNG	15.8975
CD8Trm_FOS	15.0574
CD8Trm_LAG3	15.7346
CD8Trm_IFNG	16.0793
CD8Trm_LAG3	15.4318
CD8Trm_FOS	15.3434
CD8Trm_LAG3	15.898
CD8Trm_FOS	15.7411
CD8Trm_LAG3	15.4313
CD8Trm_LAG3	15.8336
CD8Trm_FOS	15.4234
CD8Trm_IFNG	15.0698
CD8Trm_LAG3	15.7809
CD8Trm_LAG3	15.4513
CD8T_KLRG1	11.2315
CD8Trm_FOS	12.5279
CD8T_KLRG1	13.4262
CD8Trm_IFNG	15.1877
CD8Trm_FOS	15.4141
CD8Tex_PDCD1	12.1524
CD8Trm_FOS	15.7061
CD8Trm_FOS	15.4793
CD8T_KLRG1	15.0526
CD8Trm_FOS	15.4013
CD8Trm_FOS	15.2697
CD8T_KLRG1	12.8448
CD8Trm_IFNG	15.0749
CD8Trm_FOS	15.3655
CD8T_KLRG1	7.7866
CD8T_KLRG1	15.5766
CD8T_KLRG1	9.54259
CD8Trm_LAG3	15.7887
CD8T_KLRG1	11.0462
CD8Trm_LAG3	15.9832
CD8T_KLRG1	11.6159
CD8Trm_LAG3	15.0823
CD8Trm_FOS	15.6944
CD8T_KLRG1	12.1499
CD8T_IL7R	15.0867
CD8Trm_FOS	15.5263
CD8Trm_LAG3	15.4211
CD8Trm_FOS	16.0171
CD8Trm_FOS	15.1048
CD8Trm_FOS	15.37
CD8Tex_PDCD1	15.0189
CD8Trm_IFNG	15.2159
CD8Trm_IFNG	15.1673
CD8T_KLRG1	13.7667
CD8Trm_FOS	15.5635
CD8Trm_LAG3	15.3278
CD8Trm_FOS	15.47
CD8Trm_LAG3	15.2054
CD8Trm_FOS	15.3261
CD8Trm_LAG3	15.6405
CD8Tex_PDCD1	13.2347
CD8Trm_LAG3	15.6662
CD8Trm_FOS	15.3787
CD8Trm_LAG3	15.5097
CD8T_KLRG1	15.757
CD8T_KLRG1	10.48
CD8Trm_LAG3	16.283
CD8Trm_IFNG	15.4541
CD8Trm_FOS	16.018
CD8Trm_LAG3	15.5293
CD8Trm_LAG3	16.2262
CD8Tex_PDCD1	15.5452
CD8Trm_IFNG	15.3711
CD8Trm_FOS	15.5785
CD8Trm_LAG3	16.1138
CD8Trm_FOS	15.1709
CD8Trm_FOS	15.6706
CD8Trm_LAG3	15.5908
CD8Trm_FOS	13.2448
CD8Trm_FOS	15.6871
CD8Trm_LAG3	15.8875
CD8Trm_LAG3	15.5123
CD8Trm_LAG3	15.4152
CD8Trm_FOS	15.5235
CD8Trm_FOS	15.542
CD8Tex_PDCD1	15.5588
CD8Trm_FOS	15.0676
CD8Trm_FOS	15.5215
CD8Trm_LAG3	15.2485
CD8Trm_FOS	15.2982
CD8T_IL7R	9.07706
CD8Trm_FOS	15.3791
CD8Trm_LAG3	15.0825
CD8Tex_PDCD1	13.4235
CD8Trm_FOS	16.0027
CD8Trm_FOS	16.0614
CD8Tex_PDCD1	15.2731
CD8Trm_LAG3	15.8593
CD8Trm_FOS	15.267
CD8T_KLRG1	6.65351
CD8Trm_LAG3	15.6161
CD8Trm_FOS	15.2067
CD8Trm_FOS	15.1603
CD8Trm_LAG3	16.298
CD8Trm_LAG3	15.5928
CD8Tex_PDCD1	8.89022
CD8T_IL7R	14.0691
CD8Trm_IFNG	11.9747
CD8Trm_FOS	15.4842
CD8Trm_FOS	15.5968
CD8Trm_FOS	15.8306
CD8T_KLRG1	9.43333
CD8Trm_LAG3	15.7184
CD8Trm_LAG3	16.1973
CD8Trm_FOS	14.3075
CD8Trm_FOS	15.3175
CD8Trm_LAG3	15.7901
CD8Trm_LAG3	15.4966
CD8Trm_FOS	15.5035
CD8Trm_IFNG	15.611
CD8Trm_LAG3	16.0146
CD8Trm_FOS	15.1742
CD8Trm_LAG3	16.0402
CD8Trm_LAG3	15.6
CD8Trm_FOS	15.6955
CD8Trm_IFNG	15.44
CD8Trm_FOS	15.4299
CD8Trm_IFNG	14.6544
CD8T_IL7R	15.1573
CD8T_IL7R	15.3015
CD8Trm_LAG3	15.6445
CD8Trm_LAG3	15.2927
CD8Trm_LAG3	15.6886
CD8Tex_PDCD1	15.6341
CD8Trm_LAG3	15.8292
CD8Trm_LAG3	15.2582
CD8Trm_LAG3	15.9825
CD8Trm_LAG3	15.3126
CD8Trm_LAG3	15.5585
CD8Trm_LAG3	15.5676
CD8Trm_FOS	15.4349
CD8Trm_IFNG	15.6256
CD8Trm_FOS	15.2967
CD8Trm_FOS	16.3408
CD8Tex_PDCD1	12.127
CD8Trm_IFNG	15.1863
CD8Trm_FOS	15.8268
CD8Trm_LAG3	15.3146
CD8Trm_LAG3	15.0974
CD8Trm_IFNG	15.7102
CD8Tex_PDCD1	15.1916
CD8Trm_LAG3	15.9225
CD8Trm_FOS	15.1675
CD8T_IL7R	11.4265
CD8Tex_PDCD1	15.5468
CD8Trm_FOS	15.0687
CD8Trm_FOS	15.253
CD8Trm_FOS	15.8691
CD8Trm_LAG3	16.4156
CD8Trm_LAG3	15.5356
CD8Trm_FOS	15.086
CD8Trm_FOS	15.808
CD8Tex_PDCD1	9.35306
CD8Trm_LAG3	15.6378
CD8Trm_FOS	12.3454
CD8Tex_PDCD1	14.1554
CD8Trm_LAG3	15.5502
CD8Trm_LAG3	15.2698
CD8Trm_LAG3	15.2569
CD8Trm_LAG3	15.5157
CD8Trm_FOS	14.827
CD8Trm_IFNG	15.3979
CD8T_KLRG1	15.1813
CD8Trm_LAG3	15.2252
CD8Trm_FOS	15.6886
CD8Trm_FOS	15.1551
CD8Trm_FOS	15.2707
CD8T_KLRG1	15.3348
CD8Tex_PDCD1	15.3145
CD8Tex_PDCD1	13.2423
CD8Trm_FOS	15.2044
CD8Trm_FOS	15.6862
CD8T_IL7R	8.95931
CD8Trm_IFNG	15.4649
CD8Trm_LAG3	15.3496
CD8Trm_LAG3	16.2945
CD8Trm_LAG3	15.797
CD8T_KLRG1	15.3113
CD8Trm_LAG3	15.3831
CD8T_IL7R	12.3361
CD8Trm_LAG3	15.8434
CD8Trm_LAG3	15.0011
CD8Trm_FOS	15.5459
CD8Trm_LAG3	15.9835
CD8T_KLRG1	15.1199
CD8Trm_FOS	15.1874
CD8Trm_LAG3	15.5927
CD8Trm_IFNG	15.4088
CD8Trm_FOS	15.7602
CD8Trm_FOS	15.3256
CD8Trm_LAG3	15.2108
CD8Trm_FOS	15.5193
CD8Trm_FOS	15.4627
CD8Tex_PDCD1	15.2216
CD8Trm_FOS	15.2404
CD8Trm_LAG3	15.2693
CD8Trm_LAG3	16.0075
CD8Trm_LAG3	15.2404
CD8Tex_PDCD1	15.6053
CD8Trm_FOS	15.0338
CD8Trm_FOS	15.7095
CD8Trm_FOS	15.6066
CD8Tex_PDCD1	15.0374
CD8Trm_LAG3	15.7142
CD8Trm_LAG3	15.4524
CD8Trm_LAG3	15.9942
CD8Trm_LAG3	15.1655
CD8Trm_FOS	15.4994
CD8Trm_LAG3	15.683
CD8T_KLRG1	15.1924
CD8Trm_FOS	15.3301
CD8Trm_FOS	15.3863
CD8T_KLRG1	15.2543
CD8Trm_FOS	15.9073
CD8Trm_LAG3	15.8734
CD8Trm_FOS	15.3741
CD8T_KLRG1	15.0166
CD8Trm_LAG3	15.3727
CD8Trm_LAG3	15.3878
CD8Trm_IFNG	15.3564
CD8Trm_FOS	10.4578
CD8T_IL7R	12.1477
CD8Trm_LAG3	15.2694
CD8Trm_LAG3	15.6321
CD8T_KLRG1	15.451
CD8Trm_FOS	15.4535
CD8Trm_LAG3	15.5393
CD8T_IL7R	15.0947
CD8Trm_LAG3	15.912
CD8Trm_FOS	15.5572
CD8Trm_LAG3	15.2414
CD8T_KLRG1	15.8968
CD8T_KLRG1	13.2387
CD8Trm_FOS	15.7689
CD8Trm_LAG3	15.7916
CD8Trm_FOS	15.6977
CD8Trm_FOS	15.5511
CD8Tex_PDCD1	15.4937
CD8Trm_FOS	15.369
CD8Trm_FOS	15.8336
CD8Trm_FOS	15.9548
CD8Trm_LAG3	15.8327
CD8Trm_FOS	15.8928
CD8Trm_LAG3	16.1329
CD8Trm_IFNG	12.3194
CD8Trm_LAG3	15.884
CD8Trm_LAG3	15.908
CD8Trm_LAG3	15.1914
CD8Tex_PDCD1	15.3683
CD8Trm_FOS	15.3686
CD8Trm_IFNG	15.8081
CD8T_IL7R	15.1496
CD8Tex_PDCD1	14.3257
CD8Trm_LAG3	15.5816
CD8Trm_LAG3	15.3996
CD8Trm_IFNG	15.2685
CD8Trm_IFNG	15.1582
CD8T_IL7R	8.83557
CD8Trm_FOS	15.4109
CD8Trm_LAG3	15.4611
CD8Trm_LAG3	15.3808
CD8Trm_FOS	15.7813
CD8Trm_FOS	15.5614
CD8Trm_FOS	15.4678
CD8T_KLRG1	13.7676
CD8Trm_LAG3	15.2253
CD8Trm_FOS	15.2625
CD8Trm_IFNG	15.5147
CD8Trm_FOS	15.682
CD8Trm_LAG3	16.0059
CD8Trm_FOS	15.5269
CD8Tex_PDCD1	15.2465
CD8Trm_LAG3	16.0081
CD8Tex_PDCD1	12.5161
CD8Trm_LAG3	15.3058
CD8Trm_LAG3	16.0782
CD8Trm_FOS	12.1526
CD8Trm_LAG3	15.2663
CD8Trm_FOS	15.3198
CD8T_IL7R	12.1453
CD8Trm_LAG3	16.2924
CD8T_KLRG1	10.6825
CD8Trm_LAG3	15.8702
CD8Trm_FOS	15.0774
CD8Trm_FOS	15.3358
CD8T_IL7R	8.84257
CD8T_IL7R	10.3629
CD8Tex_PDCD1	15.0526
CD8Trm_FOS	15.5044
CD8Trm_LAG3	15.766
CD8Trm_FOS	15.2362
CD8Trm_LAG3	16.0461
CD8T_KLRG1	8.20709
CD8Trm_IFNG	15.3233
CD8Trm_FOS	15.322
CD8Tex_PDCD1	15.038
CD8Trm_LAG3	15.3268
CD8Trm_FOS	15.3049
CD8Trm_LAG3	15.6863
CD8T_IL7R	12.5252
CD8Trm_LAG3	15.3376
CD8Tex_PDCD1	11.6079
CD8Trm_FOS	15.1776
CD8Trm_LAG3	15.6163
CD8Trm_FOS	15.3601
CD8Trm_LAG3	15.2359
CD8Trm_LAG3	15.1057
CD8Trm_IFNG	15.2483
CD8Trm_LAG3	15.7024
CD8Trm_FOS	13.7712
CD8Trm_FOS	15.9845
CD8T_IL7R	15.2031
CD8Trm_FOS	15.147
CD8Trm_FOS	15.3254
CD8Trm_IFNG	15.5851
CD8Trm_FOS	15.697
CD8Trm_IFNG	15.6367
CD8Trm_LAG3	16.1599
CD8Trm_LAG3	15.9804
CD8Trm_FOS	15.6315
CD8Trm_FOS	15.2074
CD8Trm_LAG3	16.0236
CD8Trm_IFNG	15.1826
CD8Trm_FOS	15.2312
CD8Tex_PDCD1	13.0176
CD8Trm_FOS	15.4336
CD8Trm_LAG3	15.5558
CD8Trm_LAG3	15.7424
CD8Trm_FOS	15.8213
CD8Tex_PDCD1	15.3035
CD8Tex_PDCD1	15.4798
CD8T_KLRG1	11.9825
CD8Trm_LAG3	15.8282
CD8Trm_IFNG	15.7509
CD8Trm_LAG3	15.8107
CD8Trm_IFNG	15.6008
CD8Trm_FOS	15.4186
CD8Trm_FOS	15.0583
CD8T_KLRG1	14.6558
CD8Tex_PDCD1	15.3979
CD8Trm_LAG3	15.235
CD8Trm_LAG3	15.5507
CD8Trm_LAG3	15.636
CD8T_KLRG1	13.2339
CD8Tex_PDCD1	15.5296
CD8Trm_FOS	15.7008
CD8Trm_IFNG	15.4201
CD8Trm_FOS	15.1507
CD8Trm_FOS	15.3679
CD8Tex_PDCD1	13.423
CD8Trm_LAG3	15.5593
CD8Trm_LAG3	16.2009
CD8Trm_FOS	15.1031
CD8Tex_PDCD1	10.0781
CD8Trm_LAG3	15.9894
CD8Trm_FOS	15.4623
CD8Trm_IFNG	15.2403
CD8Trm_LAG3	16.0891
CD8Trm_LAG3	15.3563
CD8Trm_LAG3	15.5694
CD8Trm_FOS	15.9233
CD8T_IL7R	9.35187
CD8Trm_LAG3	15.4348
CD8Trm_FOS	14.6545
CD8Trm_IFNG	15.2777
CD8Trm_LAG3	15.2916
CD8Trm_FOS	15.2337
CD8Trm_FOS	15.1834
CD8T_KLRG1	15.425
CD8Trm_FOS	15.2024
CD8T_KLRG1	15.2125
CD8Trm_FOS	15.189
CD8Trm_FOS	15.5705
CD8Trm_IFNG	15.2306
CD8Tex_PDCD1	15.133
CD8Tex_PDCD1	12.8819
CD8Trm_FOS	15.4971
CD8Trm_LAG3	15.8425
CD8Trm_LAG3	15.4795
CD8Trm_LAG3	16.0223
CD8Trm_LAG3	15.8192
CD8Trm_LAG3	15.8997
CD8Tex_PDCD1	15.8828
CD8Trm_FOS	15.4931
CD8Trm_FOS	15.4667
CD8T_IL7R	14.3215
CD8Trm_FOS	15.2695
CD8Trm_LAG3	15.6298
CD8Trm_FOS	15.2763
CD8T_KLRG1	14.6514
CD8T_KLRG1	14.8233
CD8Trm_FOS	15.7405
CD8Trm_LAG3	15.2259
CD8Tex_PDCD1	14.1222
CD8Trm_FOS	16.1275
CD8T_KLRG1	15.4964
CD8Trm_FOS	15.161
CD8T_IL7R	8.84404
CD8Trm_LAG3	15.6431
CD8T_KLRG1	15.0695
CD8Trm_FOS	16.0825
CD8T_IL7R	10.4539
CD8Trm_FOS	15.5971
CD8Trm_LAG3	16.1155
CD8Trm_FOS	15.1896
CD8T_IL7R	13.4226
CD8Trm_LAG3	15.3596
CD8T_IL7R	11.9702
CD8Trm_LAG3	15.4862
CD8Trm_LAG3	15.8711
CD8Trm_FOS	15.547
CD8Trm_FOS	15.6679
CD8Trm_LAG3	15.667
CD8Trm_FOS	15.9479
CD8Trm_LAG3	16.0189
CD8Trm_FOS	15.5067
CD8Trm_LAG3	15.7446
CD8Trm_FOS	15.6685
CD8Trm_FOS	15.3615
CD8Trm_LAG3	15.7906
CD8Trm_LAG3	15.1856
CD8T_KLRG1	10.8678
CD8Tex_PDCD1	15.1205
CD8Trm_IFNG	13.242
CD8Trm_FOS	15.1645
CD8T_KLRG1	11.4314
CD8Tex_PDCD1	15.9501
CD8T_IL7R	14.1309
CD8Trm_FOS	16.0258
CD8Trm_FOS	15.5293
CD8Trm_LAG3	15.6725
CD8T_IL7R	11.7879
CD8Trm_FOS	15.4725
CD8Trm_LAG3	15.9028
CD8Trm_LAG3	15.5591
CD8Trm_LAG3	15.6154
CD8Trm_LAG3	15.5038
CD8Trm_LAG3	15.341
CD8Trm_FOS	15.9159
CD8Tex_PDCD1	15.2657
CD8Tex_PDCD1	15.0238
CD8T_KLRG1	14.4785
CD8Trm_FOS	15.8735
CD8Tex_PDCD1	15.166
CD8Trm_FOS	15.4471
CD8Trm_FOS	15.2187
CD8Trm_FOS	15.5577
CD8Trm_FOS	15.1831
CD8Trm_FOS	15.2819
CD8Trm_LAG3	15.864
CD8Trm_FOS	14.13
CD8Trm_FOS	14.8204
CD8Trm_FOS	15.6317
CD8Trm_FOS	15.7107
CD8Trm_FOS	15.4345
CD8T_IL7R	10.3597
CD8Trm_FOS	14.993
CD8Tex_PDCD1	11.609
CD8Trm_LAG3	16.2363
CD8Trm_LAG3	15.2722
CD8Trm_FOS	15.7531
CD8T_KLRG1	15.2766
CD8Trm_FOS	15.1795
CD8T_IL7R	8.86439
CD8Trm_FOS	15.5031
CD8Trm_LAG3	15.7571
CD8Trm_LAG3	15.5318
CD8Trm_FOS	15.5266
CD8T_KLRG1	15.2137
CD8Trm_LAG3	15.1122
CD8Trm_FOS	15.4037
CD8Trm_LAG3	14.1408
CD8Trm_LAG3	15.2324
CD8Trm_FOS	15.6243
CD8Trm_FOS	15.4874
CD8T_IL7R	8.8788
CD8T_IL7R	8.83884
CD8Trm_FOS	15.9766
CD8Trm_FOS	15.7196
CD8Trm_FOS	15.1973
CD8Trm_LAG3	15.4213
CD8Trm_LAG3	15.5904
CD8Trm_LAG3	15.1212
CD8Trm_LAG3	15.5752
CD8Trm_LAG3	15.7496
CD8Trm_IFNG	15.2007
CD8Trm_FOS	15.1808
CD8T_IL7R	12.1502
CD8Tex_PDCD1	12.1546
CD8Trm_FOS	15.5537
CD8T_KLRG1	15.1149
CD8Trm_FOS	15.8408
CD8Trm_FOS	15.2702
CD8T_IL7R	10.1109
CD8Tex_PDCD1	15.1455
CD8Trm_LAG3	15.4051
CD8Trm_FOS	15.1448
CD8Tex_PDCD1	15.5214
CD8Trm_LAG3	14.8219
CD8Trm_FOS	15.5933
CD8Trm_LAG3	15.6731
CD8Trm_LAG3	15.5469
CD8T_KLRG1	8.76398
CD8Trm_LAG3	15.8427
CD8Trm_IFNG	14.829
CD8Trm_FOS	13.0645
CD8Trm_FOS	15.6156
CD8T_IL7R	8.39324
CD8Trm_FOS	10.4783
CD8Trm_LAG3	15.4167
CD8Trm_LAG3	15.1315
CD8Trm_LAG3	15.5483
CD8Trm_FOS	14.3114
CD8Trm_FOS	15.0009
CD8Trm_IFNG	14.825
CD8Trm_LAG3	15.5371
CD8T_KLRG1	15.0086
CD8Trm_FOS	15.4561
CD8Trm_IFNG	15.3814
CD8Trm_LAG3	15.9057
CD8Trm_FOS	15.4104
CD8Trm_FOS	15.4529
CD8Trm_IFNG	15.4426
CD8Trm_FOS	14.1264
CD8Tex_PDCD1	14.663
CD8Trm_FOS	15.9414
CD8Trm_FOS	15.3712
CD8Tex_PDCD1	8.75564
CD8Trm_FOS	13.4156
CD8Trm_LAG3	16.0341
CD8Trm_LAG3	15.1211
CD8Trm_FOS	15.5325
CD8Trm_FOS	15.8083
CD8T_IL7R	13.5965
CD8Trm_IFNG	15.5409
CD8Trm_FOS	15.0639
CD8T_KLRG1	13.769
CD8Tex_PDCD1	10.887
CD8Trm_LAG3	15.7994
CD8Trm_LAG3	15.5868
CD8Tex_PDCD1	15.14
CD8Trm_IFNG	15.1429
CD8Trm_FOS	15.9695
CD8Trm_FOS	15.2909
CD8Trm_LAG3	15.5429
CD8Trm_FOS	15.119
CD8Tex_PDCD1	12.5273
CD8Trm_FOS	15.0781
CD8T_KLRG1	8.8795
CD8Trm_FOS	15.6905
CD8Trm_LAG3	15.5624
CD8T_KLRG1	15.4582
CD8Trm_FOS	14.1216
CD8T_KLRG1	15.0051
CD8Trm_FOS	15.4286
CD8Trm_FOS	15.134
CD8Trm_LAG3	15.3378
CD8Trm_FOS	14.6118
CD8Tex_PDCD1	15.0346
CD8Trm_FOS	15.415
CD8T_IL7R	8.86033
CD8Trm_FOS	15.5725
CD8Trm_LAG3	15.8653
CD8Trm_FOS	15.3407
CD8Trm_IFNG	15.2733
CD8Tex_PDCD1	15.226
CD8Trm_FOS	15.6399
CD8T_IL7R	15.8505
CD8T_KLRG1	5.3151
CD8Trm_FOS	15.5807
CD8Trm_FOS	15.6465
CD8Trm_FOS	15.2695
CD8Trm_FOS	15.7342
CD8Trm_LAG3	15.7761
CD8Trm_FOS	15.1761
CD8Trm_FOS	15.0909
CD8Trm_LAG3	15.8126
CD8T_IL7R	13.2358
CD8Trm_LAG3	15.1909
CD8Trm_LAG3	16.0793
CD8Trm_LAG3	15.5303
CD8T_KLRG1	15.3697
CD8Trm_LAG3	15.7484
CD8Trm_LAG3	15.723
CD8Trm_IFNG	15.758
CD8Trm_LAG3	15.641
CD8Trm_IFNG	15.4767
CD8Trm_LAG3	15.073
CD8Trm_LAG3	15.494
CD8Trm_FOS	15.1374
CD8Trm_LAG3	13.0614
CD8Trm_FOS	16.0491
CD8Trm_LAG3	15.5353
CD8Tex_PDCD1	15.2336
CD8Trm_FOS	15.3411
CD8Trm_FOS	15.8742
CD8Trm_FOS	15.4992
CD8Trm_LAG3	15.5557
CD8Trm_LAG3	15.3874
CD8Trm_FOS	15.8232
CD8Trm_FOS	14.3185
CD8Tex_PDCD1	15.1556
CD8Trm_LAG3	14.2999
CD8Trm_FOS	15.0012
CD8Trm_FOS	15.3885
CD8Trm_IFNG	15.5866
CD8Trm_LAG3	15.8927
CD8Trm_FOS	15.4815
CD8T_KLRG1	15.0446
CD8Trm_FOS	15.4013
CD8Trm_FOS	15.3717
CD8Trm_LAG3	15.8339
CD8Trm_LAG3	15.9215
CD8Trm_FOS	15.6213
CD8Trm_LAG3	15.7231
CD8Trm_IFNG	15.468
CD8Trm_LAG3	15.6838
CD8T_KLRG1	14.1235
CD8Trm_LAG3	16.1465
CD8Trm_LAG3	15.3146
CD8Tex_PDCD1	15.0756
CD8Trm_LAG3	15.8291
CD8Trm_LAG3	15.5386
CD8Trm_LAG3	15.8479
CD8Trm_FOS	15.1869
CD8Trm_LAG3	15.4358
CD8Trm_LAG3	15.7584
CD8Trm_LAG3	16.1702
CD8Trm_FOS	15.226
CD8Trm_IFNG	15.1356
CD8T_KLRG1	11.2438
CD8Trm_LAG3	15.7746
CD8Trm_FOS	15.4288
CD8Tex_PDCD1	13.0582
CD8Trm_LAG3	15.6972
CD8Trm_FOS	15.5276
CD8Trm_LAG3	15.3132
CD8Trm_LAG3	16.0637
CD8Tex_PDCD1	15.1593
CD8Trm_LAG3	15.8318
CD8T_IL7R	11.2235
CD8T_IL7R	8.81043
CD8Trm_LAG3	15.7231
CD8Trm_LAG3	15.3886
CD8Trm_FOS	14.9999
CD8Trm_LAG3	15.7758
CD8Trm_LAG3	15.8593
CD8Trm_LAG3	15.4554
CD8T_KLRG1	15.3057
CD8Tex_PDCD1	8.72759
CD8Tex_PDCD1	15.1288
CD8Trm_FOS	15.5243
CD8Trm_LAG3	15.5232
CD8Trm_FOS	16.1906
CD8Trm_FOS	15.0448
CD8Trm_FOS	15.2263
CD8Trm_FOS	15.2571
CD8Trm_FOS	15.5807
CD8Trm_IFNG	15.4412
CD8Trm_FOS	15.6867
CD8Trm_FOS	15.3218
CD8Trm_LAG3	15.3093
CD8T_KLRG1	14.8192
CD8Trm_LAG3	15.6411
CD8Trm_IFNG	15.3096
CD8Trm_FOS	15.2968
CD8T_KLRG1	14.6487
CD8Trm_LAG3	15.8244
CD8Trm_LAG3	15.8238
CD8T_KLRG1	12.1557
CD8Trm_LAG3	15.5562
CD8Trm_LAG3	15.7512
CD8Trm_FOS	12.7024
CD8Trm_LAG3	15.6482
CD8Trm_LAG3	15.8914
CD8Trm_FOS	15.6626
CD8Trm_FOS	15.5146
CD8T_IL7R	13.0618
CD8Trm_FOS	15.6497
CD8Trm_IFNG	15.8952
CD8Trm_IFNG	15.9618
CD8Trm_LAG3	15.1689
CD8Trm_IFNG	15.5659
CD8Trm_FOS	15.4958
CD8Trm_FOS	15.3434
CD8Trm_FOS	15.3441
CD8Trm_FOS	15.893
CD8Trm_FOS	15.7461
CD8Trm_LAG3	15.0109
CD8Trm_FOS	15.9635
CD8Trm_FOS	15.4406
CD8Trm_LAG3	15.4433
CD8Tex_PDCD1	11.9715
CD8Trm_LAG3	15.5929
CD8Tex_PDCD1	15.4353
CD8T_KLRG1	11.8279
CD8T_IL7R	11.9759
CD8Trm_LAG3	15.2787
CD8Trm_LAG3	14.1371
CD8Trm_FOS	15.5009
CD8Trm_LAG3	16.0214
CD8Trm_LAG3	13.7753
CD8Trm_FOS	15.1614
CD8Trm_LAG3	15.9871
CD8T_KLRG1	15.056
CD8Trm_FOS	15.0762
CD8Trm_LAG3	15.5014
CD8Tex_PDCD1	15.3423
CD8Trm_FOS	15.2038
CD8Trm_FOS	15.2831
CD8T_KLRG1	13.0719
CD8T_IL7R	15.2665
CD8Trm_FOS	15.4483
CD8Trm_FOS	14.4733
CD8Trm_FOS	15.1367
CD8Trm_LAG3	15.2943
CD8Trm_IFNG	16.1977
CD8Trm_FOS	15.4037
CD8Tex_PDCD1	15.0759
CD8Trm_FOS	15.1433
CD8Trm_FOS	15.6514
CD8Trm_FOS	15.6007
CD8T_KLRG1	15.4507
CD8Trm_FOS	14.4823
CD8Trm_LAG3	15.3317
CD8Trm_FOS	15.0479
CD8Trm_FOS	15.1396
CD8Trm_FOS	15.3156
CD8Trm_FOS	15.8765
CD8Trm_FOS	15.0462
CD8Trm_LAG3	15.3748
CD8Trm_LAG3	15.5812
CD8T_KLRG1	11.2417
CD8Trm_FOS	15.7832
CD8Tex_PDCD1	15.2755
CD8Trm_LAG3	15.5865
CD8Trm_LAG3	15.3713
CD8T_IL7R	14.6556
CD8Trm_LAG3	15.6274
CD8Trm_FOS	15.0782
CD8Trm_FOS	15.6195
CD8Trm_LAG3	15.8393
CD8Trm_LAG3	15.2574
CD8Trm_LAG3	15.9215
CD8Trm_LAG3	16.2868
CD8Trm_FOS	15.4325
CD8Trm_FOS	15.6773
CD8Trm_LAG3	16.1229
CD8Trm_FOS	15.4182
CD8Trm_LAG3	16.2951
CD8Trm_LAG3	16.1082
CD8Trm_LAG3	15.2061
CD8Trm_FOS	14.9947
CD8Trm_FOS	15.3906
CD8Trm_FOS	15.1575
CD8Trm_FOS	15.7383
CD8Trm_LAG3	15.5532
CD8Trm_FOS	15.5219
CD8Trm_FOS	10.4201
CD8T_KLRG1	15.1557
CD8T_KLRG1	15.6493
CD8Trm_IFNG	15.1336
CD8Tex_PDCD1	15.1128
CD8Trm_LAG3	15.5881
CD8T_IL7R	8.88296
CD8Trm_LAG3	15.7501
CD8Trm_LAG3	15.9834
CD8Trm_LAG3	15.924
CD8Trm_LAG3	15.7418
CD8Trm_LAG3	15.6578
CD8Tex_PDCD1	15.4536
CD8Trm_IFNG	15.1806
CD8Trm_LAG3	15.0421
CD8Trm_LAG3	15.6035
CD8Trm_FOS	15.4898
CD8Trm_LAG3	15.4706
CD8Trm_LAG3	15.3388
CD8Trm_FOS	15.386
CD8Trm_FOS	15.1791
CD8Trm_LAG3	15.3277
CD8Trm_IFNG	15.9503
CD8Trm_FOS	15.5883
CD8Trm_FOS	15.6011
CD8T_KLRG1	10.8806
CD8Trm_LAG3	15.6514
CD8Trm_LAG3	15.4462
CD8T_KLRG1	12.1563
CD8Trm_LAG3	16.1769
CD8Trm_FOS	15.6974
CD8Trm_LAG3	15.7515
CD8Tex_PDCD1	15.0492
CD8Trm_FOS	15.7195
CD8Trm_FOS	15.539
CD8Tex_PDCD1	12.3339
CD8Trm_FOS	15.4592
CD8T_KLRG1	15.5579
CD8Trm_FOS	15.6054
CD8Trm_LAG3	15.7746
CD8Trm_FOS	15.1826
CD8T_KLRG1	15.2545
CD8Trm_FOS	15.8825
CD8Trm_FOS	15.0465
CD8Trm_LAG3	15.7341
CD8Trm_LAG3	15.1306
CD8T_KLRG1	15.28
CD8Tex_PDCD1	14.9984
CD8Trm_LAG3	15.7057
CD8Trm_LAG3	15.4683
CD8T_KLRG1	10.3625
CD8Trm_FOS	15.6033
CD8Trm_LAG3	15.2026
CD8Trm_LAG3	14.1312
CD8T_KLRG1	15.0403
CD8T_IL7R	11.0446
CD8Tex_PDCD1	14.8285
CD8Trm_FOS	15.1974
CD8Trm_FOS	15.6703
CD8Trm_LAG3	16.0539
CD8Trm_FOS	15.4444
CD8T_IL7R	9.06764
CD8Trm_FOS	15.455
CD8Trm_LAG3	15.7282
CD8Trm_LAG3	15.7178
CD8Trm_LAG3	15.5193
CD8Trm_IFNG	15.7189
CD8Trm_FOS	15.0588
CD8Tex_PDCD1	15.1845
CD8Trm_LAG3	15.761
CD8Trm_FOS	15.0987
CD8Trm_LAG3	15.6285
CD8Trm_LAG3	15.6589
CD8Trm_FOS	11.968
CD8Trm_LAG3	15.3362
CD8Trm_LAG3	15.4637
CD8Trm_LAG3	15.7278
CD8Tex_PDCD1	13.2385
CD8Trm_FOS	15.3442
CD8Trm_FOS	15.0868
CD8Trm_LAG3	15.5813
CD8Trm_FOS	15.1064
CD8Trm_LAG3	15.3431
CD8Trm_FOS	15.2897
CD8Trm_IFNG	16.0862
CD8Trm_FOS	15.5122
CD8Trm_FOS	13.9599
CD8Trm_LAG3	15.759
CD8Trm_IFNG	15.2056
CD8Trm_FOS	15.5743
CD8Trm_FOS	15.3589
CD8Trm_FOS	15.5031
CD8T_IL7R	10.7464
CD8Trm_LAG3	15.1677
CD8Trm_FOS	11.782
CD8Trm_FOS	13.9479
CD8Trm_IFNG	15.2891
CD8Trm_FOS	14.3026
CD8Trm_LAG3	15.6911
CD8Trm_FOS	14.3161
CD8Trm_LAG3	15.9979
CD8Trm_IFNG	15.693
CD8Trm_FOS	15.04
CD8Tex_PDCD1	16.9772
CD8Trm_FOS	15.2387
CD8Trm_FOS	15.1436
CD8Trm_FOS	15.2788
CD8Trm_IFNG	15.6504
CD8Trm_FOS	15.256
CD8Trm_FOS	15.7126
CD8Tex_PDCD1	15.2961
CD8Trm_IFNG	15.4118
CD8Trm_LAG3	15.3926
CD8Trm_FOS	15.0508
CD8Trm_FOS	15.1467
CD8Trm_LAG3	15.5576
CD8Trm_FOS	15.4101
CD8Trm_FOS	15.0931
CD8Trm_FOS	15.0383
CD8Trm_FOS	15.5729
CD8T_IL7R	5.54218
CD8Trm_FOS	15.1218
CD8Trm_FOS	13.7697
CD8Trm_LAG3	15.1652
CD8Trm_FOS	15.0619
CD8Trm_FOS	15.0057
CD8Trm_FOS	14.4857
CD8Trm_LAG3	15.8867
CD8Trm_IFNG	14.9965
CD8Trm_FOS	15.2508
CD8Trm_FOS	10.8626
CD8Trm_FOS	15.2384
CD8Trm_FOS	15.2922
CD8Trm_FOS	14.8284
CD8Trm_FOS	15.7168
CD8Trm_FOS	15.0013
CD8Trm_FOS	15.4748
CD8Trm_LAG3	12.698
CD8Trm_FOS	15.2729
CD8Trm_FOS	15.0931
CD8Trm_FOS	15.3611
CD8Trm_LAG3	16.043
CD8Trm_FOS	15.6273
CD8Trm_LAG3	15.2896
CD8Trm_FOS	15.1993
CD8T_IL7R	10.4494
CD8Trm_LAG3	15.9233
CD8Trm_LAG3	15.2576
CD8T_IL7R	8.90261
CD8T_IL7R	12.8784
CD8Trm_FOS	15.3307
CD8Trm_FOS	14.8223
CD8Trm_FOS	15.5048
CD8Trm_FOS	14.1304
CD8Trm_FOS	15.0356
CD8Trm_FOS	15.387
CD8Trm_FOS	15.092
CD8Trm_IFNG	15.8851
CD8Trm_LAG3	15.0385
CD8Trm_LAG3	15.6984
CD8T_KLRG1	14.4208
CD8Trm_FOS	15.1965
CD8Trm_FOS	15.1313
CD8Trm_IFNG	15.2685
CD8Trm_LAG3	15.0293
CD8Trm_LAG3	15.7756
CD8Trm_FOS	15.7402
CD8Trm_FOS	15.0241
CD8Trm_FOS	15.044
CD8Trm_FOS	15.2692
CD8Trm_LAG3	15.1724
CD8T_IL7R	10.4797
CD8Trm_IFNG	15.8427
CD8Trm_FOS	15.1563
CD8Trm_FOS	15.221
CD8Trm_FOS	15.5656
CD8Trm_LAG3	15.722
CD8Trm_FOS	13.2522
CD8Trm_FOS	15.3422
CD8Trm_LAG3	15.5321
CD8Trm_FOS	15.104
CD8Trm_FOS	15.193
CD8Trm_FOS	15.1799
CD8Trm_FOS	15.2421
CD8Trm_FOS	15.8137
CD8Trm_IFNG	13.9437
CD8Trm_IFNG	15.2803
CD8Trm_FOS	15.579
CD8Trm_LAG3	15.3144
CD8Trm_FOS	15.1928
CD8Trm_FOS	15.0773
CD8Trm_LAG3	15.8014
CD8Trm_LAG3	15.3798
CD8Trm_LAG3	15.6458
CD8Trm_IFNG	13.2475
CD8Trm_FOS	13.2451
CD8Trm_FOS	15.4066
CD8Trm_FOS	13.4163
CD8Trm_FOS	14.2931
CD8Trm_FOS	15.383
CD8Trm_FOS	14.648
CD8Trm_FOS	13.9486
CD8Trm_FOS	15.0358
CD8Trm_FOS	15.2684
CD8Trm_FOS	15.6221
CD8Trm_FOS	14.8231
CD8T_KLRG1	11.2377
CD8Trm_LAG3	15.2081
CD8Trm_IFNG	8.91901
CD8Trm_LAG3	15.4493
CD8Trm_FOS	12.5204
CD8Trm_FOS	13.5968
CD8Trm_FOS	11.2493
CD8Trm_FOS	14.3206
CD8Trm_IFNG	15.0715
CD8Trm_LAG3	15.0611
CD8Trm_FOS	15.1787
CD8Trm_LAG3	15.3066
CD8Trm_FOS	14.6469
CD8Trm_LAG3	15.4846
CD8T_KLRG1	11.4271
CD8Trm_IFNG	15.0754
CD8T_IL7R	8.88383
CD8Trm_FOS	15.245
CD8Trm_FOS	15.5795
CD8Trm_LAG3	15.7192
CD8Tex_PDCD1	15.5693
CD8Trm_FOS	15.1672
CD8Trm_LAG3	15.4146
CD8Trm_LAG3	15.6118
CD8T_IL7R	13.7665
CD8Tex_PDCD1	15.3431
CD8T_KLRG1	10.2943
CD8T_KLRG1	12.7003
CD8Trm_FOS	15.2931
CD8Trm_FOS	13.2396
CD8Trm_LAG3	15.7339
CD8Trm_FOS	14.6907
CD8Trm_LAG3	15.5254
CD8T_KLRG1	11.138
CD8Trm_LAG3	15.7656
CD8T_IL7R	13.5686
CD8Trm_IFNG	15.647
CD8Trm_FOS	12.8737
CD8Trm_FOS	14.8553
CD8Trm_LAG3	15.4016
CD8Trm_FOS	15.544
CD8Trm_FOS	15.3412
CD8Trm_FOS	15.2233
CD8Trm_FOS	15.2
CD8Trm_FOS	15.2719
CD8Trm_FOS	15.08
CD8T_KLRG1	11.8376
CD8Trm_FOS	15.4554
CD8Trm_FOS	15.1153
CD8Tex_PDCD1	15.3224
CD8Trm_FOS	15.0959
CD8Trm_FOS	15.2807
CD8Trm_FOS	15.1296
CD8Trm_FOS	14.1275
CD8Trm_FOS	12.6962
CD8Trm_FOS	15.1578
CD8Trm_LAG3	15.5159
CD8Trm_FOS	15.3718
CD8Trm_FOS	15.1656
CD8Trm_LAG3	15.1201
CD8Trm_FOS	15.1953
CD8Trm_FOS	15.0296
CD8Trm_FOS	9.82035
CD8Trm_FOS	15.24
CD8Trm_LAG3	16.6808
CD8Trm_LAG3	15.6477
CD8Trm_LAG3	15.7572
CD8Trm_FOS	14.6542
CD8Trm_FOS	15.2601
CD8Trm_FOS	15.0442
CD8Trm_IFNG	15.4278
CD8Trm_IFNG	13.7714
CD8Trm_FOS	15.4017
CD8T_IL7R	12.15
CD8Trm_FOS	15.0672
CD8Trm_FOS	15.2977
CD8Trm_FOS	15.2449
CD8Trm_LAG3	15.9083
CD8Trm_FOS	15.3142
CD8Trm_LAG3	15.4916
CD8Trm_FOS	15.8551
CD8Trm_FOS	13.9465
CD8Trm_FOS	11.6157
CD8Trm_FOS	15.4525
CD8Trm_FOS	15.5835
CD8Trm_FOS	13.9452
CD8Trm_FOS	15.6351
CD8Trm_FOS	15.0459
CD8Trm_LAG3	15.5447
CD8Trm_FOS	11.9788
CD8T_IL7R	10.6693
CD8Tex_PDCD1	10.5097
CD8Trm_FOS	15.0569
CD8Trm_FOS	15.0576
CD8Trm_FOS	15.1907
CD8Trm_LAG3	15.3466
CD8Trm_FOS	15.359
CD8Trm_IFNG	15.3446
CD8Trm_FOS	12.5285
CD8Trm_FOS	15.1235
CD8Trm_LAG3	15.791
CD8Trm_FOS	15.6472
CD8T_KLRG1	11.8025
CD8Trm_FOS	15.4298
CD8Trm_LAG3	15.4167
CD8Trm_LAG3	11.609
CD8Trm_FOS	15.5923
CD8Tex_PDCD1	15.2094
CD8Trm_FOS	14.1511
CD8Trm_FOS	15.3202
CD8Trm_FOS	13.2403
CD8Trm_FOS	15.1016
CD8Trm_FOS	15.4095
CD8Trm_FOS	15.3598
CD8Trm_LAG3	15.6731
CD8Trm_FOS	15.1473
CD8Trm_FOS	16.1889
CD8Trm_FOS	12.7067
CD8Trm_LAG3	15.7491
CD8Trm_FOS	15.0643
CD8Trm_FOS	13.4441
CD8Trm_LAG3	15.1067
CD8Trm_FOS	15.3001
CD8Trm_FOS	15.3602
CD8Trm_FOS	15.7926
CD8Trm_FOS	15.5887
CD8Trm_LAG3	15.4708
CD8Trm_FOS	14.4988
CD8Trm_LAG3	15.3561
CD8Trm_FOS	15.7227
CD8Trm_LAG3	16.0234
CD8Tex_PDCD1	15.1118
CD8Trm_LAG3	15.9127
CD8Trm_FOS	15.0676
CD8Trm_FOS	15.6315
CD8T_KLRG1	12.8779
CD8Trm_FOS	15.2214
CD8Trm_IFNG	12.8825
CD8Trm_FOS	15.3193
CD8Trm_FOS	15.6716
CD8Trm_FOS	15.1337
CD8Trm_FOS	15.2907
CD8Trm_FOS	12.6996
CD8Trm_LAG3	15.3867
CD8Trm_FOS	15.0359
CD8Trm_LAG3	16.004
CD8Trm_IFNG	13.0559
CD8Trm_LAG3	15.2961
CD8Trm_FOS	14.1352
CD8Trm_FOS	11.97
CD8Trm_LAG3	15.6262
CD8Trm_FOS	15.1619
CD8Trm_FOS	12.8857
CD8Trm_LAG3	15.5803
CD8Trm_FOS	12.1543
CD8Tex_PDCD1	13.9521
CD8Trm_FOS	15.2671
CD8Trm_FOS	15.0114
CD8Trm_LAG3	15.6764
CD8Trm_LAG3	15.2971
CD8Tex_PDCD1	14.3221
CD8Trm_FOS	13.2444
CD8Trm_FOS	14.1223
CD8Trm_FOS	15.2408
CD8Trm_FOS	15.0593
CD8Trm_FOS	15.1738
CD8T_IL7R	11.4232
CD8Trm_LAG3	15.8625
CD8Trm_FOS	13.5923
CD8Trm_FOS	15.474
CD8Trm_FOS	15.3454
CD8T_KLRG1	14.6569
CD8Trm_FOS	15.3402
CD8Trm_LAG3	16.1612
CD8Trm_FOS	15.3265
CD8Trm_FOS	15.2717
CD8Tex_PDCD1	15.4235
CD8Trm_FOS	14.3009
CD8Trm_IFNG	15.1604
CD8Trm_LAG3	15.3487
CD8Trm_LAG3	15.4734
CD8T_KLRG1	13.596
CD8Trm_FOS	8.83827
CD8Trm_LAG3	15.0077
CD8Trm_LAG3	15.4613
CD8Trm_IFNG	15.5362
CD8Trm_IFNG	15.2608
CD8Trm_FOS	15.0106
CD8Trm_FOS	15.5019
CD8Trm_FOS	15.4694
CD8Trm_FOS	15.2944
CD8Trm_LAG3	15.7402
CD8Trm_FOS	15.3603
CD8T_IL7R	10.8535
CD8T_IL7R	13.7774
CD8Trm_LAG3	15.5637
CD8Trm_LAG3	15.5233
CD8Trm_FOS	12.6981
CD8Trm_LAG3	15.6497
CD8Trm_FOS	14.3138
CD8Trm_LAG3	14.3061
CD8Trm_IFNG	15.962
CD8Trm_FOS	15.3544
CD8Trm_FOS	15.1879
CD8Trm_FOS	14.4837
CD8Trm_FOS	15.4721
CD8Trm_FOS	11.7896
CD8Trm_FOS	12.6955
CD8Trm_LAG3	15.5105
CD8Trm_FOS	15.2373
CD8Trm_FOS	15.3162
CD8Trm_FOS	15.6596
CD8Trm_IFNG	15.6498
CD8Trm_FOS	13.954
CD8Trm_FOS	15.0735
CD8Trm_FOS	8.82944
CD8T_KLRG1	16.3263
CD8Trm_IFNG	15.5911
CD8Trm_FOS	15.7792
CD8Trm_FOS	13.7686
CD8Trm_FOS	15.7824
CD8T_KLRG1	12.9681
CD8Trm_FOS	15.4857
CD8Trm_LAG3	15.4329
CD8Trm_LAG3	15.531
CD8Trm_FOS	13.9617
CD8Trm_FOS	14.9973
CD8Trm_FOS	15.2156
CD8Trm_IFNG	16.0795
CD8Trm_FOS	15.441
CD8Trm_LAG3	15.4939
CD8Trm_FOS	15.4872
CD8T_KLRG1	15.039
CD8Trm_LAG3	15.5945
CD8Trm_FOS	15.4008
CD8Trm_LAG3	15.5593
CD8Trm_LAG3	15.5091
CD8Trm_FOS	15.6134
CD8Trm_FOS	15.0897
CD8Trm_FOS	15.1587
CD8Trm_LAG3	15.7621
CD8Trm_FOS	14.9965
CD8Trm_FOS	13.5958
CD8Trm_IFNG	15.315
CD8Trm_LAG3	15.9032
CD8Trm_FOS	15.4871
CD8Trm_FOS	15.0813
CD8Trm_FOS	15.8302
CD8Trm_FOS	15.084
CD8Trm_FOS	15.15
CD8T_IL7R	12.1626
CD8Trm_FOS	15.4666
CD8Trm_FOS	8.86179
CD8Trm_FOS	13.0545
CD8Tex_PDCD1	15.7203
CD8T_IL7R	8.98923
CD8Trm_FOS	13.6006
CD8Trm_IFNG	15.3262
CD8Trm_FOS	11.9767
CD8Trm_FOS	12.356
CD8Trm_LAG3	15.8259
CD8Trm_FOS	15.3116
CD8Trm_LAG3	15.6011
CD8Trm_FOS	11.235
CD8Trm_FOS	15.5198
CD8Trm_FOS	13.4287
CD8Trm_FOS	15.3626
CD8Trm_LAG3	15.6069
CD8T_IL7R	11.4244
CD8Trm_FOS	15.1898
CD8T_IL7R	11.4217
CD8Trm_FOS	11.9094
CD8Trm_FOS	15.1422
CD8Trm_IFNG	14.6564
CD8Trm_LAG3	15.8421
CD8Trm_FOS	12.8907
CD8Trm_FOS	15.3552
CD8T_KLRG1	15.0512
CD8Trm_FOS	13.8343
CD8Trm_FOS	15.2611
CD8Trm_LAG3	15.5073
CD8Trm_LAG3	15.1244
CD8Trm_IFNG	15.2825
CD8Trm_FOS	15.2263
CD8Trm_FOS	15.1774
CD8T_KLRG1	15.3307
CD8Tex_PDCD1	15.2175
CD8Trm_LAG3	15.3756
CD8Trm_LAG3	15.7045
CD8Trm_IFNG	8.84275
CD8Trm_LAG3	15.5986
CD8Trm_IFNG	15.6013
CD8Trm_FOS	15.9396
CD8Trm_FOS	15.1703
CD8Trm_LAG3	15.498
CD8Trm_FOS	15.4184
CD8Trm_FOS	15.9505
CD8Trm_LAG3	15.5167
CD8Tex_PDCD1	15.3413
CD8Tex_PDCD1	12.886
CD8Trm_FOS	15.0318
CD8Trm_FOS	15.3357
CD8Trm_FOS	16.037
CD8Trm_FOS	15.1636
CD8Tex_PDCD1	15.3846
CD8Trm_IFNG	15.4742
CD8Trm_FOS	15.4379
CD8Trm_LAG3	15.0316
CD8Trm_LAG3	15.363
CD8Tex_PDCD1	9.25412
CD8Tex_PDCD1	13.245
CD8Trm_IFNG	15.6723
CD8Trm_IFNG	13.7755
CD8T_IL7R	14.1144
CD8T_IL7R	10.4384
CD8Trm_FOS	15.036
CD8Trm_IFNG	15.4884
CD8Trm_FOS	15.3102
CD8Trm_FOS	15.5613
CD8Trm_FOS	15.2189
CD8T_IL7R	9.73827
CD8Trm_IFNG	15.3726
CD8Tex_PDCD1	15.2889
CD8Trm_FOS	15.1636
CD8Trm_LAG3	16.0256
CD8Trm_FOS	15.4868
CD8Trm_IFNG	15.5807
CD8Trm_LAG3	15.1325
CD8Trm_LAG3	16.0802
CD8Trm_FOS	15.3825
CD8Trm_FOS	15.4403
CD8Trm_LAG3	15.6581
CD8Tex_PDCD1	12.5143
CD8Trm_LAG3	15.498
CD8Trm_FOS	15.071
CD8Trm_IFNG	15.3581
CD8Trm_FOS	15.2274
CD8Trm_FOS	15.1288
CD8Trm_IFNG	15.0185
CD8Trm_IFNG	15.0252
CD8Trm_LAG3	15.5993
CD8Trm_IFNG	16.0825
CD8Trm_IFNG	15.5002
CD8Trm_LAG3	16.1243
CD8Trm_FOS	13.4111
CD8Trm_FOS	15.0924
CD8Trm_FOS	15.6831
CD8Trm_IFNG	15.8518
CD8Trm_FOS	15.1884
CD8Trm_FOS	14.1314
CD8Tex_PDCD1	15.0183
CD8Trm_FOS	15.5189
CD8Trm_LAG3	15.4531
CD8Trm_LAG3	15.2924
CD8Trm_LAG3	15.086
CD8Trm_IFNG	15.0022
CD8Trm_FOS	15.5121
CD8Trm_FOS	15.5693
CD8Trm_LAG3	16.0761
CD8Trm_FOS	15.2391
CD8Trm_FOS	16.2654
CD8Tex_PDCD1	15.2983
CD8Trm_FOS	15.5484
CD8Trm_FOS	13.5885
CD8T_KLRG1	15.2213
CD8Trm_FOS	15.1474
CD8Trm_FOS	15.2752
CD8Trm_LAG3	15.543
CD8Trm_FOS	14.8252
CD8Trm_LAG3	15.6243
CD8Trm_LAG3	15.4154
CD8Trm_FOS	15.7121
CD8Trm_LAG3	15.3869
CD8Tex_PDCD1	15.3984
CD8Trm_FOS	15.8115
CD8Tex_PDCD1	10.485
CD8Trm_FOS	15.2212
CD8Trm_IFNG	15.2868
CD8Trm_FOS	15.8664
CD8Trm_FOS	15.6299
CD8Tex_PDCD1	15.0209
CD8T_IL7R	12.9394
CD8Trm_FOS	15.2091
CD8Trm_IFNG	15.0217
CD8Trm_FOS	15.5108
CD8T_IL7R	11.038
CD8Trm_IFNG	15.6337
CD8Trm_FOS	15.5876
CD8Trm_FOS	15.2511
CD8Trm_IFNG	15.3428
CD8Trm_LAG3	15.5157
CD8Trm_LAG3	15.0618
CD8Trm_LAG3	12.5188
CD8Trm_LAG3	15.1288
CD8Trm_FOS	15.3902
CD8Trm_LAG3	15.4044
CD8Trm_FOS	15.7532
CD8Trm_IFNG	12.5118
CD8Trm_IFNG	15.6553
CD8Trm_IFNG	15.1832
CD8Tex_PDCD1	13.9512
CD8T_IL7R	11.6054
CD8Trm_LAG3	15.5768
CD8Trm_IFNG	15.8856
CD8Trm_FOS	15.1775
CD8Trm_IFNG	15.3157
CD8T_KLRG1	11.6045
CD8Trm_IFNG	15.2995
CD8Trm_LAG3	15.6736
CD8T_IL7R	11.4151
CD8Trm_FOS	15.0808
CD8T_KLRG1	9.10505
CD8Trm_FOS	15.6505
CD8Trm_LAG3	15.5929
CD8Trm_IFNG	15.3318
CD8Trm_LAG3	15.7162
CD8Trm_LAG3	15.5659
CD8T_KLRG1	15.0732
CD8Trm_FOS	15.2719
CD8Trm_LAG3	16.5026
CD8Trm_IFNG	15.1586
CD8Tex_PDCD1	15.0057
CD8Trm_FOS	16.0191
CD8Trm_IFNG	15.682
CD8Trm_FOS	15.1981
CD8Tex_PDCD1	13.5994
CD8T_IL7R	11.6227
CD8Trm_IFNG	15.4514
CD8Trm_LAG3	15.013
CD8Trm_FOS	15.773
CD8Trm_FOS	15.5219
CD8Trm_FOS	15.692
CD8Trm_IFNG	15.7305
CD8Trm_IFNG	15.3114
CD8Trm_LAG3	15.1644
CD8Trm_LAG3	15.2986
CD8Trm_LAG3	15.3009
CD8Trm_LAG3	15.3865
CD8Trm_IFNG	15.5416
CD8Trm_FOS	15.1229
CD8Trm_IFNG	15.4191
CD8Trm_LAG3	15.4303
CD8Trm_IFNG	15.1551
CD8Trm_IFNG	15.2708
CD8Tex_PDCD1	15.6245
CD8Trm_IFNG	15.708
CD8T_IL7R	13.5971
CD8Trm_FOS	13.7818
CD8Trm_FOS	15.7181
CD8Trm_LAG3	15.6491
CD8Trm_FOS	15.6546
CD8Trm_LAG3	15.7094
CD8Trm_FOS	15.908
CD8Trm_FOS	15.7669
CD8Trm_LAG3	15.6988
CD8Trm_FOS	12.8828
CD8Trm_FOS	16.1061
CD8T_KLRG1	13.9534
CD8T_KLRG1	15.0968
CD8T_KLRG1	15.5391
CD8T_IL7R	12.7067
CD8Trm_IFNG	15.5277
CD8T_IL7R	13.5992
CD8Tex_PDCD1	11.2384
CD8Trm_FOS	15.1618
CD8Trm_FOS	15.661
CD8Trm_IFNG	15.6372
CD8Trm_LAG3	15.3004
CD8Trm_FOS	15.7436
CD8Trm_FOS	15.2141
CD8Trm_LAG3	15.2071
CD8Trm_FOS	15.2189
CD8Trm_FOS	16.0157
CD8Trm_FOS	15.0868
CD8Tex_PDCD1	15.1879
CD8Trm_FOS	16.132
CD8Trm_IFNG	15.036
CD8Trm_LAG3	15.4314
CD8Tex_PDCD1	15.4374
CD8Trm_LAG3	15.6662
CD8Trm_LAG3	15.7234
CD8Trm_IFNG	15.3656
CD8Trm_LAG3	15.064
CD8Trm_IFNG	15.6637
CD8Trm_LAG3	15.5656
CD8Trm_FOS	15.6976
CD8Trm_LAG3	15.6452
CD8Trm_LAG3	15.1699
CD8Trm_FOS	15.9456
CD8Tex_PDCD1	12.7185
CD8Trm_FOS	16.388
CD8T_IL7R	11.0471
CD8Trm_LAG3	15.8433
CD8Trm_IFNG	15.4505
CD8Tex_PDCD1	15.6263
CD8Trm_LAG3	15.4897
CD8Trm_LAG3	16.0115
CD8T_KLRG1	8.89469
CD8Trm_LAG3	12.5321
CD8Trm_IFNG	15.2809
CD8Trm_IFNG	15.4236
CD8Trm_LAG3	15.981
CD8Trm_IFNG	11.2298
CD8T_IL7R	15.1138
CD8Trm_IFNG	15.7478
CD8Trm_LAG3	15.1171
CD8Trm_LAG3	13.0523
CD8Trm_LAG3	15.5252
CD8Trm_IFNG	15.0326
CD8Trm_LAG3	15.5835
CD8Trm_FOS	15.2631
CD8T_KLRG1	13.0681
CD8T_KLRG1	8.24667
CD8Tex_PDCD1	15.274
CD8T_KLRG1	8.95346
CD8Trm_FOS	15.2585
CD8Trm_FOS	15.6407
CD8Trm_FOS	15.6492
CD8Trm_LAG3	15.3651
CD8Trm_FOS	15.3054
CD8T_IL7R	14.1272
CD8Trm_FOS	15.0938
CD8Trm_LAG3	15.6678
CD8Trm_IFNG	15.6127
CD8Trm_FOS	15.6241
CD8Trm_IFNG	8.83826
CD8Trm_IFNG	15.2154
CD8Trm_LAG3	15.8246
CD8Trm_LAG3	16.0506
CD8Trm_IFNG	15.2938
CD8Trm_IFNG	15.5283
CD8Trm_LAG3	16.005
CD8Tex_PDCD1	15.1294
CD8Trm_IFNG	15.8847
CD8Trm_FOS	13.9511
CD8Trm_FOS	15.5111
CD8Trm_LAG3	15.9507
CD8Trm_LAG3	15.6667
CD8Trm_LAG3	15.0914
CD8Trm_FOS	15.1486
CD8T_IL7R	12.3391
CD8Trm_LAG3	15.8241
CD8Trm_IFNG	15.6249
CD8Trm_FOS	15.3565
CD8Trm_FOS	15.7185
CD8Trm_LAG3	15.3984
CD8Trm_LAG3	15.619
CD8Tex_PDCD1	15.467
CD8Trm_FOS	15.3819
CD8Trm_LAG3	15.006
CD8Trm_FOS	16.397
CD8Trm_FOS	15.6518
CD8Trm_IFNG	15.4511
CD8Trm_IFNG	12.1593
CD8Trm_LAG3	15.7121
CD8T_KLRG1	15.0059
CD8Trm_LAG3	15.4729
CD8Trm_FOS	16.0418
CD8Trm_LAG3	16.1166
CD8T_IL7R	12.1527
CD8T_KLRG1	15.0303
CD8Trm_LAG3	15.3219
CD8T_KLRG1	15.5398
CD8Trm_LAG3	15.9262
CD8Trm_LAG3	15.6035
CD8Trm_IFNG	15.1728
CD8Trm_FOS	15.9705
CD8Trm_IFNG	15.6039
CD8Tex_PDCD1	15.4012
CD8Trm_LAG3	15.8971
CD8Trm_LAG3	15.5794
CD8Trm_LAG3	15.7519
CD8Trm_LAG3	15.4784
CD8Trm_LAG3	15.8608
CD8Tex_PDCD1	13.058
CD8T_KLRG1	15.1434
CD8Trm_LAG3	15.211
CD8Trm_IFNG	13.9513
CD8Trm_IFNG	15.5095
CD8Trm_FOS	15.325
CD8Trm_FOS	15.04
CD8Trm_FOS	15.3666
CD8Trm_IFNG	12.9026
CD8Trm_LAG3	15.1791
CD8Trm_FOS	15.6793
CD8Trm_LAG3	16.2932
CD8Trm_FOS	15.4704
CD8Trm_IFNG	15.5883
CD8T_IL7R	13.4184
CD8Trm_FOS	15.4316
CD8T_IL7R	15.0045
CD8Trm_LAG3	15.1091
CD8Trm_FOS	15.8266
CD8Trm_FOS	15.7321
CD8Trm_FOS	15.3308
CD8Trm_IFNG	15.5805
CD8Trm_IFNG	15.6821
CD8T_KLRG1	14.6472
CD8Trm_LAG3	15.2755
CD8Trm_FOS	15.0765
CD8Trm_LAG3	15.4719
CD8Trm_LAG3	15.2656
CD8T_KLRG1	15.2793
CD8Trm_LAG3	15.6267
CD8Trm_FOS	15.5337
CD8Trm_FOS	15.0266
CD8Tex_PDCD1	15.0868
CD8Trm_FOS	15.8012
CD8Trm_LAG3	14.6508
CD8Trm_FOS	15.5622
CD8T_IL7R	11.6015
CD8Trm_FOS	15.46
CD8T_IL7R	14.1268
CD8Tex_PDCD1	13.6037
CD8Trm_FOS	15.9094
CD8Trm_IFNG	15.3838
CD8T_KLRG1	15.1409
CD8Trm_FOS	16.0292
CD8Trm_LAG3	15.0541
CD8Trm_IFNG	15.2506
CD8Trm_FOS	15.3302
CD8Trm_LAG3	15.7529
CD8Trm_LAG3	15.1434
CD8Trm_FOS	15.8865
CD8Trm_LAG3	15.4525
CD8Trm_IFNG	15.3022
CD8Trm_IFNG	15.0255
CD8T_IL7R	10.8783
CD8Trm_FOS	15.8947
CD8Trm_FOS	15.0023
CD8Tex_PDCD1	15.7097
CD8Trm_FOS	15.4338
CD8Trm_LAG3	15.4406
CD8Trm_IFNG	15.2436
CD8Trm_FOS	13.7686
CD8Trm_IFNG	15.1427
CD8Tex_PDCD1	7.8083
CD8Tex_PDCD1	11.6093
CD8Trm_IFNG	15.4336
CD8Tex_PDCD1	15.5084
CD8Trm_FOS	15.4863
CD8Trm_FOS	15.2514
CD8Tex_PDCD1	14.8259
CD8Trm_IFNG	15.6741
CD8Trm_LAG3	15.8398
CD8T_KLRG1	15.1509
CD8Tex_PDCD1	15.6679
CD8Trm_LAG3	15.5449
CD8T_IL7R	12.3409
CD8Trm_LAG3	15.5565
CD8Trm_IFNG	16.5482
CD8Trm_LAG3	15.2214
CD8Trm_IFNG	15.3436
CD8Trm_FOS	14.829
CD8Trm_LAG3	15.2825
CD8Trm_IFNG	15.391
CD8Trm_FOS	15.329
CD8Trm_LAG3	15.7244
CD8Trm_LAG3	15.4666
CD8Trm_LAG3	15.398
CD8Trm_LAG3	16.0916
CD8Trm_LAG3	16.0383
CD8Trm_LAG3	15.1221
CD8Trm_FOS	15.383
CD8Trm_FOS	15.5028
CD8Trm_FOS	15.5663
CD8Trm_LAG3	15.4126
CD8Tex_PDCD1	15.4354
CD8Trm_FOS	15.4271
CD8Tex_PDCD1	15.3
CD8Trm_LAG3	16.3375
CD8Trm_IFNG	15.4786
CD8Tex_PDCD1	12.8894
CD8Trm_FOS	11.7944
CD8Trm_LAG3	15.4368
CD8T_IL7R	12.8669
CD8T_KLRG1	14.3312
CD8Trm_LAG3	15.3932
CD8Tex_PDCD1	14.3348
CD8Trm_IFNG	15.7555
CD8Trm_IFNG	15.4295
CD8Trm_LAG3	15.076
CD8Trm_LAG3	15.3333
CD8Trm_IFNG	15.1141
CD8Trm_IFNG	15.7065
CD8T_KLRG1	5.79829
CD8Trm_IFNG	15.5505
CD8Trm_IFNG	15.6664
CD8Trm_IFNG	15.3679
CD8Trm_IFNG	15.4712
CD8Trm_IFNG	15.3606
CD8Trm_FOS	15.6609
CD8Tex_PDCD1	15.0653
CD8Trm_FOS	15.8667
CD8T_KLRG1	15.1086
CD8Trm_LAG3	15.5927
CD8Trm_LAG3	15.6649
CD8Trm_IFNG	15.1378
CD8Trm_LAG3	15.1637
CD8T_KLRG1	15.0077
CD8Trm_LAG3	15.5979
CD8Trm_LAG3	16.1486
CD8Trm_FOS	15.4745
CD8Trm_FOS	14.1226
CD8Trm_FOS	15.7946
CD8T_IL7R	15.0534
CD8T_KLRG1	10.4866
CD8T_KLRG1	15.126
CD8Trm_IFNG	14.4808
CD8Trm_LAG3	14.1317
CD8Trm_IFNG	15.5098
CD8Trm_LAG3	15.2763
CD8Trm_IFNG	15.2134
CD8Tex_PDCD1	15.5393
CD8Trm_LAG3	15.7909
CD8Trm_FOS	14.9383
CD8T_IL7R	12.3482
CD8Trm_FOS	15.8606
CD8Trm_FOS	15.0262
CD8Trm_FOS	15.4733
CD8Trm_FOS	15.5532
CD8Trm_LAG3	15.396
CD8Trm_LAG3	15.5987
CD8Trm_FOS	15.3109
CD8Tex_PDCD1	14.6561
CD8Trm_LAG3	15.3065
CD8Trm_FOS	15.2484
CD8Trm_IFNG	15.5983
CD8Trm_FOS	15.6696
CD8Trm_IFNG	15.1141
CD8Tex_PDCD1	10.8683
CD8Trm_FOS	15.4638
CD8Trm_IFNG	15.5717
CD8T_IL7R	14.8357
CD8Trm_IFNG	15.4191
CD8Trm_FOS	15.1216
CD8Trm_FOS	15.5481
CD8Trm_LAG3	15.4856
CD8Tex_PDCD1	8.85525
CD8Trm_IFNG	15.9378
CD8Trm_IFNG	15.79
CD8Trm_FOS	15.1452
CD8Trm_FOS	15.4305
CD8Trm_IFNG	15.1144
CD8Tex_PDCD1	15.0099
CD8Trm_IFNG	15.6379
CD8Trm_FOS	15.5782
CD8Trm_IFNG	14.6552
CD8Trm_FOS	15.54
CD8Trm_LAG3	16.1983
CD8Trm_LAG3	15.376
CD8Trm_IFNG	13.4222
CD8T_IL7R	12.5152
CD8Trm_LAG3	15.5143
CD8Trm_IFNG	15.2976
CD8Tex_PDCD1	12.346
CD8Trm_LAG3	15.1828
CD8Trm_FOS	15.6653
CD8T_KLRG1	15.2745
CD8Trm_LAG3	15.5527
CD8Trm_LAG3	12.3399
CD8Trm_IFNG	15.3457
CD8Trm_LAG3	15.6804
CD8T_KLRG1	15.0516
CD8Trm_IFNG	15.2442
CD8Trm_IFNG	15.3201
CD8Trm_LAG3	15.1391
CD8T_KLRG1	11.4261
CD8Trm_FOS	15.2388
CD8T_KLRG1	8.89892
CD8Trm_FOS	13.5906
CD8T_KLRG1	7.75356
CD8T_IL7R	15.0487
CD8Trm_IFNG	15.8785
CD8Trm_FOS	15.5025
CD8Trm_LAG3	15.0427
CD8Trm_LAG3	15.4398
CD8Trm_FOS	15.2511
CD8Trm_IFNG	15.6322
CD8Trm_IFNG	14.136
CD8Trm_IFNG	15.2094
CD8Trm_LAG3	14.3038
CD8Trm_FOS	12.8866
CD8Trm_LAG3	16.2503
CD8Trm_LAG3	15.0758
CD8Trm_FOS	15.1927
CD8Trm_FOS	15.358
CD8T_IL7R	5.27571
CD8Trm_IFNG	15.3531
CD8Trm_FOS	15.245
CD8T_IL7R	11.7866
CD8T_KLRG1	8.78591
CD8T_KLRG1	13.3156
CD8Trm_IFNG	15.7388
CD8Tex_PDCD1	13.0645
CD8Tex_PDCD1	10.5582
CD8T_KLRG1	16.01
CD8Trm_FOS	15.6208
CD8T_KLRG1	10.8963
CD8T_KLRG1	13.7746
CD8Trm_FOS	15.4726
CD8Tex_PDCD1	15.131
CD8Trm_FOS	15.9594
CD8Tex_PDCD1	8.82437
CD8Tex_PDCD1	12.8958
CD8Tex_PDCD1	11.6055
CD8T_IL7R	10.1028
CD8T_IL7R	11.5981
CD8T_KLRG1	8.75801
CD8T_KLRG1	10.6698
CD8Trm_FOS	15.3542
CD8Trm_FOS	15.0151
CD8T_KLRG1	11.0599
CD8Trm_LAG3	13.2413
CD8Tex_PDCD1	15.742
CD8Tex_PDCD1	15.0631
CD8Tex_PDCD1	15.047
CD8Tex_PDCD1	15.6977
CD8Trm_IFNG	15.1543
CD8Trm_LAG3	15.3022
CD8Trm_FOS	10.8568
CD8Trm_LAG3	15.2174
CD8T_IL7R	8.96721
CD8Trm_FOS	15.0482
CD8Trm_LAG3	15.0038
CD8Trm_LAG3	15.3492
CD8T_IL7R	12.1554
CD8Tex_PDCD1	11.9949
CD8T_KLRG1	14.1355
CD8T_KLRG1	13.2403
CD8Tex_PDCD1	10.2926
CD8T_KLRG1	9.92049
CD8Trm_FOS	15.2253
CD8T_KLRG1	7.88059
CD8T_KLRG1	15.1076
CD8T_KLRG1	15.0255
CD8T_KLRG1	10.2974
CD8Trm_IFNG	15.3548
CD8Trm_FOS	15.5044
CD8Trm_IFNG	15.7961
CD8Trm_IFNG	15.4213
CD8Trm_LAG3	12.8939
CD8T_KLRG1	14.6796
CD8Trm_LAG3	15.7168
CD8Trm_IFNG	15.2003
CD8Trm_LAG3	15.4925
CD8T_KLRG1	12.6634
CD8T_KLRG1	11.8011
CD8T_IL7R	10.863
CD8Tex_PDCD1	8.7625
CD8Trm_LAG3	11.4222
CD8Trm_FOS	15.932
CD8T_KLRG1	7.81869
CD8Trm_IFNG	15.6123
CD8Trm_IFNG	15.6029
CD8Tex_PDCD1	15.3091
CD8Tex_PDCD1	15.1366
CD8Trm_IFNG	15.3064
CD8T_IL7R	7.34723
CD8Trm_FOS	15.2791
CD8Trm_IFNG	15.3284
CD8Trm_FOS	15.4233
CD8Trm_LAG3	15.6779
CD8Trm_FOS	15.7141
CD8Trm_IFNG	15.6029
CD8T_KLRG1	12.0254
CD8Tex_PDCD1	11.7354
CD8T_KLRG1	6.19188
CD8Trm_FOS	15.5201
CD8Tex_PDCD1	15.0309
CD8Trm_LAG3	11.2298
CD8Trm_LAG3	14.8265
CD8Trm_FOS	15.4095
CD8Trm_FOS	15.1256
CD8Tex_PDCD1	15.6761
CD8Tex_PDCD1	15.4075
CD8Trm_FOS	15.2972
CD8Trm_IFNG	15.7679
CD8Trm_IFNG	15.3917
CD8T_KLRG1	9.07505
CD8T_KLRG1	15.2553
CD8Trm_FOS	15.664
CD8Trm_LAG3	15.1884
CD8Trm_IFNG	15.5898
CD8Trm_LAG3	15.3511
CD8Tex_PDCD1	15.713
CD8T_KLRG1	15.0647
CD8Tex_PDCD1	15.0227
CD8Trm_LAG3	15.4388
CD8T_KLRG1	8.40689
CD8Trm_FOS	15.8844
CD8T_KLRG1	13.2382
CD8T_KLRG1	11.2363
CD8Trm_FOS	8.81934
CD8Trm_IFNG	15.3375
CD8Trm_FOS	15.3877
CD8T_IL7R	10.4734
CD8Trm_IFNG	15.3364
CD8T_KLRG1	11.9992
CD8Trm_FOS	15.4906
CD8Trm_FOS	15.1149
CD8T_KLRG1	15.7325
CD8Trm_LAG3	15.8252
CD8T_KLRG1	15.1341
CD8T_KLRG1	9.57345
CD8Tex_PDCD1	12.5182
CD8T_KLRG1	15.0304
CD8Trm_FOS	15.5344
CD8Trm_FOS	15.5981
CD8Tex_PDCD1	16.1878
CD8Tex_PDCD1	15.4859
CD8Trm_FOS	15.6411
CD8Trm_FOS	15.4608
CD8Trm_FOS	15.2395
CD8T_KLRG1	9.02771
CD8T_KLRG1	10.4263
CD8Trm_FOS	15.1912
CD8T_KLRG1	14.1249
CD8Trm_IFNG	14.2977
CD8T_KLRG1	10.3018
CD8Trm_FOS	15.116
CD8Trm_LAG3	15.3471
CD8T_KLRG1	15.3398
CD8Trm_FOS	14.6449
CD8Tex_PDCD1	12.8868
CD8Trm_IFNG	15.1451
CD8Trm_IFNG	15.5196
CD8Trm_LAG3	15.5681
CD8Trm_LAG3	15.1588
CD8Trm_LAG3	15.186
CD8T_IL7R	11.4203
CD8Trm_FOS	15.0643
CD8Trm_IFNG	15.5496
CD8T_IL7R	14.302
CD8Tex_PDCD1	10.8943
CD8Trm_LAG3	15.2061
CD8Trm_FOS	15.5386
CD8T_KLRG1	8.90592
CD8Tex_PDCD1	11.2406
CD8Trm_IFNG	15.0869
CD8Trm_FOS	15.1135
CD8T_IL7R	5.2476
CD8Trm_IFNG	15.0261
CD8Trm_LAG3	15.3116
CD8Trm_IFNG	15.1491
[truncated: 12,294 more rows]
