# Supplementary material for: Developmental immune network of airway lymphocytes and innate immune cells in patients with stable COPD
Source: Front Immunol. 2025 Jun 16;16:1614655. doi: 10.3389/fimmu.2025.1614655 (PMC12206638; doi:10.3389/fimmu.2025.1614655)
Supplement: Supplementary file 8 [file DataSheet8.zip › Supplementary Tables/Table S8.xlsx]

## Sheet: Sheet1
Table S8. Monocyte and macrophage pseudotime
Celltype	Monocle2 Pseudotime
Macro_SPP1	22.6593
Macro_SPP1	22.5793
Macro_FCGR3A	23.067
Macro_FCGR3A	23.4548
Macro_SPP1	22.6697
Macro_CCL18	10.0011
Macro_SPP1	23.2547
Macro_SPP1	22.5412
Macro_SPP1	22.0851
Macro_CCL18	17.054
Macro_SPP1	23.2669
Macro_SPP1	22.2877
Macro_CCL18	10.9729
Macro_FCGR3A	22.3884
Macro_FCGR3A	22.4394
Macro_FCGR3A	23.076
Macro_CCL18	16.7102
Macro_FCGR3A	22.2108
Macro_FCGR3A	22.8232
Macro_CCL18	13.1634
Macro_FCGR3A	22.5628
Macro_CCL18	13.1726
Macro_FCGR3A	22.7845
Macro_SPP1	22.2723
Macro_FCGR3A	22.1231
Macro_CCL18	19.0867
Macro_FCGR3A	19.8327
Macro_FCGR3A	22.3125
Macro_FCGR3A	22.3458
Macro_SPP1	22.5717
Macro_FCGR3A	22.5228
Macro_FCGR3A	20.6693
Macro_SPP1	23.0987
Macro_FCGR3A	22.2338
Macro_CCL18	18.9452
Macro_CCL18	16.5979
Macro_SPP1	23.272
Macro_CCL18	21.2416
Macro_CCL18	13.2536
Macro_SPP1	22.3032
Macro_CCL18	18.103
Macro_FCGR3A	22.0396
Macro_FCGR3A	22.243
Macro_FCGR3A	22.1811
Macro_CCL18	21.7525
Macro_FCGR3A	22.3116
Macro_FCGR3A	22.6708
Macro_FCGR3A	17.5743
Macro_FCGR3A	22.2543
Macro_FCGR3A	22.464
Macro_FCGR3A	21.2492
Macro_CCL18	20.7533
Macro_FCGR3A	20.2158
Macro_CCL18	18.9416
Macro_FCGR3A	22.0996
Macro_SPP1	22.2102
Macro_CCL18	18.9336
Macro_SPP1	22.3839
Macro_SPP1	23.0316
Macro_CCL18	21.269
Macro_FCGR3A	22.3721
Macro_FCGR3A	21.2919
Macro_FCGR3A	22.4461
Macro_FCGR3A	22.4351
Macro_FCGR3A	22.8901
Macro_FCGR3A	22.152
Macro_CCL18	22.1151
Macro_CCL18	18.6497
Macro_FCGR3A	22.4038
Macro_FCGR3A	22.8795
Macro_SPP1	20.4753
Macro_FCGR3A	22.233
Macro_CCL18	19.2162
Macro_FCGR3A	22.6199
Macro_SPP1	22.5798
Macro_CCL18	22.1015
Macro_FCGR3A	22.453
Macro_FCGR3A	22.2892
Macro_FCGR3A	19.5793
Macro_FCGR3A	22.9201
Macro_CCL18	20.2166
Macro_FCGR3A	22.1825
Macro_SPP1	21.227
Macro_FCGR3A	22.0661
Macro_FCGR3A	22.5406
Macro_CCL18	20.9884
Macro_SPP1	22.3995
Macro_FCGR3A	22.2999
Macro_SPP1	22.4743
Macro_CCL18	12.9228
Macro_FCGR3A	21.2406
Macro_SPP1	21.506
Macro_SPP1	22.3779
Macro_FCGR3A	22.4514
Macro_SPP1	22.9137
Macro_FCN1	19.8325
Macro_SPP1	22.2893
Macro_SPP1	20.9612
Macro_SPP1	22.0685
Macro_FCGR3A	22.1369
Macro_SPP1	22.273
Macro_FCGR3A	21.7574
Macro_SPP1	21.5021
Macro_CCL18	22.2193
Macro_CCL18	19.7426
Macro_SPP1	19.893
Macro_FCGR3A	22.3905
Macro_FCGR3A	22.1297
Macro_FCN1	19.8979
Macro_SPP1	22.3129
Macro_SPP1	21.7467
Macro_FCGR3A	22.286
Macro_SPP1	22.4773
Macro_CCL18	22.0714
Macro_FCGR3A	22.2275
Macro_SPP1	20.4746
Macro_SPP1	22.371
Macro_SPP1	22.0138
Macro_SPP1	22.4071
Macro_SPP1	22.2332
Macro_FCGR3A	22.2703
Macro_CCL18	22.2414
Macro_SPP1	22.0988
Macro_FCGR3A	19.8271
Macro_SPP1	19.9176
Macro_FCN1	19.2629
Macro_SPP1	22.7505
Macro_FCGR3A	22.2641
Macro_FCGR3A	22.2743
Macro_FCGR3A	20.4799
Macro_FCGR3A	21.4839
Macro_SPP1	22.4536
Macro_CCL18	19.5047
Macro_SPP1	22.2371
Macro_SPP1	16.1556
Macro_SPP1	18.6409
Macro_SPP1	22.6306
Macro_SPP1	8.50517
Macro_SPP1	22.3192
Macro_CCL18	22.3645
Macro_FCN1	19.8904
Macro_SPP1	22.5778
Macro_SPP1	22.1488
Macro_FCGR3A	22.4893
Macro_SPP1	22.2497
Macro_SPP1	22.1555
Macro_FCGR3A	22.182
Macro_SPP1	20.4686
Macro_SPP1	19.9336
Macro_SPP1	22.1155
Macro_FCGR3A	22.1979
Macro_FCN1	18.7689
Macro_SPP1	22.6696
Macro_FCGR3A	21.4961
Macro_SPP1	22.7096
Macro_SPP1	22.6778
Macro_SPP1	22.0292
Macro_FCGR3A	20.2191
Macro_SPP1	22.9187
Macro_CCL18	14.9352
Macro_SPP1	22.4926
Macro_FCGR3A	20.7249
Macro_SPP1	21.4961
Macro_SPP1	20.2035
Macro_SPP1	22.0034
Macro_FCGR3A	22.022
Macro_FCGR3A	22.398
Macro_CCL18	17.8096
Macro_SPP1	22.0474
Macro_FCGR3A	22.016
Macro_SPP1	22.0836
Macro_SPP1	22.3509
Macro_SPP1	22.2364
Macro_SPP1	22.2101
Macro_SPP1	22.2924
Macro_SPP1	19.8594
Macro_SPP1	22.2028
Macro_SPP1	22.553
Macro_FCGR3A	17.1195
Macro_SPP1	22.2148
Macro_SPP1	22.7002
Macro_SPP1	20.9848
Macro_FCGR3A	22.0213
Macro_FCGR3A	22.0062
Macro_SPP1	16.7421
Macro_SPP1	22.3103
Macro_SPP1	22.7698
Macro_FCGR3A	19.817
Macro_SPP1	23.2086
Macro_FCGR3A	22.0348
Macro_SPP1	22.651
Macro_CCL18	22.2702
Macro_CCL18	13.7196
Macro_FCGR3A	22.0589
Macro_FCGR3A	20.2231
Macro_SPP1	22.795
Macro_FCGR3A	22.2229
Macro_FCGR3A	22.1026
Macro_SPP1	22.3523
Macro_SPP1	22.3964
Macro_FCGR3A	22.2021
Macro_SPP1	19.206
Macro_SPP1	15.0011
Macro_SPP1	19.848
Macro_CCL18	19.8744
Macro_CCL18	22.2563
Macro_CCL18	16.4664
Macro_CCL18	16.18
Macro_SPP1	21.9767
Macro_FCGR3A	22.9332
Macro_SPP1	22.5977
Macro_FCGR3A	20.4743
Macro_SPP1	22.8482
Macro_SPP1	22.5015
Macro_FCGR3A	22.0978
Macro_SPP1	22.1672
Macro_SPP1	19.8935
Macro_SPP1	22.6467
Macro_SPP1	22.2539
Macro_SPP1	22.1507
Macro_SPP1	21.4794
Macro_FCN1	18.4835
Macro_SPP1	22.0202
Macro_FCGR3A	22.3394
Macro_FCGR3A	22.1306
Macro_SPP1	23.1386
Macro_CCL18	22.054
Macro_SPP1	17.6455
Macro_SPP1	22.1371
Macro_FCGR3A	22.2108
Macro_SPP1	22.0953
Macro_SPP1	22.9206
Macro_SPP1	19.8314
Macro_CCL18	18.9568
Macro_SPP1	22.4025
Macro_SPP1	22.2579
Macro_CCL18	15.8956
Macro_SPP1	22.2123
Macro_FCGR3A	22.174
Macro_FCGR3A	21.7537
Macro_SPP1	20.7247
Macro_CCL18	12.8851
Macro_FCGR3A	20.4801
Macro_SPP1	22.3336
Macro_FCGR3A	20.9798
Macro_FCN1	19.8501
Macro_FCN1	19.8307
Macro_SPP1	22.4304
Macro_FCN1	22.0225
Macro_FCGR3A	22.4307
Macro_CCL18	14.8121
Macro_SPP1	22.2653
Macro_SPP1	22.2262
Macro_SPP1	22.307
Macro_FCGR3A	22.3298
Macro_FCGR3A	22.1059
Macro_SPP1	19.8554
Macro_SPP1	22.3733
Macro_SPP1	22.3277
Macro_SPP1	22.2454
Macro_SPP1	22.051
Macro_FCGR3A	22.1511
Macro_SPP1	22.0362
Macro_FCGR3A	21.7566
Macro_FCGR3A	22.2535
Macro_FCGR3A	22.6271
Macro_SPP1	22.3286
Macro_SPP1	22.3028
Macro_FCGR3A	22.1739
Macro_SPP1	21.8403
Macro_SPP1	22.0864
Macro_CCL18	13.4472
Macro_FCGR3A	22.4116
Macro_FCGR3A	22.1379
Macro_SPP1	22.6838
Macro_CCL18	22.3043
Macro_SPP1	22.2582
Macro_SPP1	23.0671
Macro_CCL18	22.3772
Macro_SPP1	23
Macro_SPP1	22.4628
Macro_SPP1	21.2461
Macro_SPP1	22.2931
Macro_SPP1	22.3587
Macro_CCL18	19.4988
Macro_SPP1	22.276
Macro_SPP1	22.3657
Macro_FCGR3A	22.1075
Macro_FCGR3A	22.5304
Macro_SPP1	22.1144
Macro_CCL18	20.1756
Macro_CCL18	22.0077
Macro_FCGR3A	22.5062
Macro_SPP1	22.2187
Macro_FCGR3A	22.2938
Macro_SPP1	22.2641
Macro_SPP1	18.7516
Macro_FCGR3A	14.6814
Macro_FCGR3A	22.5436
Macro_SPP1	21.7467
Macro_FCGR3A	19.8676
Macro_SPP1	22.1196
Macro_FCGR3A	20.1921
Macro_FCGR3A	22.1669
Macro_CCL18	22.0076
Macro_FCGR3A	19.8823
Macro_SPP1	19.8074
Macro_FCGR3A	21.5157
Macro_SPP1	22.1231
Macro_FCGR3A	22.6752
Macro_FCN1	16.1817
Macro_FCGR3A	22.2052
Macro_FCN1	20.7281
Macro_SPP1	20.1852
Macro_CCL18	18.5008
Macro_SPP1	22.4367
Macro_CCL18	20.2647
Macro_SPP1	22.1295
Macro_FCGR3A	22.336
Macro_FCGR3A	22.3924
Macro_SPP1	22.1602
Macro_CCL18	15.3758
Macro_FCGR3A	19.8559
Macro_SPP1	20.9911
Macro_FCGR3A	20.4718
Macro_SPP1	22.031
Macro_FCGR3A	20.2035
Macro_FCN1	22.0049
Macro_FCGR3A	22.3323
Macro_FCGR3A	22.109
Macro_SPP1	21.4899
Macro_SPP1	21.4906
Macro_CCL18	12.6338
Macro_SPP1	23.0196
Macro_SPP1	21.5513
Macro_SPP1	22.1339
Macro_SPP1	22.1813
Macro_SPP1	23.1027
Macro_FCGR3A	22.2319
Macro_FCGR3A	22.1726
Macro_FCN1	18.7519
Macro_FCGR3A	19.9255
Macro_SPP1	22.272
Macro_SPP1	22.6286
Macro_SPP1	22.0471
Macro_SPP1	15.9357
Macro_FCGR3A	22.2652
Macro_CCL18	22.1093
Macro_SPP1	19.8637
Macro_FCGR3A	22.1771
Macro_FCGR3A	17.9378
Macro_SPP1	22.4776
Macro_SPP1	22.8813
Macro_FCN1	15.7767
Macro_SPP1	22.0747
Macro_SPP1	22.1551
Macro_CCL18	18.6934
Macro_SPP1	22.1176
Macro_FCGR3A	23.0476
Macro_SPP1	22.2109
Macro_SPP1	22.4972
Macro_SPP1	16.5877
Macro_FCGR3A	22.3416
Macro_FCGR3A	22.2633
Macro_CCL18	20.7474
Macro_SPP1	22.3705
Macro_FCGR3A	22.2222
Macro_FCGR3A	22.0544
Macro_SPP1	22.3842
Macro_FCGR3A	22.1309
Macro_SPP1	22.3175
Macro_SPP1	19.9033
Macro_FCGR3A	20.9827
Macro_FCGR3A	22.3037
Macro_SPP1	22.4075
Macro_SPP1	20.4864
Macro_FCGR3A	19.0421
Macro_CCL18	19.8408
Macro_CCL18	20.7275
Macro_CCL18	16.4683
Macro_FCGR3A	19.8107
Macro_SPP1	22.6018
Macro_FCGR3A	22.0222
Macro_SPP1	22.3208
Macro_FCGR3A	22.4658
Macro_CCL18	12.338
Macro_FCGR3A	22.3004
Macro_FCGR3A	22.2472
Macro_CCL18	21.5987
Macro_SPP1	22.1919
Macro_FCGR3A	22.4124
Macro_SPP1	22.0799
Macro_SPP1	22.4109
Macro_SPP1	22.1091
Macro_FCGR3A	22.188
Macro_FCGR3A	22.2676
Macro_SPP1	22.1481
Macro_FCGR3A	22.0721
Macro_FCN1	15.1288
Macro_FCGR3A	22.3014
Macro_CCL18	11.1857
Macro_CCL18	17.5462
Macro_SPP1	22.1659
Macro_CCL18	17.3383
Macro_SPP1	22.37
Macro_SPP1	20.8044
Macro_SPP1	22.626
Macro_SPP1	22.52
Macro_CCL18	22.5022
Macro_SPP1	22.004
Macro_SPP1	22.288
Macro_SPP1	23.0095
Macro_FCGR3A	20.4705
Macro_FCGR3A	19.9459
Macro_FCGR3A	22.3022
Macro_FCGR3A	22.135
Macro_SPP1	22.0492
Macro_SPP1	22.2672
Macro_SPP1	22.4245
Macro_FCGR3A	22.538
Macro_SPP1	22.1019
Macro_SPP1	22.3829
Macro_FCGR3A	22.1266
Macro_SPP1	22.241
Macro_SPP1	22.4867
Macro_SPP1	22.7658
Macro_SPP1	22.1529
Macro_FCGR3A	20.7438
Macro_SPP1	22.961
Macro_SPP1	22.1198
Macro_FCGR3A	21.49
Macro_FCGR3A	22.3102
Macro_SPP1	19.9074
Macro_SPP1	22.0954
Macro_FCGR3A	22.0799
Macro_SPP1	22.3362
Macro_SPP1	20.9798
Macro_SPP1	20.1731
Macro_FCGR3A	22.1445
Macro_FCGR3A	22.7241
Macro_FCGR3A	21.4779
Macro_SPP1	19.0114
Macro_SPP1	22.7589
Macro_FCGR3A	22.1692
Macro_SPP1	22.035
Macro_SPP1	22.1158
Macro_SPP1	19.8181
Macro_FCGR3A	21.9806
Macro_SPP1	22.2198
Macro_CCL18	19.8527
Macro_FCGR3A	22.2068
Macro_SPP1	19.0265
Macro_FCN1	18.7778
Macro_SPP1	22.3404
Macro_SPP1	22.353
Macro_SPP1	22.005
Macro_FCGR3A	22.3171
Macro_SPP1	22.3346
Macro_SPP1	22.7354
Macro_SPP1	22.2169
Macro_SPP1	22.3928
Macro_SPP1	22.2714
Macro_SPP1	22.4561
Macro_CCL18	16.4926
Macro_SPP1	22.0653
Macro_FCGR3A	20.4746
Macro_CCL18	12.9025
Macro_FCGR3A	22.4116
Macro_FCGR3A	22.3143
Macro_FCGR3A	20.7214
Macro_SPP1	22.4019
Macro_FCGR3A	19.8902
Macro_SPP1	20.4232
Macro_FCGR3A	19.843
Macro_CCL18	15.8826
Macro_FCN1	18.2192
Macro_SPP1	22.6161
Macro_SPP1	22.2066
Macro_FCGR3A	22.4122
Macro_SPP1	20.7232
Macro_FCGR3A	22.0756
Macro_SPP1	22.9425
Macro_FCN1	19.8685
Macro_FCGR3A	22.0875
Macro_CCL18	18.3751
Macro_FCGR3A	22.4298
Macro_SPP1	20.5536
Macro_SPP1	20.722
Macro_FCGR3A	22.2416
Macro_FCGR3A	22.4541
Macro_SPP1	22.203
Macro_CCL18	16.4581
Macro_SPP1	22.0578
Macro_SPP1	22.1261
Macro_SPP1	22.0867
Macro_SPP1	23.0291
Macro_CCL18	15.3738
Macro_SPP1	22.1753
Macro_SPP1	19.8848
Macro_CCL18	13.1672
Macro_FCGR3A	22.1809
Macro_SPP1	22.7455
Macro_SPP1	22.4703
Macro_SPP1	20.7167
Macro_SPP1	17.8356
Macro_SPP1	22.179
Macro_FCGR3A	22.3112
Macro_SPP1	22.2567
Macro_FCGR3A	20.7383
Macro_CCL18	18.093
Macro_SPP1	22.3286
Macro_SPP1	22.092
Macro_SPP1	22.3777
Macro_SPP1	22.711
Macro_CCL18	19.0389
Macro_FCGR3A	20.1983
Macro_CCL18	22.4771
Macro_SPP1	22.0915
Macro_SPP1	22.5799
Macro_CCL18	20.8585
Macro_FCN1	19.8597
Macro_SPP1	20.1842
Macro_CCL18	21.0839
Macro_FCGR3A	22.5046
Macro_SPP1	22.3159
Macro_SPP1	20.2234
Macro_CCL18	19.223
Macro_FCN1	19.8591
Macro_SPP1	17.1284
Macro_SPP1	16.4527
Macro_SPP1	22.776
Macro_SPP1	23.1784
Macro_CCL18	17.2906
Macro_SPP1	21.731
Macro_SPP1	22.1265
Macro_SPP1	22.0279
Macro_SPP1	22.6859
Macro_FCGR3A	22.3471
Macro_SPP1	22.6908
Macro_SPP1	22.4628
Macro_SPP1	22.1773
Macro_SPP1	22.3413
Macro_CCL18	12.622
Macro_FCGR3A	22.1089
Macro_FCGR3A	22.1816
Macro_SPP1	19.8024
Macro_CCL18	20.8469
Macro_SPP1	23.2147
Macro_SPP1	22.009
Macro_FCGR3A	22.3859
Macro_SPP1	22.3105
Macro_SPP1	20.7332
Macro_CCL18	18.4803
Macro_SPP1	21.2249
Macro_SPP1	22.9927
Macro_CCL18	22.0475
Macro_SPP1	22.665
Macro_SPP1	22.6886
Macro_SPP1	22.3441
Macro_CCL18	17.5877
Macro_CCL18	22.2508
Macro_SPP1	22.3165
Macro_FCGR3A	20.2005
Macro_SPP1	22.2104
Macro_SPP1	22.6401
Macro_CCL18	18.504
Macro_SPP1	22.2148
Macro_FCN1	17.6911
Macro_CCL18	17.3752
Macro_FCGR3A	22.192
Macro_SPP1	22.0465
Macro_FCGR3A	21.2401
Macro_SPP1	22.3492
Macro_FCGR3A	22.1231
Macro_SPP1	22.2412
Macro_SPP1	20.9575
Macro_FCGR3A	22.1001
Macro_FCGR3A	22.2014
Macro_SPP1	22.4425
Macro_SPP1	22.2604
Macro_FCGR3A	20.4686
Macro_SPP1	22.2908
Macro_SPP1	22.6032
Macro_SPP1	22.3649
Macro_SPP1	22.8294
Macro_FCGR3A	22.2206
Macro_SPP1	22.3346
Macro_FCGR3A	22.8281
Macro_SPP1	22.8136
Macro_FCGR3A	21.9994
Macro_SPP1	21.2373
Macro_FCGR3A	22.1323
Macro_FCGR3A	22.2732
Macro_CCL18	17.3567
Macro_SPP1	21.7464
Macro_SPP1	22.9639
Macro_SPP1	20.2001
Macro_CCL18	22.2909
Macro_CCL18	14.5533
Macro_FCGR3A	22.1723
Macro_SPP1	22.3191
Macro_SPP1	15.0919
Macro_FCGR3A	22.2021
Macro_SPP1	22.4307
Macro_SPP1	22.6064
Macro_SPP1	22.1698
Macro_SPP1	22.7549
Macro_CCL18	18.7832
Macro_FCGR3A	21.5028
Macro_SPP1	22.7366
Macro_SPP1	22.5888
Macro_SPP1	22.6623
Macro_FCN1	14.9526
Macro_SPP1	17.2915
Macro_FCGR3A	22.3111
Macro_SPP1	19.9182
Macro_SPP1	22.3583
Macro_SPP1	22.2394
Macro_CCL18	20.3158
Macro_FCGR3A	22.5768
Macro_SPP1	20.4759
Macro_FCGR3A	21.9895
Macro_SPP1	20.5115
Macro_SPP1	22.7758
Macro_SPP1	22.0521
Macro_FCGR3A	22.1077
Macro_FCGR3A	20.4561
Macro_CCL18	17.0066
Macro_SPP1	20.1948
Macro_SPP1	22.929
Macro_CCL18	16.2428
Macro_SPP1	22.5702
Macro_FCGR3A	22.0132
Macro_SPP1	22.8704
Macro_SPP1	22.9559
Macro_FCGR3A	21.7658
Macro_SPP1	22.1765
Macro_CCL18	13.1827
Macro_SPP1	22.7125
Macro_FCGR3A	21.7483
Macro_SPP1	22.7735
Macro_FCGR3A	22.1998
Macro_FCGR3A	20.988
Macro_SPP1	22.318
Macro_SPP1	22.5737
Macro_FCGR3A	19.9296
Macro_SPP1	21.7385
Macro_SPP1	22.9292
Macro_FCGR3A	22.0232
Macro_SPP1	20.2107
Macro_SPP1	22.4531
Macro_SPP1	21.9996
Macro_SPP1	22.1317
Macro_CCL18	11.232
Macro_SPP1	22.2273
Macro_SPP1	22.1698
Macro_FCGR3A	22.3125
Macro_SPP1	22.7167
Macro_SPP1	22.2722
Macro_FCN1	19.919
Macro_CCL18	17.06
Macro_SPP1	22.8892
Macro_SPP1	20.4678
Macro_FCGR3A	19.8358
Macro_SPP1	20.4795
Macro_SPP1	22.3567
Macro_FCN1	19.8289
Macro_FCGR3A	22.0655
Macro_SPP1	22.054
Macro_SPP1	20.5385
Macro_SPP1	18.641
Macro_FCGR3A	22.312
Macro_SPP1	22.295
Macro_SPP1	22.8635
Macro_SPP1	22.0308
Macro_FCGR3A	22.2661
Macro_SPP1	22.6944
Macro_SPP1	19.9098
Macro_SPP1	22.2343
Macro_SPP1	22.1985
Macro_SPP1	22.427
Macro_FCN1	17.4163
Macro_FCGR3A	22.3793
Macro_FCGR3A	20.2165
Macro_CCL18	16.0325
Macro_FCN1	22.1866
Macro_SPP1	20.2778
Macro_SPP1	22.2424
Macro_CCL18	16.8483
Macro_FCGR3A	22.0779
Macro_FCGR3A	22.9535
Macro_SPP1	20.7124
Macro_SPP1	22.5671
Macro_CCL18	17.5828
Macro_SPP1	23.1178
Macro_SPP1	22.4858
Macro_SPP1	22.3949
Macro_FCGR3A	22.7281
Macro_FCN1	9.79892
Macro_SPP1	23.0352
Macro_CCL18	22.2688
Macro_SPP1	20.7128
Macro_FCGR3A	22.1984
Macro_SPP1	22.5265
Macro_CCL18	19.2632
Macro_SPP1	22.5015
Macro_FCGR3A	22.1019
Macro_FCGR3A	22.117
Macro_CCL18	18.2026
Macro_FCGR3A	22.6065
Macro_SPP1	22.0089
Macro_FCGR3A	22.646
Macro_SPP1	22.3081
Macro_SPP1	23.0684
Macro_CCL18	16.3253
Macro_FCGR3A	22.2325
Macro_FCGR3A	22.2473
Macro_FCGR3A	20.7255
Macro_SPP1	22.6753
Macro_SPP1	22.944
Macro_CCL18	17.6638
Macro_SPP1	22.0509
Macro_FCGR3A	20.1888
Macro_SPP1	22.4622
Macro_SPP1	22.0008
Macro_SPP1	22.1919
Macro_FCGR3A	22.3756
Macro_SPP1	19.5345
Macro_FCGR3A	22.7804
Macro_FCGR3A	22.2036
Macro_FCN1	19.8975
Macro_SPP1	22.7611
Macro_SPP1	22.3488
Macro_FCGR3A	21.4948
Macro_SPP1	15.2306
Macro_SPP1	22.1308
Macro_SPP1	22.2889
Macro_SPP1	22.1009
Macro_SPP1	19.7945
Macro_FCGR3A	19.8004
Macro_SPP1	22.7575
Macro_SPP1	22.0782
Macro_CCL18	16.7735
Macro_FCGR3A	22.2229
Macro_SPP1	22.0176
Macro_SPP1	20.9746
Macro_FCGR3A	22.0711
Macro_CCL18	19.2907
Macro_SPP1	22.4484
Macro_SPP1	22.1341
Macro_FCGR3A	21.2531
Macro_FCGR3A	22.3258
Macro_CCL18	17.2687
Macro_SPP1	22.4283
Macro_CCL18	15.1038
Macro_SPP1	22.4142
Macro_FCN1	16.1965
Macro_FCGR3A	22.5123
Macro_SPP1	22.4351
Macro_CCL18	17.1074
Macro_SPP1	22.3875
Macro_CCL18	19.2345
Macro_SPP1	22.32
Macro_FCGR3A	19.2818
Macro_FCGR3A	22.3311
Macro_FCGR3A	20.4869
Macro_SPP1	22.1594
Macro_SPP1	19.2998
Macro_SPP1	21.2462
Macro_FCGR3A	22.446
Macro_SPP1	22.9616
Macro_SPP1	22.2042
Macro_SPP1	23.62
Macro_FCGR3A	21.7709
Macro_SPP1	22.4625
Macro_FCGR3A	21.505
Macro_SPP1	22.1646
Macro_CCL18	22.2362
Macro_SPP1	19.8663
Macro_FCGR3A	22.2487
Macro_FCGR3A	22.3422
Macro_CCL18	22.3016
Macro_CCL18	16.4621
Macro_SPP1	22.2826
Macro_SPP1	22.3975
Macro_SPP1	22.3925
Macro_SPP1	19.8401
Macro_SPP1	22.906
Macro_SPP1	22.1485
Macro_SPP1	22.6008
Macro_CCL18	18.2135
Macro_FCN1	19.2658
Macro_SPP1	22.2969
Macro_FCN1	18.7801
Macro_CCL18	15.3614
Macro_SPP1	22.2037
Macro_SPP1	19.9186
Macro_SPP1	21.7268
Macro_FCGR3A	22.1827
Macro_SPP1	22.4829
Macro_CCL18	11.0002
Macro_SPP1	22.4998
Macro_SPP1	21.2462
Macro_SPP1	23.1065
Macro_FCGR3A	21.7356
Macro_CCL18	16.998
Macro_FCN1	8.46977
Macro_FCN1	16.217
Macro_CCL18	20.7272
Macro_SPP1	22.3775
Macro_SPP1	22.3127
Macro_SPP1	22.919
Macro_SPP1	20.2637
Macro_FCN1	10.1883
Macro_FCGR3A	22.3515
Macro_FCGR3A	22.5752
Macro_SPP1	19.1906
Macro_SPP1	22.1849
Macro_SPP1	16.7208
Macro_FCGR3A	22.5611
Macro_FCN1	16.8233
Macro_SPP1	20.9936
Macro_CCL18	15.1176
Macro_SPP1	22.2827
Macro_SPP1	22.6088
Macro_SPP1	21.3257
Macro_SPP1	22.4157
Macro_CCL18	15.9354
Macro_SPP1	16.5673
Macro_SPP1	18.4248
Macro_SPP1	19.9183
Macro_SPP1	16.0364
Macro_CCL18	16.4705
Macro_FCN1	0.653644
Macro_SPP1	20.3178
Macro_FCGR3A	22.1097
Macro_SPP1	22.5577
Macro_SPP1	20.7832
Macro_SPP1	22.0372
Macro_SPP1	22.3169
Macro_FCN1	0.463401
Macro_SPP1	22.3311
Macro_SPP1	22.3766
Macro_FCGR3A	15.5218
Macro_CCL18	21.5987
Macro_SPP1	16.7504
Macro_CCL18	18.6379
Macro_FCN1	14.0853
Macro_SPP1	21.2538
Macro_SPP1	22.1086
Macro_FCGR3A	22.1446
Macro_SPP1	22.3875
Macro_SPP1	17.0171
Macro_FCN1	9.07071
Macro_SPP1	21.3054
Macro_FCGR3A	22.7128
Macro_SPP1	22.3911
Macro_SPP1	22.2664
Macro_SPP1	20.468
Macro_SPP1	22.0798
Macro_SPP1	22.4278
Macro_FCGR3A	20.4256
Macro_SPP1	22.2446
Macro_SPP1	18.172
Macro_SPP1	22.4189
Macro_CCL18	22.3735
Macro_SPP1	19.8769
Macro_SPP1	22.84
Macro_CCL18	16.7609
Macro_SPP1	22.2945
Macro_SPP1	23.2587
Macro_CCL18	14.8121
Macro_SPP1	22.4232
Macro_SPP1	21.0077
Macro_FCN1	15.1428
Macro_CCL18	17.0132
Macro_SPP1	17.3909
Macro_SPP1	22.6862
Macro_SPP1	20.4747
Macro_FCN1	10.4252
Macro_SPP1	22.4389
Macro_FCGR3A	22.4035
Macro_CCL18	17.0515
Macro_CCL18	14.5525
Macro_SPP1	22.017
Macro_FCGR3A	20.9968
Macro_FCGR3A	22.219
Macro_SPP1	22.4704
Macro_SPP1	22.7896
Macro_FCGR3A	22.5589
Macro_SPP1	22.507
Macro_SPP1	22.2486
Macro_SPP1	22.4397
Macro_CCL18	18.9588
Macro_SPP1	22.4014
Macro_FCN1	9.97914
Macro_SPP1	22.2881
Macro_CCL18	20.3039
Macro_SPP1	21.3114
Macro_FCGR3A	19.8937
Macro_SPP1	19.9515
Macro_FCGR3A	22.079
Macro_SPP1	22.3649
Macro_FCGR3A	22.236
Macro_SPP1	19.268
Macro_SPP1	19.8524
Macro_SPP1	22.8486
Macro_FCN1	8.22232
Macro_FCN1	18.1468
Macro_SPP1	22.0673
Macro_SPP1	22.6658
Macro_SPP1	22.9499
Macro_SPP1	14.6818
Macro_FCGR3A	22.3754
Macro_SPP1	22.483
Macro_SPP1	19.4757
Macro_SPP1	20.4396
Macro_FCN1	11.5206
Macro_CCL18	16.239
Macro_SPP1	22.7906
Macro_CCL18	18.6889
Macro_SPP1	22.553
Macro_CCL18	17.8505
Macro_FCN1	10.9935
Macro_CCL18	12.8863
Macro_SPP1	22.7104
Macro_SPP1	22.3466
Macro_FCN1	11.0919
Macro_FCGR3A	20.7315
Macro_SPP1	19.4573
Macro_SPP1	22.6496
Macro_FCN1	12.0649
Macro_FCGR3A	20.4733
Macro_FCGR3A	19.9304
Macro_SPP1	22.2616
Macro_FCN1	19.8438
Macro_CCL18	20.0335
Macro_SPP1	22.4997
Macro_FCGR3A	19.8418
Macro_SPP1	22.7804
Macro_SPP1	22.1664
Macro_FCGR3A	22.4114
Macro_SPP1	18.6536
Macro_SPP1	22.0786
Macro_CCL18	22.1284
Macro_SPP1	22.365
Macro_SPP1	9.59636
Macro_SPP1	22.2413
Macro_SPP1	19.8916
Macro_SPP1	22.3231
Macro_SPP1	22.607
Macro_FCN1	10.4046
Macro_SPP1	22.0179
Macro_SPP1	19.5556
Macro_FCN1	9.45727
Macro_FCN1	15.9334
Macro_FCN1	9.44748
Macro_SPP1	22.2708
Macro_SPP1	20.1825
Macro_FCN1	7.62592
Macro_SPP1	22.4221
Macro_SPP1	22.3784
Macro_CCL18	18.6854
Macro_SPP1	22.6149
Macro_SPP1	22.4108
Macro_SPP1	22.1772
Macro_SPP1	18.3819
Macro_FCN1	9.44977
Macro_FCGR3A	22.3889
Macro_SPP1	22.4707
Macro_FCGR3A	22.306
Macro_SPP1	19.85
Macro_FCN1	9.81845
Macro_SPP1	18.7788
Macro_SPP1	22.4387
Macro_FCN1	18.3782
Macro_FCN1	10.4704
Macro_FCGR3A	17.7171
Macro_CCL18	21.8729
Macro_SPP1	22.5072
Macro_FCGR3A	19.2929
Macro_FCGR3A	22.3801
Macro_SPP1	22.3433
Macro_FCN1	18.4185
Macro_CCL18	15.3637
Macro_FCN1	8.50585
Macro_SPP1	22.2402
Macro_SPP1	22.3597
Macro_SPP1	22.7596
Macro_SPP1	22.4124
Macro_FCN1	10.4079
Macro_FCGR3A	22.2703
Macro_CCL18	15.6752
Macro_FCN1	14.6468
Macro_FCN1	16.0529
Macro_SPP1	22.0997
Macro_FCN1	9.93358
Macro_SPP1	22.4468
Macro_SPP1	22.6335
Macro_SPP1	22.1735
Macro_SPP1	22.9285
Macro_CCL18	15.9753
Macro_CCL18	17.0727
Macro_SPP1	19.0633
Macro_SPP1	22.3504
Macro_SPP1	22.8
Macro_SPP1	22.2902
Macro_SPP1	19.2391
Macro_SPP1	23.5742
Macro_SPP1	22.0542
Macro_SPP1	21.7354
Macro_SPP1	22.7231
Macro_CCL18	17.2511
Macro_FCN1	11.3423
Macro_SPP1	21.7547
Macro_FCGR3A	22.4578
Macro_CCL18	22.6013
Macro_FCGR3A	22.4256
Macro_SPP1	22.5218
Macro_CCL18	20.8307
Macro_FCGR3A	22.0269
Macro_FCGR3A	22.3397
Macro_FCGR3A	21.7695
Macro_SPP1	20.9732
Macro_SPP1	22.5291
Macro_SPP1	23.024
Macro_FCGR3A	20.9696
Macro_SPP1	22.5846
Macro_SPP1	22.0472
Macro_FCGR3A	22.142
Macro_SPP1	22.1468
Macro_CCL18	18.9484
Macro_SPP1	22.349
Macro_FCGR3A	22.3017
Macro_CCL18	14.8216
Macro_CCL18	18.7053
Macro_SPP1	22.0301
Macro_SPP1	22.1841
Macro_SPP1	22.4203
Macro_CCL18	14.9636
Macro_FCGR3A	22.4571
Macro_SPP1	22.0487
Macro_FCGR3A	22.8921
Macro_CCL18	22.0162
Macro_SPP1	23.2209
Macro_CCL18	17.3267
Macro_SPP1	22.3977
Macro_SPP1	20.466
Macro_SPP1	23.0195
Macro_SPP1	22.6015
Macro_SPP1	22.0573
Macro_CCL18	21.518
Macro_SPP1	22.5371
Macro_FCGR3A	22.2731
Macro_FCGR3A	22.7335
Macro_SPP1	22.3999
Macro_FCGR3A	22.704
Macro_FCGR3A	22.4567
Macro_CCL18	18.4018
Macro_CCL18	19.4694
Macro_FCGR3A	22.0461
Macro_CCL18	18.1385
Macro_CCL18	21.6118
Macro_SPP1	22.8602
Macro_SPP1	18.2228
Macro_SPP1	22.3608
Macro_SPP1	22.6295
Macro_SPP1	22.9369
Macro_SPP1	22.5352
Macro_SPP1	22.7213
Macro_SPP1	22.5765
Macro_SPP1	22.3094
Macro_FCGR3A	22.0406
Macro_CCL18	14.2802
Macro_FCGR3A	22.512
Macro_SPP1	23.1182
Macro_SPP1	22.0566
Macro_CCL18	20.5377
Macro_SPP1	22.4981
Macro_CCL18	19.5111
Macro_CCL18	21.8696
Macro_FCGR3A	22.3685
Macro_CCL18	22.1634
Macro_CCL18	18.1428
Macro_FCGR3A	22.6499
Macro_CCL18	20.2589
Macro_CCL18	19.2217
Macro_FCGR3A	22.588
Macro_FCGR3A	22.673
Macro_SPP1	22.5249
Macro_CCL18	22.2278
Macro_SPP1	22.0283
Macro_SPP1	22.9739
Macro_FCGR3A	22.4934
Macro_SPP1	21.7551
Macro_CCL18	18.974
Macro_CCL18	18.4171
Macro_FCGR3A	22.2333
Macro_SPP1	22.9767
Macro_FCGR3A	22.954
Macro_SPP1	22.8085
Macro_SPP1	22.1505
Macro_CCL18	17.5969
Macro_FCGR3A	22.207
Macro_CCL18	17.2729
Macro_SPP1	22.0639
Macro_SPP1	22.1981
Macro_SPP1	22.6452
Macro_SPP1	19.8373
Macro_CCL18	18.9667
Macro_SPP1	22.0168
Macro_SPP1	22.1973
Macro_SPP1	23.5259
Macro_SPP1	22.4078
Macro_SPP1	23.0352
Macro_SPP1	23.2573
Macro_FCGR3A	19.9141
Macro_FCGR3A	22.2876
Macro_SPP1	22.6424
Macro_CCL18	19.7619
Macro_CCL18	16.8814
Macro_SPP1	22.0456
Macro_FCGR3A	22.4231
Macro_SPP1	20.7361
Macro_FCN1	10.4156
Macro_SPP1	22.3098
Macro_FCGR3A	22.4363
Macro_CCL18	22.0772
Macro_SPP1	19.8445
Macro_SPP1	22.019
Macro_FCGR3A	22.6252
Macro_SPP1	22.4321
Macro_FCGR3A	23.1302
Macro_FCN1	16.3272
Macro_SPP1	22.0044
Macro_SPP1	22.0011
Macro_SPP1	22.4744
Macro_CCL18	17.0077
Macro_CCL18	17.3305
Macro_SPP1	22.2492
Macro_SPP1	22.4308
Macro_SPP1	22.1045
Macro_SPP1	22.2608
Macro_SPP1	22.3602
Macro_SPP1	22.0081
Macro_FCGR3A	22.4439
Macro_SPP1	22.8873
Macro_CCL18	12.6261
Macro_SPP1	21.2278
Macro_SPP1	23.2851
Macro_SPP1	22.4802
Macro_FCGR3A	21.5044
Macro_SPP1	22.9164
Macro_FCGR3A	22.1896
Macro_SPP1	23.1893
Macro_SPP1	21.7483
Macro_SPP1	22.5735
Macro_FCGR3A	22.8275
Macro_SPP1	21.2238
Macro_SPP1	22.7697
Macro_SPP1	17.5782
Macro_CCL18	18.709
Macro_SPP1	22.2737
Macro_SPP1	22.3196
Macro_SPP1	23.0332
Macro_FCGR3A	22.6327
Macro_SPP1	22.5637
Macro_SPP1	22.9532
Macro_SPP1	22.7419
Macro_SPP1	22.01
Macro_SPP1	22.9255
Macro_SPP1	22.4137
Macro_CCL18	16.2612
Macro_SPP1	22.9671
Macro_CCL18	15.0684
Macro_SPP1	22.2463
Macro_SPP1	22.2864
Macro_SPP1	22.8467
Macro_FCGR3A	22.0907
Macro_SPP1	20.7356
Macro_FCN1	18.9664
Macro_SPP1	22.2754
Macro_CCL18	22.5243
Macro_SPP1	22.4656
Macro_FCGR3A	20.4398
Macro_SPP1	22.4871
Macro_CCL18	20.8265
Macro_CCL18	22.1618
Macro_SPP1	22.1824
Macro_FCGR3A	22.2417
Macro_SPP1	22.5371
Macro_CCL18	22.1285
Macro_FCGR3A	22.5398
Macro_CCL18	18.152
Macro_SPP1	22.9898
Macro_SPP1	22.5629
Macro_SPP1	22.7256
Macro_FCGR3A	22.303
Macro_SPP1	22.3075
Macro_CCL18	22.132
Macro_SPP1	22.1395
Macro_CCL18	15.6958
Macro_CCL18	18.393
Macro_SPP1	22.2005
Macro_CCL18	13.1796
Macro_SPP1	22.6267
Macro_CCL18	20.2905
Macro_SPP1	22.2173
Macro_CCL18	22.1182
Macro_SPP1	22.5809
Macro_SPP1	22.1343
Macro_SPP1	22.4271
Macro_SPP1	22.9982
Macro_SPP1	23.1276
Macro_SPP1	21.5657
Macro_SPP1	21.9904
Macro_SPP1	22.6303
Macro_SPP1	23.0454
Macro_SPP1	22.2731
Macro_SPP1	22.7254
Macro_FCGR3A	22.188
Macro_SPP1	20.9633
Macro_CCL18	18.4219
Macro_SPP1	22.334
Macro_CCL18	16.2552
Macro_SPP1	22.1851
Macro_SPP1	22.5365
Macro_SPP1	22.0928
Macro_FCGR3A	22.1484
Macro_SPP1	22.5801
Macro_FCN1	17.3735
Macro_FCN1	10.4029
Macro_SPP1	23.0052
Macro_SPP1	22.4071
Macro_SPP1	22.4194
Macro_CCL18	18.9743
Macro_CCL18	20.0408
Macro_CCL18	12.3496
Macro_SPP1	20.4666
Macro_SPP1	22.7329
Macro_SPP1	22.2114
Macro_SPP1	22.7472
Macro_CCL18	21.1139
Macro_SPP1	22.4289
Macro_FCGR3A	22.3837
Macro_CCL18	19.7715
Macro_SPP1	22.3977
Macro_CCL18	20.5305
Macro_SPP1	22.0642
Macro_CCL18	19.2338
Macro_FCGR3A	22.3755
Macro_SPP1	23.0695
Macro_CCL18	16.2364
Macro_SPP1	22.064
Macro_FCGR3A	22.1161
Macro_CCL18	18.4241
Macro_CCL18	18.1444
Macro_SPP1	22.1965
Macro_FCN1	19.8913
Macro_SPP1	22.5936
Macro_SPP1	22.3349
Macro_SPP1	22.7078
Macro_FCGR3A	22.1816
Macro_CCL18	19.2417
Macro_SPP1	22.3754
Macro_SPP1	22.0232
Macro_SPP1	22.2658
Macro_CCL18	12.3462
Macro_SPP1	22.3929
Macro_SPP1	22.6771
Macro_CCL18	17.9003
Macro_SPP1	22.13
Macro_CCL18	22.3833
Macro_SPP1	22.3402
Macro_FCGR3A	22.2824
Macro_CCL18	13.7196
Macro_SPP1	22.4072
Macro_SPP1	22.6207
Macro_FCGR3A	22.454
Macro_SPP1	19.834
Macro_CCL18	13.1741
Macro_SPP1	22.6411
Macro_SPP1	22.686
Macro_SPP1	22.7558
Macro_CCL18	15.9044
Macro_SPP1	22.3038
Macro_CCL18	14.2826
Macro_SPP1	22.3414
Macro_SPP1	22.4297
Macro_SPP1	21.9879
Macro_FCGR3A	22.1754
Macro_SPP1	22.3111
Macro_FCGR3A	22.5015
Macro_SPP1	22.9929
Macro_SPP1	22.9854
Macro_FCGR3A	22.3242
Macro_SPP1	22.2967
Macro_CCL18	22.2124
Macro_FCGR3A	22.6562
Macro_FCN1	9.43821
Macro_SPP1	23.5298
Macro_SPP1	23.154
Macro_SPP1	22.8914
Macro_SPP1	22.4073
Macro_SPP1	22.4875
Macro_FCGR3A	22.4379
Macro_FCGR3A	22.3149
Macro_SPP1	22.6887
Macro_SPP1	22.5655
Macro_SPP1	20.9774
Macro_CCL18	19.7978
Macro_CCL18	19.2484
Macro_SPP1	22.6252
Macro_SPP1	22.6494
Macro_FCN1	17.3054
Macro_SPP1	22.4419
Macro_SPP1	22.9472
Macro_SPP1	22.9568
Macro_CCL18	17.0199
Macro_FCGR3A	22.5547
Macro_SPP1	21.7607
Macro_SPP1	22.5473
Macro_FCN1	10.9844
Macro_FCGR3A	22.4764
Macro_CCL18	16.1863
Macro_SPP1	22.312
Macro_FCGR3A	20.9888
Macro_CCL18	17.3643
Macro_SPP1	22.2167
Macro_SPP1	22.2362
Macro_SPP1	21.7434
Macro_SPP1	19.8752
Macro_FCGR3A	22.2584
Macro_FCGR3A	22.6572
Macro_SPP1	19.5643
Macro_FCGR3A	22.6311
Macro_SPP1	22.4043
Macro_SPP1	22.7633
Macro_CCL18	17.0518
Macro_SPP1	22.5437
Macro_CCL18	16.7476
Macro_FCN1	17.3245
Macro_SPP1	22.6477
Macro_SPP1	22.7122
Macro_FCN1	8.16399
Macro_FCN1	12.1797
Macro_FCGR3A	22.5143
Macro_SPP1	22.7559
Macro_SPP1	21.9881
Macro_SPP1	19.8131
Macro_CCL18	22.3874
Macro_FCN1	12.8986
Macro_CCL18	22.3742
Macro_SPP1	22.1365
Macro_FCN1	8.48242
Macro_SPP1	22.4956
Macro_CCL18	20.8058
Macro_SPP1	20.9887
Macro_SPP1	19.9051
Macro_SPP1	20.9934
Macro_FCN1	0.750219
Macro_SPP1	22.3516
Macro_SPP1	22.4291
Macro_FCN1	14.3412
Macro_FCN1	22.2158
Macro_CCL18	19.7914
Macro_FCN1	10.2976
Macro_FCGR3A	22.4197
Macro_SPP1	22.1302
Macro_FCN1	1.82855
Macro_SPP1	22.3906
Macro_FCN1	0.517733
Macro_SPP1	20.9782
Macro_SPP1	22.7187
Macro_SPP1	22.8805
Macro_FCN1	0.839611
Macro_SPP1	14.4074
Macro_SPP1	13.8327
Macro_SPP1	22.2127
Macro_FCGR3A	22.3488
Macro_SPP1	20.723
Macro_FCN1	16.2124
Macro_FCN1	10.2536
Macro_SPP1	22.722
Macro_FCGR3A	22.2092
Macro_FCGR3A	21.8691
Macro_CCL18	22.2106
Macro_SPP1	22.2507
Macro_FCN1	12.8953
Macro_FCGR3A	22.4078
Macro_SPP1	22.8737
Macro_FCN1	2.40813
Macro_SPP1	21.9855
Macro_CCL18	13.7232
Macro_SPP1	22.4042
Macro_SPP1	22.5726
Macro_SPP1	22.3742
Macro_FCGR3A	22.2395
Macro_FCGR3A	22.4403
Macro_FCN1	16.5348
Macro_CCL18	16.8065
Macro_SPP1	19.8602
Macro_CCL18	18.1025
Macro_SPP1	19.8031
Macro_CCL18	15.8921
Macro_SPP1	21.7244
Macro_SPP1	22.7095
Macro_FCN1	0.661384
Macro_SPP1	22.4055
Macro_SPP1	19.7544
Macro_FCGR3A	22.3133
Macro_SPP1	22.3829
Macro_SPP1	22.6831
Macro_SPP1	21.7412
Macro_CCL18	19.2425
Macro_FCGR3A	22.7095
Macro_SPP1	22.4722
Macro_SPP1	22.0142
Macro_SPP1	22.8434
Macro_CCL18	17.6047
Macro_FCGR3A	22.5379
Macro_CCL18	16.7461
Macro_SPP1	22.7775
Macro_SPP1	22.5234
Macro_SPP1	22.2605
Macro_FCGR3A	22.5691
Macro_SPP1	22.8103
Macro_SPP1	19.8736
Macro_SPP1	22.0692
Macro_CCL18	16.9973
Macro_FCN1	10.0525
Macro_SPP1	22.1543
Macro_SPP1	22.3295
Macro_SPP1	22.8557
Macro_SPP1	22.438
Macro_FCGR3A	22.419
Macro_SPP1	22.1673
Macro_SPP1	23.3394
Macro_CCL18	18.4246
Macro_FCGR3A	19.9109
Macro_SPP1	21.4797
Macro_SPP1	22.6428
Macro_SPP1	22.3607
Macro_SPP1	22.7409
Macro_SPP1	22.9541
Macro_FCN1	8.19892
Macro_FCGR3A	22.6783
Macro_CCL18	19.4997
Macro_FCN1	16.9099
Macro_FCN1	11.9518
Macro_SPP1	22.2738
Macro_SPP1	20.2167
Macro_SPP1	22.4985
Macro_SPP1	22.3829
Macro_SPP1	22.3691
Macro_FCGR3A	22.3506
Macro_SPP1	16.3049
Macro_FCGR3A	22.2524
Macro_FCN1	1.61325
Macro_SPP1	22.687
Macro_CCL18	18.4293
Macro_SPP1	22.9132
Macro_SPP1	22.3525
Macro_SPP1	23.2166
Macro_SPP1	22.6936
Macro_SPP1	22.5687
Macro_SPP1	22.5064
Macro_CCL18	15.6483
Macro_SPP1	22.9019
Macro_FCN1	12.3798
Macro_SPP1	22.2709
Macro_SPP1	22.581
Macro_SPP1	17.6285
Macro_FCN1	10.6307
Macro_SPP1	22.2567
Macro_SPP1	22.0866
Macro_SPP1	22.0245
Macro_SPP1	23.0289
Macro_CCL18	18.4114
Macro_CCL18	18.6896
Macro_SPP1	22.6389
Macro_FCN1	10.13
Macro_SPP1	22.3247
Macro_SPP1	22.9933
Macro_FCN1	15.3936
Macro_SPP1	23.1889
Macro_SPP1	22.2881
Macro_SPP1	23.3077
Macro_SPP1	22.3788
Macro_SPP1	22.1504
Macro_SPP1	22.2003
Macro_SPP1	22.4604
Macro_SPP1	23.47
Macro_FCGR3A	20.7254
Macro_SPP1	22.2437
Macro_FCN1	8.45868
Macro_CCL18	15.9533
Macro_SPP1	23.1479
Macro_SPP1	22.8149
Macro_FCN1	10.1302
Macro_SPP1	23.3562
Macro_FCGR3A	22.0576
Macro_FCGR3A	22.7648
Macro_FCGR3A	22.8806
Macro_SPP1	22.6953
Macro_CCL18	22.349
Macro_FCN1	10.4101
Macro_SPP1	22.2551
Macro_SPP1	22.1161
Macro_CCL18	17.3317
Macro_SPP1	22.2294
Macro_SPP1	22.166
Macro_SPP1	21.7477
Macro_FCGR3A	22.2687
Macro_SPP1	22.6234
Macro_FCN1	0.751559
Macro_FCN1	10.1048
Macro_SPP1	22.1115
Macro_FCGR3A	22.4966
Macro_SPP1	22.7479
Macro_SPP1	22.0082
Macro_FCN1	15.7972
Macro_FCGR3A	22.9756
Macro_SPP1	22.5659
Macro_FCN1	8.19892
Macro_FCGR3A	21.9966
Macro_FCGR3A	22.2459
Macro_SPP1	22.6825
Macro_SPP1	17.4569
Macro_SPP1	22.4071
Macro_FCGR3A	22.4954
Macro_SPP1	22.5601
Macro_SPP1	23.0782
Macro_FCGR3A	22.2168
Macro_SPP1	21.211
Macro_SPP1	18.1858
Macro_SPP1	22.9911
Macro_SPP1	22.5416
Macro_CCL18	17.6205
Macro_SPP1	22.4495
Macro_SPP1	22.5312
Macro_FCN1	0.799286
Macro_SPP1	22.8384
Macro_FCGR3A	22.4023
Macro_CCL18	21.8538
Macro_SPP1	22.6163
Macro_CCL18	17.0396
Macro_CCL18	17.858
Macro_FCN1	10.0124
Macro_SPP1	22.8574
Macro_SPP1	23.0005
Macro_SPP1	22.4533
Macro_FCGR3A	22.2057
Macro_SPP1	23.015
Macro_SPP1	22.8764
Macro_SPP1	22.979
Macro_SPP1	22.5481
Macro_FCN1	15.8809
Macro_SPP1	22.7491
Macro_SPP1	18.9243
Macro_FCN1	10.1048
Macro_CCL18	18.6927
Macro_SPP1	22.2928
Macro_SPP1	23.0001
Macro_SPP1	22.0203
Macro_CCL18	13.9952
Macro_SPP1	22.5401
Macro_CCL18	18.176
Macro_CCL18	17.8784
Macro_SPP1	22.4282
Macro_CCL18	15.6841
Macro_FCN1	16.9157
Macro_SPP1	23.3101
Macro_FCN1	11.9543
Macro_CCL18	19.5043
Macro_CCL18	22.1908
Macro_CCL18	19.7626
Macro_SPP1	20.9736
Macro_SPP1	23.23
Macro_SPP1	22.318
Macro_FCN1	10.247
Macro_SPP1	19.5143
Macro_FCN1	10.3169
Macro_SPP1	22.3202
Macro_FCN1	17.0831
Macro_FCN1	10.2549
Macro_SPP1	22.5311
Macro_FCN1	10.0915
Macro_SPP1	22.1666
Macro_SPP1	22.0555
Macro_SPP1	19.8761
Macro_SPP1	22.3579
Macro_SPP1	22.7818
Macro_SPP1	23.1256
Macro_SPP1	22.221
Macro_CCL18	15.9366
Macro_FCGR3A	22.7094
Macro_SPP1	22.3275
Macro_SPP1	22.0615
Macro_CCL18	13.9972
Macro_FCGR3A	22.5505
Macro_CCL18	21.0926
Macro_CCL18	18.956
Macro_FCGR3A	22.4616
Macro_CCL18	15.9328
Macro_SPP1	23.294
Macro_SPP1	22.4651
Macro_CCL18	20.5922
Macro_SPP1	19.8558
Macro_CCL18	13.7116
Macro_FCGR3A	22.4949
Macro_SPP1	22.0472
Macro_FCN1	9.90212
Macro_CCL18	16.7595
Macro_SPP1	22.5059
Macro_FCN1	8.8768
Macro_SPP1	22.1139
Macro_CCL18	16.7115
Macro_FCGR3A	22.043
Macro_SPP1	15.4997
Macro_SPP1	22.7138
Macro_SPP1	22.2379
Macro_SPP1	22.07
Macro_SPP1	22.3702
Macro_CCL18	17.026
Macro_CCL18	17.0746
Macro_FCN1	1.59132
Macro_SPP1	22.8798
Macro_SPP1	19.2271
Macro_SPP1	22.2409
Macro_FCN1	10.2959
Macro_CCL18	17.8778
Macro_FCN1	7.40224
Macro_FCGR3A	22.576
Macro_FCN1	10.1469
Macro_SPP1	22.4925
Macro_FCGR3A	22.3434
Macro_SPP1	22.8671
Macro_SPP1	20.4089
Macro_CCL18	21.1012
Macro_FCGR3A	20.9915
Macro_CCL18	20.8333
Macro_FCN1	16.888
Macro_SPP1	22.0973
Macro_FCN1	10.0573
Macro_SPP1	22.7726
Macro_SPP1	21.223
Macro_SPP1	23.0082
Macro_FCGR3A	22.7955
Macro_SPP1	22.3258
Macro_FCN1	1.27649
Macro_SPP1	22.9007
Macro_SPP1	22.5258
Macro_SPP1	22.0317
Macro_SPP1	21.2358
Macro_FCGR3A	19.9357
Macro_SPP1	22.2539
Macro_SPP1	22.5629
Macro_CCL18	19.259
Macro_CCL18	19.7772
Macro_SPP1	20.4471
Macro_SPP1	20.0521
Macro_SPP1	22.661
Macro_CCL18	20.0523
Macro_CCL18	14.5621
Macro_SPP1	22.1518
Macro_SPP1	18.5125
Macro_FCGR3A	22.5158
Macro_SPP1	22.7906
Macro_CCL18	13.1644
Macro_SPP1	21.9998
Macro_FCN1	19.7899
Macro_SPP1	22.2281
Macro_SPP1	22.8343
Macro_CCL18	14.0019
Macro_FCGR3A	22.4887
Macro_SPP1	22.6612
Macro_FCGR3A	22.3942
Macro_FCGR3A	22.2154
Macro_FCN1	8.20156
Macro_SPP1	22.5749
Macro_FCGR3A	22.5312
Macro_CCL18	22.4018
Macro_SPP1	22.8979
Macro_FCGR3A	22.374
Macro_CCL18	9.70477
Macro_SPP1	22.5459
Macro_SPP1	22.8809
Macro_FCN1	10.2372
Macro_CCL18	22.4647
Macro_SPP1	22.2433
Macro_SPP1	22.7095
Macro_CCL18	17.0814
Macro_CCL18	20.0568
Macro_SPP1	22.7165
Macro_SPP1	22.6819
Macro_SPP1	18.932
Macro_SPP1	22.9416
Macro_FCGR3A	19.8878
Macro_SPP1	23.0089
Macro_SPP1	16.4701
Macro_SPP1	23.2486
Macro_SPP1	22.7777
Macro_SPP1	22.5056
Macro_SPP1	20.5552
Macro_CCL18	17.5865
Macro_SPP1	22.7393
Macro_SPP1	22.435
Macro_CCL18	19.4701
Macro_FCGR3A	21.0638
Macro_FCN1	16.4565
Macro_SPP1	22.2718
Macro_CCL18	19.1911
Macro_SPP1	21.3123
Macro_SPP1	23.2138
Macro_SPP1	20.5637
Macro_SPP1	22.1646
Macro_SPP1	22.9117
Macro_CCL18	21.5834
Macro_SPP1	23.0672
Macro_SPP1	22.2722
Macro_SPP1	22.6528
Macro_FCGR3A	22.39
Macro_SPP1	19.8842
Macro_SPP1	20.7968
Macro_SPP1	23.2367
Macro_FCN1	10.402
Macro_SPP1	22.892
Macro_SPP1	22.1491
Macro_SPP1	22.4435
Macro_SPP1	22.2934
Macro_FCN1	18.3814
Macro_FCN1	15.2514
Macro_SPP1	22.2456
Macro_SPP1	22.7341
Macro_SPP1	22.7134
Macro_SPP1	22.5492
Macro_SPP1	21.5694
Macro_SPP1	23.2321
Macro_SPP1	22.2481
Macro_SPP1	22.1319
Macro_SPP1	21.3369
Macro_SPP1	22.1426
Macro_SPP1	22.9744
Macro_SPP1	22.9385
Macro_SPP1	20.8258
Macro_FCN1	15.6342
Macro_SPP1	21.0541
Macro_SPP1	22.2379
Macro_SPP1	22.8014
Macro_SPP1	22.2948
Macro_SPP1	22.2585
Macro_SPP1	22.3786
Macro_CCL18	20.8039
Macro_SPP1	22.6009
Macro_SPP1	22.443
Macro_SPP1	22.4184
Macro_SPP1	22.3928
Macro_CCL18	14.2763
Macro_SPP1	22.8931
Macro_SPP1	21.0594
Macro_CCL18	17.8429
Macro_SPP1	22.5572
Macro_SPP1	22.4328
Macro_SPP1	22.0877
Macro_SPP1	22.1349
Macro_SPP1	22.6855
Macro_CCL18	19.4778
Macro_CCL18	20.027
Macro_SPP1	22.1457
Macro_SPP1	22.7632
Macro_SPP1	22.7785
Macro_SPP1	22.2194
Macro_SPP1	22.5501
Macro_FCGR3A	22.2659
Macro_SPP1	22.756
Macro_FCGR3A	23.0235
Macro_FCGR3A	21.8368
Macro_SPP1	22.6505
Macro_SPP1	23.1531
Macro_SPP1	22.097
Macro_SPP1	23.1967
Macro_SPP1	22.1017
Macro_SPP1	22.5054
Macro_SPP1	22.6546
Macro_FCN1	19.8742
Macro_SPP1	22.319
Macro_FCN1	9.38165
Macro_SPP1	23.0194
Macro_SPP1	22.4281
Macro_CCL18	17.0134
Macro_FCGR3A	22.2353
Macro_SPP1	17.5818
Macro_SPP1	19.7547
Macro_FCN1	15.635
Macro_CCL18	21.0076
Macro_SPP1	22.8763
Macro_SPP1	20.5167
Macro_CCL18	20.2953
Macro_SPP1	22.5164
Macro_SPP1	23.0234
Macro_CCL18	21.3251
Macro_SPP1	22.1311
Macro_SPP1	23.1868
Macro_SPP1	18.6518
Macro_SPP1	22.2033
Macro_SPP1	22.5673
Macro_SPP1	22.8731
Macro_SPP1	22.0293
Macro_CCL18	20.8238
Macro_SPP1	20.7963
Macro_SPP1	22.0952
Macro_SPP1	18.641
Macro_SPP1	22.4733
Macro_SPP1	22.6636
Macro_SPP1	22.9551
Macro_SPP1	20.0161
Macro_SPP1	22.6189
Macro_SPP1	22.3854
Macro_SPP1	22.4559
Macro_SPP1	22.6726
Macro_SPP1	23.2776
Macro_FCGR3A	22.6862
Macro_SPP1	22.1598
Macro_SPP1	22.4618
Macro_SPP1	22.475
Macro_CCL18	21.3231
Macro_CCL18	22.4399
Macro_SPP1	22.474
Macro_SPP1	22.3115
Macro_SPP1	22.1013
Macro_SPP1	23.067
Macro_SPP1	18.9213
Macro_SPP1	22.219
Macro_SPP1	22.1632
Macro_SPP1	22.4227
Macro_SPP1	22.7642
Macro_SPP1	22.1451
Macro_SPP1	22.0882
Macro_FCGR3A	22.7366
Macro_SPP1	22.8216
Macro_SPP1	22.1476
Macro_SPP1	22.3719
Macro_SPP1	22.9615
Macro_SPP1	22.3642
Macro_SPP1	18.3735
Macro_SPP1	22.3129
Macro_SPP1	22.5898
Macro_FCGR3A	22.4569
Macro_SPP1	22.582
Macro_FCGR3A	22.3436
Macro_SPP1	20.3384
Macro_SPP1	22.5406
Macro_SPP1	23.2596
Macro_SPP1	22.7359
Macro_SPP1	22.3018
Macro_CCL18	16.9995
Macro_SPP1	22.2277
Macro_SPP1	22.6267
Macro_SPP1	22.6732
Macro_SPP1	22.256
Macro_SPP1	22.2496
Macro_SPP1	22.4578
Macro_CCL18	19.76
Macro_SPP1	22.6979
Macro_SPP1	22.7148
Macro_SPP1	22.7465
Macro_CCL18	18.1041
Macro_FCGR3A	23.3448
Macro_SPP1	22.6201
Macro_CCL18	17.8467
Macro_SPP1	17.0095
Macro_SPP1	21.2475
Macro_SPP1	22.9194
Macro_SPP1	22.1518
Macro_SPP1	22.4046
Macro_SPP1	22.4811
Macro_SPP1	22.9303
Macro_SPP1	22.0891
Macro_SPP1	22.8321
Macro_FCN1	11.7792
Macro_SPP1	22.3699
Macro_SPP1	22.5853
Macro_FCGR3A	22.702
Macro_SPP1	23.2815
Macro_SPP1	22.5119
Macro_SPP1	19.1878
Macro_SPP1	22.162
Macro_SPP1	22.2235
Macro_SPP1	23.4736
Macro_SPP1	22.6535
Macro_SPP1	20.5127
Macro_FCGR3A	22.6549
Macro_SPP1	22.2812
Macro_SPP1	22.3382
Macro_SPP1	22.3489
Macro_SPP1	21.2595
Macro_SPP1	22.5081
Macro_SPP1	22.0729
Macro_SPP1	22.7736
Macro_SPP1	22.9099
Macro_CCL18	17.5682
Macro_SPP1	23.2532
Macro_CCL18	16.7408
Macro_SPP1	22.211
Macro_SPP1	22.2241
Macro_SPP1	23.1779
Macro_SPP1	20.5489
Macro_SPP1	22.5866
Macro_SPP1	21.3341
Macro_CCL18	17.5787
Macro_SPP1	22.6841
Macro_SPP1	22.2183
Macro_FCN1	17.6436
Macro_FCN1	14.0916
Macro_SPP1	22.5747
Macro_SPP1	23.4337
Macro_CCL18	16.4796
Macro_SPP1	23.2315
Macro_SPP1	22.8972
Macro_SPP1	22.2769
Macro_SPP1	21.0492
Macro_SPP1	23.1676
Macro_SPP1	21.3369
Macro_SPP1	22.0874
Macro_SPP1	22.3098
Macro_SPP1	22.2486
Macro_FCGR3A	22.9692
Macro_SPP1	22.1223
Macro_SPP1	22.8529
Macro_SPP1	20.5157
Macro_FCGR3A	22.3069
Macro_SPP1	22.2599
Macro_FCGR3A	22.7668
Macro_FCGR3A	22.7496
Macro_SPP1	23.3085
Macro_FCGR3A	22.151
Macro_FCN1	18.1459
Macro_SPP1	22.1526
Macro_FCGR3A	19.3155
Macro_SPP1	23.0524
Macro_FCN1	9.56792
Macro_SPP1	22.3224
Macro_SPP1	22.3347
Macro_SPP1	22.6144
Macro_SPP1	22.1719
Macro_SPP1	22.1877
Macro_SPP1	21.5025
Macro_FCN1	12.3435
Macro_SPP1	23.2914
Macro_FCN1	16.4671
Macro_SPP1	16.7491
Macro_SPP1	23.1122
Macro_SPP1	22.8056
Macro_SPP1	22.4075
Macro_FCGR3A	22.384
Macro_SPP1	22.6631
Macro_SPP1	18.9131
Macro_SPP1	22.3088
Macro_SPP1	22.8668
Macro_SPP1	21.5709
Macro_CCL18	17.0167
Macro_SPP1	22.1262
Macro_SPP1	23.0088
Macro_SPP1	22.2651
Macro_SPP1	23.0062
Macro_SPP1	22.2853
Macro_SPP1	22.3581
Macro_SPP1	22.2785
Macro_SPP1	19.8746
Macro_SPP1	22.7428
Macro_SPP1	22.3248
Macro_SPP1	22.7969
Macro_SPP1	21.5918
Macro_SPP1	23.2999
Macro_SPP1	19.743
Macro_SPP1	22.0673
Macro_SPP1	17.1147
Macro_FCGR3A	22.132
Macro_SPP1	22.8741
Macro_SPP1	22.6442
Macro_CCL18	15.6384
Macro_SPP1	22.7897
Macro_SPP1	22.3933
Macro_SPP1	22.853
Macro_SPP1	22.2494
Macro_SPP1	22.2649
Macro_CCL18	19.1922
Macro_SPP1	22.0709
Macro_SPP1	22.2336
Macro_SPP1	21.8259
Macro_SPP1	22.4345
Macro_FCGR3A	21.7602
Macro_SPP1	22.6623
Macro_SPP1	23.0665
Macro_SPP1	22.826
Macro_SPP1	22.1409
Macro_SPP1	22.3874
[truncated: 5,115 more rows]
