# Supplementary material for: Developmental immune network of airway lymphocytes and innate immune cells in patients with stable COPD
Source: Front Immunol. 2025 Jun 16;16:1614655. doi: 10.3389/fimmu.2025.1614655 (PMC12206638; doi:10.3389/fimmu.2025.1614655)
Supplement: Supplementary file 8 [file DataSheet8.zip › Supplementary Tables/Table S9.xlsx]

## Sheet: Sheet1
Table S9. DEGs in macrophage subsets (COPD vs. HS)
cluster	p_val	avg_log2FC	pct.1	pct.2	p_val_adj	gene
Macro_SPP1	2.17127e-91	-1.31998	0.93	0.981	4.47434e-87	S100A4
Macro_SPP1	2.43302e-77	1.02187	0.979	0.932	5.01373e-73	CD63
Macro_SPP1	1.29438e-71	-2.21598	0.319	0.721	2.66733e-67	IL1B
Macro_SPP1	6.62683e-70	-1.58248	0.855	0.939	1.36559e-65	NFKBIA
Macro_SPP1	5.23308e-69	-0.833968	0.993	0.99	1.07838e-64	S100A6
Macro_SPP1	1.57871e-66	-0.895039	0.958	0.99	3.25324e-62	MT-ND4L
Macro_SPP1	3.63385e-65	-1.11792	0.815	0.932	7.48827e-61	JUNB
Macro_SPP1	9.09931e-64	0.948708	0.949	0.823	1.87509e-59	ASAH1
Macro_SPP1	9.82341e-64	-0.678944	0.934	0.975	2.02431e-59	ARPC1B
Macro_SPP1	7.56497e-63	-0.935833	0.872	0.958	1.55891e-58	TSPO
Macro_SPP1	1.03478e-60	-1.23655	0.6	0.894	2.13236e-56	LMNA
Macro_SPP1	1.39784e-59	0.715364	0.993	0.987	2.88052e-55	PSAP
Macro_SPP1	1.32908e-58	-1.71026	0.732	0.909	2.73884e-54	CRIP1
Macro_SPP1	2.99202e-58	-1.43307	0.159	0.534	6.16565e-54	EREG
Macro_SPP1	2.35244e-54	-1.10669	0.522	0.838	4.84768e-50	MCEMP1
Macro_SPP1	4.31731e-53	-1.35004	0.433	0.722	8.89668e-49	NFKBIZ
Macro_SPP1	2.26872e-51	-1.34409	0.216	0.568	4.67516e-47	DUSP2
Macro_SPP1	2.7957e-51	-1.58583	0.086	0.394	5.76111e-47	CRIP2
Macro_SPP1	2.01803e-50	1.37937	0.991	0.954	4.15855e-46	CSTB
Macro_SPP1	3.86742e-49	-0.709495	0.992	0.992	7.96959e-45	VIM
Macro_SPP1	7.79064e-48	-1.00952	0.691	0.871	1.60542e-43	CDKN1A
Macro_SPP1	6.96791e-47	3.31025	0.469	0.112	1.43588e-42	SPP1
Macro_SPP1	8.14079e-47	0.96545	0.68	0.327	1.67757e-42	CD48
Macro_SPP1	8.20691e-47	-1.63305	0.255	0.589	1.6912e-42	CXCL3
Macro_SPP1	8.6976e-47	-1.0443	0.804	0.897	1.79231e-42	PPP1R15A
Macro_SPP1	1.20775e-46	-0.821047	0.257	0.593	2.48882e-42	CSRNP1
Macro_SPP1	1.85408e-46	-0.369132	0.436	0.812	3.82071e-42	CXCL8
Macro_SPP1	2.14196e-46	0.75498	0.967	0.884	4.41394e-42	SDCBP
Macro_SPP1	3.27072e-45	1.14423	0.893	0.681	6.73997e-41	CTSL
Macro_SPP1	3.36619e-45	-0.763352	0.984	0.992	6.93672e-41	S100A10
Macro_SPP1	3.9096e-45	-0.900417	0.308	0.65	8.05652e-41	NR4A2
Macro_SPP1	4.49986e-45	-1.0106	0.758	0.903	9.27287e-41	STXBP2
Macro_SPP1	6.69341e-45	1.23539	0.592	0.2	1.37931e-40	SDS
Macro_SPP1	1.03101e-44	0.449763	0.984	0.99	2.12461e-40	UBA52
Macro_SPP1	4.50201e-44	-0.884413	0.919	0.956	9.2773e-40	MT-ATP8
Macro_SPP1	5.10198e-44	0.5883	0.984	0.97	1.05137e-39	NPC2
Macro_SPP1	8.77156e-44	-1.15129	0.582	0.808	1.80756e-39	ALDH2
Macro_SPP1	1.42776e-42	-1.01282	0.285	0.612	2.94219e-38	LINC00936
Macro_SPP1	2.39783e-42	0.645464	0.815	0.489	4.94121e-38	HLA-DRB5
Macro_SPP1	3.60809e-42	0.735073	0.986	0.987	7.4352e-38	CTSB
Macro_SPP1	5.25083e-42	1.08576	0.807	0.557	1.08204e-37	GPNMB
Macro_SPP1	8.41834e-42	1.0255	0.733	0.403	1.73477e-37	PLA2G7
Macro_SPP1	5.91885e-41	-1.08229	0.456	0.728	1.2197e-36	TNFAIP3
Macro_SPP1	7.14656e-41	-1.01639	0.75	0.863	1.47269e-36	AHNAK
Macro_SPP1	2.38445e-40	0.897219	0.926	0.812	4.91363e-36	LITAF
Macro_SPP1	6.13649e-40	0.51487	1	1	1.26455e-35	B2M
Macro_SPP1	6.15934e-40	-0.812333	0.934	0.954	1.26925e-35	TAGLN2
Macro_SPP1	1.31517e-39	-0.927742	0.117	0.399	2.71017e-35	OSM
Macro_SPP1	4.88749e-39	-0.767276	0.084	0.342	1.00716e-34	PDLIM1
Macro_SPP1	5.02462e-39	-0.75314	0.516	0.783	1.03542e-34	ALOX5
Macro_SPP1	9.54731e-39	-0.810708	0.456	0.732	1.96741e-34	KLF4
Macro_SPP1	1.22869e-38	1.38854	0.853	0.694	2.53195e-34	FABP5
Macro_SPP1	1.41334e-37	-0.85058	0.82	0.914	2.91247e-33	ZFP36
Macro_SPP1	1.807e-37	-1.9718	0.242	0.529	3.72368e-33	FN1
Macro_SPP1	3.06737e-37	-0.732276	0.516	0.817	6.32093e-33	ALOX5AP
Macro_SPP1	2.60615e-36	-0.797814	0.315	0.586	5.37049e-32	PNPLA6
Macro_SPP1	5.27464e-36	-0.674283	0.616	0.84	1.08695e-31	PYCARD
Macro_SPP1	1.38318e-35	1.01131	0.873	0.694	2.85033e-31	HSP90B1
Macro_SPP1	2.45722e-35	-0.795137	0.358	0.673	5.0636e-31	FOSB
Macro_SPP1	2.4773e-35	-0.621488	0.94	0.971	5.10497e-31	MT-ND5
Macro_SPP1	2.73911e-35	0.914512	0.679	0.378	5.64448e-31	STAT1
Macro_SPP1	4.90343e-35	0.969108	0.614	0.293	1.01045e-30	CYP27A1
Macro_SPP1	5.89109e-35	1.13393	0.752	0.506	1.21398e-30	WARS
Macro_SPP1	1.03264e-34	-0.688509	0.854	0.922	2.12797e-30	LRRFIP1
Macro_SPP1	2.44399e-33	0.768832	0.772	0.5	5.03633e-29	GK
Macro_SPP1	2.92369e-33	-0.631592	0.29	0.565	6.02485e-29	RARA
Macro_SPP1	4.71359e-33	0.609762	0.566	0.236	9.71329e-29	BCAT1
Macro_SPP1	5.68565e-33	-0.734254	0.559	0.766	1.17164e-28	PLEC
Macro_SPP1	7.37006e-33	-0.514753	0.07	0.297	1.51875e-28	LDLR
Macro_SPP1	7.61416e-33	1.66969	0.727	0.54	1.56905e-28	APOC1
Macro_SPP1	8.16085e-33	-0.659593	0.763	0.93	1.68171e-28	DUSP1
Macro_SPP1	9.32612e-33	-0.744368	0.678	0.84	1.92183e-28	ZFP36L2
Macro_SPP1	1.43726e-32	-1.14955	0.761	0.85	2.96176e-28	IER3
Macro_SPP1	1.61174e-32	0.594063	0.642	0.337	3.32132e-28	ATP6V1C1
Macro_SPP1	3.06003e-32	0.946459	0.804	0.567	6.3058e-28	PLEK
Macro_SPP1	3.07092e-32	0.428075	0.998	1	6.32824e-28	TPT1
Macro_SPP1	7.02354e-32	0.552056	0.919	0.857	1.44734e-27	RPL27A
Macro_SPP1	1.03623e-31	0.810937	0.862	0.66	2.13536e-27	SGK1
Macro_SPP1	1.21765e-31	0.687629	0.861	0.692	2.50922e-27	ATP6V1B2
Macro_SPP1	1.30125e-31	-0.697759	0.095	0.331	2.68149e-27	PTGS2
Macro_SPP1	1.32336e-31	-0.504567	0.918	0.975	2.72705e-27	COTL1
Macro_SPP1	1.96731e-31	-0.577124	0.977	0.996	4.05403e-27	MT-CYB
Macro_SPP1	2.60105e-31	0.734756	0.673	0.363	5.35998e-27	RAB20
Macro_SPP1	3.25719e-31	-0.720308	0.574	0.778	6.71209e-27	TKT
Macro_SPP1	6.05418e-31	-0.539711	0.867	0.932	1.24758e-26	FLNA
Macro_SPP1	8.97052e-31	1.14984	0.9	0.806	1.84856e-26	C15orf48
Macro_SPP1	1.12323e-30	-0.639906	0.755	0.907	2.31464e-26	LST1
Macro_SPP1	1.84157e-30	0.763025	0.9	0.787	3.79492e-26	CALR
Macro_SPP1	3.04959e-30	-0.885598	0.272	0.521	6.2843e-26	ZNF331
Macro_SPP1	3.43184e-30	-0.579566	0.541	0.747	7.07199e-26	FMNL1
Macro_SPP1	4.86647e-30	-0.726368	0.55	0.755	1.00283e-25	MAP3K8
Macro_SPP1	6.30714e-30	-0.624456	0.417	0.663	1.29971e-25	PDLIM7
Macro_SPP1	7.19078e-30	-0.663608	0.202	0.475	1.4818e-25	NR4A1
Macro_SPP1	9.15958e-30	0.709983	0.756	0.542	1.88751e-25	RALA
Macro_SPP1	9.76316e-30	0.924776	0.839	0.766	2.01189e-25	IGSF6
Macro_SPP1	1.09304e-29	-0.673517	0.505	0.715	2.25243e-25	DOK2
Macro_SPP1	1.15484e-29	2.00327	0.496	0.228	2.37979e-25	APOE
Macro_SPP1	2.29209e-29	0.759176	0.359	0.087	4.72332e-25	SLAMF7
Macro_SPP1	2.45577e-29	0.578928	0.759	0.487	5.0606e-25	RAB1A
Macro_SPP1	3.32526e-29	-0.352086	0.989	0.996	6.85236e-25	PFN1
Macro_SPP1	3.60694e-29	-0.644278	0.479	0.709	7.43283e-25	RGS19
Macro_SPP1	4.09344e-29	0.723927	0.601	0.3	8.43535e-25	FNIP2
Macro_SPP1	5.449e-29	-0.581809	0.604	0.84	1.12287e-24	C1orf162
Macro_SPP1	7.73865e-29	-0.58179	0.275	0.527	1.5947e-24	MOB3B
Macro_SPP1	9.21943e-29	0.73505	0.488	0.207	1.89985e-24	IL4I1
Macro_SPP1	1.26376e-28	-0.788698	0.392	0.641	2.60423e-24	VSIG4
Macro_SPP1	1.286e-28	-0.718051	0.582	0.76	2.65006e-24	PLP2
Macro_SPP1	1.89026e-28	0.722003	0.633	0.359	3.89526e-24	TMEM176B
Macro_SPP1	2.7661e-28	0.695545	0.496	0.222	5.70011e-24	HSD3B7
Macro_SPP1	6.12128e-28	-0.400199	0.982	0.996	1.26141e-23	MT-ND1
Macro_SPP1	7.4497e-28	-0.308419	0.998	1	1.53516e-23	S100A11
Macro_SPP1	1.23947e-27	-0.686136	0.453	0.703	2.55417e-23	VCAN
Macro_SPP1	1.27134e-27	-0.312436	0.989	0.996	2.61986e-23	OAZ1
Macro_SPP1	1.27545e-27	1.08852	0.536	0.264	2.62831e-23	CXCR4
Macro_SPP1	1.88895e-27	0.640484	0.353	0.093	3.89256e-23	HLA-DQA2
Macro_SPP1	3.42686e-27	0.563465	0.552	0.268	7.06173e-23	GNPDA1
Macro_SPP1	5.08153e-27	0.446209	0.987	0.977	1.04715e-22	ANXA5
Macro_SPP1	6.0477e-27	-1.32882	0.075	0.276	1.24625e-22	CCL20
Macro_SPP1	7.47235e-27	0.675877	0.537	0.255	1.53983e-22	TMEM176A
Macro_SPP1	1.41345e-26	0.59841	0.994	0.989	2.91269e-22	LGALS3
Macro_SPP1	1.67951e-26	-0.564312	0.725	0.865	3.46096e-22	VASP
Macro_SPP1	2.24154e-26	-0.683896	0.818	0.892	4.61913e-22	BTG1
Macro_SPP1	4.11866e-26	-0.46204	0.92	0.973	8.48733e-22	CALM1
Macro_SPP1	7.95466e-26	-0.6076	0.262	0.496	1.63922e-21	MXD1
Macro_SPP1	1.58873e-25	-0.553203	0.6	0.774	3.27389e-21	HCK
Macro_SPP1	1.63758e-25	0.576728	0.471	0.194	3.37456e-21	ABCA1
Macro_SPP1	1.70876e-25	-0.571558	0.455	0.698	3.52123e-21	LAT2
Macro_SPP1	2.6979e-25	-0.320234	0.053	0.23	5.55956e-21	SIRPB1
Macro_SPP1	3.29061e-25	-0.423166	0.063	0.249	6.78096e-21	AF213884.2
Macro_SPP1	3.3218e-25	0.422012	0.954	0.93	6.84523e-21	RPL7
Macro_SPP1	6.65232e-25	-0.923131	0.346	0.595	1.37084e-20	CXCL2
Macro_SPP1	7.65875e-25	0.364419	0.987	0.99	1.57824e-20	RPS27A
Macro_SPP1	1.39857e-24	-0.637987	0.61	0.741	2.88204e-20	NUTF2
Macro_SPP1	1.56558e-24	0.431242	0.953	0.924	3.22619e-20	RPS11
Macro_SPP1	1.59529e-24	-0.588639	0.159	0.384	3.28742e-20	PDE4B
Macro_SPP1	2.00134e-24	-0.591435	0.538	0.715	4.12416e-20	MYH9
Macro_SPP1	2.16664e-24	-0.541732	0.767	0.886	4.46479e-20	ARHGDIB
Macro_SPP1	2.59705e-24	-0.619434	0.687	0.835	5.35175e-20	CD52
Macro_SPP1	2.75671e-24	-0.298553	0.988	0.996	5.68075e-20	MT-CO3
Macro_SPP1	3.48908e-24	-0.535747	0.619	0.762	7.18995e-20	ENG
Macro_SPP1	4.34186e-24	0.710375	0.521	0.27	8.94728e-20	FCGR1A
Macro_SPP1	4.64266e-24	-0.644649	0.547	0.726	9.56713e-20	ANPEP
Macro_SPP1	6.31524e-24	-0.607181	0.728	0.838	1.30138e-19	MCL1
Macro_SPP1	8.26157e-24	0.676158	0.919	0.852	1.70246e-19	SEC61G
Macro_SPP1	9.65208e-24	0.735874	0.534	0.281	1.989e-19	MS4A4A
Macro_SPP1	1.08834e-23	0.464618	0.942	0.897	2.24274e-19	GSTO1
Macro_SPP1	1.1099e-23	0.609497	0.303	0.076	2.28716e-19	PLPP3
Macro_SPP1	1.68981e-23	0.697042	0.963	0.93	3.48219e-19	MIF
Macro_SPP1	1.77258e-23	-0.679881	0.169	0.384	3.65275e-19	PRDM1
Macro_SPP1	2.82393e-23	0.720463	0.729	0.534	5.81928e-19	PDIA6
Macro_SPP1	3.36187e-23	-0.540735	0.307	0.544	6.92781e-19	TIPARP
Macro_SPP1	3.43208e-23	-0.708813	0.765	0.882	7.07249e-19	S100A8
Macro_SPP1	3.49785e-23	0.714063	0.973	0.941	7.20802e-19	CTSD
Macro_SPP1	3.83927e-23	0.494295	0.317	0.089	7.91158e-19	OTOA
Macro_SPP1	4.70981e-23	0.583917	0.818	0.669	9.70551e-19	PDIA3
Macro_SPP1	4.9018e-23	-0.756685	0.207	0.422	1.01011e-18	DDIT4
Macro_SPP1	1.23446e-22	0.620494	0.763	0.557	2.54385e-18	LAP3
Macro_SPP1	1.23665e-22	0.471364	0.879	0.776	2.54835e-18	RPS20
Macro_SPP1	1.25363e-22	0.333971	0.99	0.983	2.58336e-18	RPL9
Macro_SPP1	1.94965e-22	0.455755	0.667	0.411	4.01764e-18	DNAJC15
Macro_SPP1	2.76838e-22	-0.318133	0.99	0.998	5.70481e-18	MT-CO1
Macro_SPP1	3.07391e-22	0.571394	0.835	0.663	6.3344e-18	BCAP31
Macro_SPP1	3.67558e-22	-0.656647	0.366	0.586	7.57426e-18	HBEGF
Macro_SPP1	3.77178e-22	-0.686438	0.174	0.378	7.7725e-18	NLRP3
Macro_SPP1	5.66614e-22	-0.555546	0.271	0.487	1.16762e-17	SPRED1
Macro_SPP1	5.76187e-22	0.506918	0.643	0.401	1.18735e-17	TNFRSF14
Macro_SPP1	1.07119e-21	0.376067	0.302	0.082	2.2074e-17	SLC1A3
Macro_SPP1	1.32186e-21	-0.478248	0.215	0.414	2.72395e-17	ADAM15
Macro_SPP1	1.41194e-21	0.333329	0.989	0.992	2.90959e-17	PTMA
Macro_SPP1	1.43324e-21	-0.803679	0.122	0.308	2.95347e-17	AQP3
Macro_SPP1	2.13482e-21	-0.50757	0.751	0.844	4.39923e-17	GNAI2
Macro_SPP1	3.17646e-21	-0.432871	0.319	0.527	6.54574e-17	NQO2
Macro_SPP1	3.84375e-21	0.937279	0.726	0.555	7.92082e-17	PLIN2
Macro_SPP1	6.82807e-21	0.424125	0.237	0.048	1.40706e-16	MREG
Macro_SPP1	7.05877e-21	-0.597224	0.612	0.808	1.4546e-16	LY6E
Macro_SPP1	1.22468e-20	-0.581964	0.419	0.582	2.52369e-16	CSK
Macro_SPP1	1.32739e-20	-0.54849	0.401	0.593	2.73535e-16	DIAPH1
Macro_SPP1	2.16989e-20	-0.519465	0.556	0.726	4.47149e-16	AKAP13
Macro_SPP1	2.17464e-20	-0.426878	0.171	0.369	4.48129e-16	SKI
Macro_SPP1	2.3265e-20	0.509841	0.547	0.297	4.79422e-16	SOAT1
Macro_SPP1	2.43109e-20	0.821518	0.962	0.93	5.00975e-16	HSP90AA1
Macro_SPP1	3.29794e-20	1.9931	0.184	0.019	6.79607e-16	SPINK1
Macro_SPP1	3.67938e-20	0.58391	0.957	0.903	7.5821e-16	ATP6V1G1
Macro_SPP1	4.83133e-20	0.586265	1	1	9.95592e-16	FTL
Macro_SPP1	4.91011e-20	-0.419639	0.128	0.312	1.01183e-15	RASGRP2
Macro_SPP1	5.19785e-20	-0.319132	0.023	0.146	1.07112e-15	IL1A
Macro_SPP1	6.11784e-20	0.354704	0.989	0.975	1.2607e-15	HLA-C
Macro_SPP1	6.46927e-20	-0.487621	0.706	0.831	1.33312e-15	GPCPD1
Macro_SPP1	6.51469e-20	-0.510179	0.313	0.502	1.34248e-15	IMPDH1
Macro_SPP1	9.1975e-20	-0.466935	0.811	0.892	1.89533e-15	FCGRT
Macro_SPP1	9.3466e-20	0.51899	0.549	0.308	1.92605e-15	ATP6V1A
Macro_SPP1	1.1594e-19	-0.460077	0.122	0.3	2.38918e-15	TCF7L2
Macro_SPP1	1.17323e-19	-0.435243	0.343	0.587	2.41768e-15	RETN
Macro_SPP1	2.54405e-19	-0.459493	0.727	0.848	5.24253e-15	RHOG
Macro_SPP1	2.66156e-19	-0.530419	0.435	0.601	5.48468e-15	AGPAT2
Macro_SPP1	2.72605e-19	0.448186	0.315	0.105	5.61757e-15	UGCG
Macro_SPP1	3.02774e-19	-0.65664	0.52	0.679	6.23927e-15	ADGRE5
Macro_SPP1	3.27515e-19	-0.498612	0.383	0.603	6.7491e-15	SEMA6B
Macro_SPP1	5.25713e-19	0.521172	0.701	0.489	1.08334e-14	MPP1
Macro_SPP1	6.87807e-19	-0.693322	0.241	0.445	1.41736e-14	G0S2
Macro_SPP1	7.7225e-19	0.427809	0.84	0.724	1.59138e-14	CD53
Macro_SPP1	9.96939e-19	0.596021	0.333	0.131	2.05439e-14	GBP2
Macro_SPP1	1.19443e-18	0.38795	0.954	0.941	2.46137e-14	RPL13A
Macro_SPP1	1.42886e-18	-0.505357	0.172	0.371	2.94445e-14	THBD
Macro_SPP1	2.04921e-18	-0.351723	0.096	0.257	4.2228e-14	GAS2L1
Macro_SPP1	2.17517e-18	0.458475	0.316	0.108	4.48238e-14	JAKMIP2
Macro_SPP1	2.20918e-18	0.553445	0.457	0.234	4.55246e-14	ERO1A
Macro_SPP1	2.69358e-18	0.907415	0.402	0.194	5.55067e-14	GBP1
Macro_SPP1	3.11914e-18	-0.586617	0.634	0.774	6.42761e-14	NCF1
Macro_SPP1	3.23977e-18	-0.511464	0.338	0.546	6.67618e-14	KDM6B
Macro_SPP1	3.31262e-18	-0.708893	0.094	0.266	6.82631e-14	THBS1
Macro_SPP1	3.50009e-18	-0.454035	0.818	0.875	7.21263e-14	GNB2
Macro_SPP1	4.16553e-18	0.350927	0.991	1	8.58391e-14	RPL39
Macro_SPP1	4.74676e-18	-0.224883	0.982	0.99	9.78166e-14	MT-ND3
Macro_SPP1	6.25209e-18	0.673308	0.989	0.964	1.28837e-13	SAT1
Macro_SPP1	8.36962e-18	-0.460235	0.681	0.8	1.72473e-13	TGFB1
Macro_SPP1	1.13924e-17	0.416279	0.357	0.146	2.34764e-13	GYPC
Macro_SPP1	1.16289e-17	-0.290825	0.99	1	2.39638e-13	MT-CO2
Macro_SPP1	1.24776e-17	0.347308	0.982	0.971	2.57125e-13	RPS2
Macro_SPP1	1.40146e-17	0.25561	0.988	0.994	2.88799e-13	GABARAP
Macro_SPP1	1.41636e-17	0.370596	0.189	0.032	2.9187e-13	AK4
Macro_SPP1	1.45278e-17	-0.464383	0.523	0.686	2.99374e-13	LRP1
Macro_SPP1	1.56897e-17	0.507192	0.608	0.388	3.23318e-13	ARFGAP3
Macro_SPP1	1.62108e-17	-0.438461	0.543	0.684	3.34057e-13	TUFM
Macro_SPP1	1.63003e-17	-0.415627	0.909	0.93	3.35899e-13	SPI1
Macro_SPP1	2.17233e-17	0.322206	0.958	0.937	4.47652e-13	RPL38
Macro_SPP1	2.17423e-17	0.692599	0.875	0.876	4.48044e-13	CD9
Macro_SPP1	2.76038e-17	-0.655316	0.789	0.827	5.68831e-13	PNRC1
Macro_SPP1	3.07568e-17	-0.493709	0.522	0.69	6.33806e-13	EIF4EBP1
Macro_SPP1	3.33622e-17	0.450005	0.934	0.913	6.87496e-13	PRDX1
Macro_SPP1	3.57357e-17	0.441836	0.282	0.093	7.36405e-13	RGL1
Macro_SPP1	4.33157e-17	-0.369187	0.112	0.272	8.92607e-13	PDLIM2
Macro_SPP1	5.72827e-17	0.489844	0.387	0.179	1.18043e-12	IL18BP
Macro_SPP1	6.17647e-17	0.353007	0.907	0.856	1.27279e-12	CDC42
Macro_SPP1	6.24985e-17	0.671169	0.571	0.354	1.28791e-12	ATF5
Macro_SPP1	6.75254e-17	-0.647503	0.03	0.143	1.3915e-12	ENHO
Macro_SPP1	7.97753e-17	0.625936	0.494	0.283	1.64393e-12	DRAM1
Macro_SPP1	8.02829e-17	0.600179	0.978	0.99	1.65439e-12	HLA-DRA
Macro_SPP1	1.00333e-16	0.410515	0.809	0.648	2.06756e-12	ARL6IP1
Macro_SPP1	1.06663e-16	0.519125	0.505	0.298	2.198e-12	GPR137B
Macro_SPP1	1.13596e-16	-0.51646	0.907	0.958	2.34086e-12	KLF6
Macro_SPP1	1.18943e-16	-0.949915	0.15	0.321	2.45106e-12	RNASE1
Macro_SPP1	1.55371e-16	0.361475	0.917	0.838	3.20174e-12	RPL23
Macro_SPP1	1.6129e-16	-0.4186	0.718	0.819	3.32369e-12	APRT
Macro_SPP1	1.66217e-16	-0.417835	0.239	0.42	3.42524e-12	FLOT2
Macro_SPP1	2.21997e-16	0.338793	0.172	0.027	4.5747e-12	SCIN
Macro_SPP1	2.77338e-16	0.325045	0.334	0.137	5.71511e-12	DFNA5
Macro_SPP1	3.12601e-16	-0.427911	0.595	0.76	6.44178e-12	COMT
Macro_SPP1	3.50118e-16	-0.481838	0.301	0.466	7.21488e-12	PTGER4
Macro_SPP1	4.01936e-16	-0.314644	0.079	0.221	8.2827e-12	RGS14
Macro_SPP1	4.28772e-16	-0.490897	0.548	0.713	8.83571e-12	CSF1R
Macro_SPP1	4.93659e-16	-0.442989	0.225	0.397	1.01728e-11	SLC7A5
Macro_SPP1	4.99851e-16	0.569374	0.49	0.274	1.03004e-11	CCRL2
Macro_SPP1	5.50479e-16	-0.388253	0.57	0.732	1.13437e-11	ACADVL
Macro_SPP1	5.65079e-16	0.38124	0.77	0.614	1.16446e-11	CAPZA1
Macro_SPP1	5.74591e-16	0.35104	0.977	0.96	1.18406e-11	RPL17
Macro_SPP1	7.11492e-16	0.390011	0.391	0.183	1.46617e-11	MRAS
Macro_SPP1	7.22914e-16	0.385538	0.44	0.234	1.48971e-11	STOM
Macro_SPP1	7.73244e-16	0.445494	0.793	0.705	1.59342e-11	HM13
Macro_SPP1	8.44066e-16	0.323669	0.158	0.021	1.73937e-11	LY9
Macro_SPP1	8.52197e-16	0.386642	0.916	0.871	1.75612e-11	PPIB
Macro_SPP1	1.01752e-15	0.462606	0.526	0.333	2.0968e-11	IFI16
Macro_SPP1	1.05723e-15	0.476095	0.835	0.692	2.17863e-11	C4orf3
Macro_SPP1	1.136e-15	-0.379111	0.725	0.888	2.34097e-11	OLR1
Macro_SPP1	1.16774e-15	-0.499846	0.418	0.589	2.40636e-11	MYO1G
Macro_SPP1	1.1869e-15	-0.380703	0.759	0.842	2.44585e-11	NDUFS5
Macro_SPP1	1.59827e-15	0.279023	0.185	0.038	3.29355e-11	HTRA4
Macro_SPP1	2.14257e-15	0.397181	0.532	0.316	4.41519e-11	RRAGC
Macro_SPP1	2.14735e-15	0.351594	0.234	0.068	4.42505e-11	CHST15
Macro_SPP1	2.46845e-15	-0.402839	0.311	0.477	5.08673e-11	SURF1
Macro_SPP1	2.56212e-15	-0.612223	0.598	0.717	5.27976e-11	EZR
Macro_SPP1	2.72521e-15	0.414911	0.943	0.903	5.61584e-11	CTSS
Macro_SPP1	2.82282e-15	-0.465623	0.29	0.452	5.81699e-11	CAMK1D
Macro_SPP1	3.61491e-15	0.425703	0.666	0.494	7.44925e-11	TRAM1
Macro_SPP1	3.94791e-15	-0.169938	0.722	0.916	8.13547e-11	HLA-DQB1
Macro_SPP1	4.2141e-15	0.291523	0.172	0.032	8.68399e-11	CHST7
Macro_SPP1	4.4463e-15	-0.264888	0.987	0.994	9.16248e-11	RPL12
Macro_SPP1	4.52399e-15	-0.387469	0.827	0.886	9.32259e-11	SAMHD1
Macro_SPP1	4.58821e-15	-0.437144	0.613	0.74	9.45493e-11	PRDX5
Macro_SPP1	4.83702e-15	-0.44259	0.336	0.504	9.96766e-11	RHBDD2
Macro_SPP1	5.18653e-15	-0.619931	0.275	0.451	1.06879e-10	OTUD1
Macro_SPP1	5.24358e-15	-0.456441	0.765	0.821	1.08054e-10	ZYX
Macro_SPP1	5.3922e-15	0.348009	0.918	0.865	1.11117e-10	ACTR3
Macro_SPP1	5.95054e-15	0.413977	0.308	0.127	1.22623e-10	GPAT3
Macro_SPP1	5.99914e-15	0.55257	0.659	0.481	1.23624e-10	OSBPL8
Macro_SPP1	6.11958e-15	0.438279	0.801	0.639	1.26106e-10	ARL8B
Macro_SPP1	6.69468e-15	0.3719	0.355	0.163	1.37957e-10	AMDHD2
Macro_SPP1	7.26879e-15	0.297229	0.986	0.985	1.49788e-10	RPL21
Macro_SPP1	7.79864e-15	-0.29011	0.633	0.781	1.60707e-10	HSPB1
Macro_SPP1	8.96567e-15	-0.453915	0.816	0.859	1.84756e-10	CD99
Macro_SPP1	9.33754e-15	-0.368174	0.135	0.293	1.92419e-10	ZC3H12A
Macro_SPP1	1.05152e-14	0.522113	0.912	0.825	2.16686e-10	BCL2A1
Macro_SPP1	1.53017e-14	-0.228279	0.049	0.165	3.15321e-10	ADRB2
Macro_SPP1	1.73339e-14	-0.301837	0.983	0.992	3.572e-10	RPLP0
Macro_SPP1	1.77557e-14	0.376021	0.551	0.337	3.65891e-10	EFR3A
Macro_SPP1	1.78147e-14	0.771866	0.656	0.5	3.67108e-10	LIPA
Macro_SPP1	1.8124e-14	0.348213	0.931	0.903	3.73482e-10	HNRNPA1
Macro_SPP1	1.87209e-14	0.390247	0.83	0.73	3.85783e-10	CMTM6
Macro_SPP1	3.27675e-14	-0.280648	0.938	0.968	6.75241e-10	NEAT1
Macro_SPP1	3.35587e-14	0.443491	0.424	0.234	6.91545e-10	SLA
Macro_SPP1	3.37026e-14	-0.402996	0.646	0.768	6.9451e-10	SRRM2
Macro_SPP1	3.53867e-14	0.2825	0.944	0.918	7.29213e-10	ARPC5
Macro_SPP1	3.61152e-14	-0.392041	0.486	0.627	7.44225e-10	SHKBP1
Macro_SPP1	3.69822e-14	-0.395362	0.345	0.511	7.62092e-10	GRK6
Macro_SPP1	4.0463e-14	0.453944	0.75	0.589	8.33821e-10	SPCS2
Macro_SPP1	4.10813e-14	0.395859	0.391	0.196	8.46563e-10	PIK3R1
Macro_SPP1	4.48311e-14	-0.727242	0.549	0.667	9.23833e-10	TUBA1A
Macro_SPP1	4.92683e-14	-0.599237	0.373	0.536	1.01527e-09	KLF2
Macro_SPP1	4.93309e-14	0.909155	0.179	0.042	1.01656e-09	APOBEC3A
Macro_SPP1	5.1907e-14	0.470468	0.192	0.049	1.06965e-09	GBP4
Macro_SPP1	5.33944e-14	-0.201367	0.022	0.112	1.1003e-09	NFE2
Macro_SPP1	5.35635e-14	-0.596472	0.111	0.268	1.10378e-09	APOC4-APOC2
Macro_SPP1	5.55847e-14	-0.331161	0.939	0.96	1.14543e-09	GRN
Macro_SPP1	6.0558e-14	0.42417	0.8	0.65	1.24792e-09	RNF13
Macro_SPP1	6.19304e-14	0.386574	0.791	0.633	1.2762e-09	SSR2
Macro_SPP1	6.23677e-14	0.62998	0.345	0.167	1.28521e-09	VAMP5
Macro_SPP1	6.40546e-14	-0.40656	0.357	0.494	1.31997e-09	MAP2K2
Macro_SPP1	7.09454e-14	-0.374239	0.512	0.658	1.46197e-09	ENSA
Macro_SPP1	7.3447e-14	-0.249235	0.961	0.983	1.51352e-09	GNG5
Macro_SPP1	7.98799e-14	-0.39813	0.444	0.589	1.64609e-09	C19orf60
Macro_SPP1	9.02276e-14	-0.241617	0.043	0.154	1.85932e-09	RP11-160E2.6
Macro_SPP1	9.81099e-14	-0.306314	0.059	0.175	2.02175e-09	RP11-124N14.3
Macro_SPP1	1.05435e-13	-0.389378	0.336	0.51	2.1727e-09	RP11-670E13.6
Macro_SPP1	1.09065e-13	0.389864	0.548	0.356	2.2475e-09	TMEM251
Macro_SPP1	1.20415e-13	-0.528461	0.732	0.821	2.4814e-09	MYADM
Macro_SPP1	1.21262e-13	0.339752	0.931	0.856	2.49885e-09	LIMS1
Macro_SPP1	1.26502e-13	-0.465402	0.424	0.57	2.60683e-09	ITGAM
Macro_SPP1	1.27664e-13	0.45899	0.724	0.589	2.63077e-09	OSTC
Macro_SPP1	1.5611e-13	0.336746	0.978	0.97	3.21697e-09	RPS26
Macro_SPP1	1.62818e-13	0.257845	0.153	0.029	3.35518e-09	KCNMA1
Macro_SPP1	1.78066e-13	-0.278242	0.954	0.97	3.6694e-09	CLIC1
Macro_SPP1	1.93424e-13	0.438657	0.658	0.49	3.98588e-09	ARF4
Macro_SPP1	2.0196e-13	-0.382281	0.267	0.432	4.1618e-09	TTC7A
Macro_SPP1	2.47514e-13	0.503481	0.35	0.171	5.10053e-09	SDC2
Macro_SPP1	2.59771e-13	-0.391973	0.209	0.361	5.35309e-09	PDE4A
Macro_SPP1	3.13557e-13	-0.385072	0.321	0.481	6.46148e-09	C10orf54
Macro_SPP1	3.24509e-13	-0.419808	0.236	0.39	6.68715e-09	HACD4
Macro_SPP1	3.27065e-13	0.431294	0.195	0.057	6.73982e-09	NR1H3
Macro_SPP1	3.30811e-13	-0.149145	0.724	0.871	6.81701e-09	RGCC
Macro_SPP1	3.45666e-13	0.47586	0.178	0.044	7.12315e-09	HAMP
Macro_SPP1	3.81382e-13	-0.378404	0.217	0.363	7.85914e-09	CEBPA
Macro_SPP1	3.90205e-13	-0.367747	0.691	0.787	8.04096e-09	AP2M1
Macro_SPP1	4.14667e-13	-0.508582	0.676	0.781	8.54505e-09	SYNGR2
Macro_SPP1	4.52738e-13	0.416738	0.788	0.663	9.32958e-09	SSR3
Macro_SPP1	4.75406e-13	0.282836	0.202	0.061	9.7967e-09	ZMIZ1-AS1
Macro_SPP1	5.56717e-13	-0.479252	0.443	0.561	1.14723e-08	SUN2
Macro_SPP1	6.49043e-13	0.391596	0.497	0.31	1.33748e-08	GLA
Macro_SPP1	6.80704e-13	-0.347196	0.738	0.829	1.40273e-08	CDC37
Macro_SPP1	7.17244e-13	0.471575	0.662	0.489	1.47803e-08	TNFRSF1B
Macro_SPP1	7.6212e-13	0.35084	0.279	0.116	1.5705e-08	OPTN
Macro_SPP1	7.91313e-13	0.374105	0.459	0.268	1.63066e-08	NPL
Macro_SPP1	8.03122e-13	0.416927	0.486	0.308	1.65499e-08	C3AR1
Macro_SPP1	8.06156e-13	0.241796	0.178	0.046	1.66124e-08	LINC01010
Macro_SPP1	8.4903e-13	0.274324	0.971	0.966	1.7496e-08	ATP6V1F
Macro_SPP1	1.00354e-12	0.662706	0.168	0.042	2.06799e-08	GBP5
Macro_SPP1	1.0222e-12	0.465214	0.533	0.361	2.10646e-08	EPSTI1
Macro_SPP1	1.06723e-12	0.235898	0.988	0.989	2.19924e-08	RPS9
Macro_SPP1	1.10316e-12	-0.285146	0.131	0.278	2.27328e-08	RFX2
Macro_SPP1	1.10887e-12	0.331646	0.904	0.852	2.28506e-08	NPM1
Macro_SPP1	1.18679e-12	0.329127	0.691	0.546	2.44561e-08	2025-09-07
Macro_SPP1	1.20588e-12	0.38057	0.751	0.629	2.48495e-08	EIF3E
Macro_SPP1	1.24436e-12	-0.284595	0.903	0.947	2.56426e-08	COX6A1
Macro_SPP1	1.30317e-12	0.62622	0.387	0.203	2.68543e-08	CIR1
Macro_SPP1	1.33319e-12	0.383737	0.586	0.411	2.7473e-08	TMEM70
Macro_SPP1	1.34043e-12	-0.224816	0.047	0.152	2.76223e-08	PRSS21
Macro_SPP1	1.4069e-12	0.363282	0.983	0.971	2.8992e-08	IFI30
Macro_SPP1	1.64711e-12	0.43851	0.64	0.471	3.3942e-08	GNG10
Macro_SPP1	1.76538e-12	-0.383145	0.186	0.333	3.63793e-08	ARRDC4
Macro_SPP1	1.94965e-12	-0.380022	0.324	0.471	4.01764e-08	ARL2
Macro_SPP1	1.99564e-12	0.287808	0.486	0.293	4.11241e-08	ATP6V1D
Macro_SPP1	2.03199e-12	0.339285	0.968	0.962	4.18732e-08	ATP6V0C
Macro_SPP1	2.61026e-12	0.333456	0.689	0.532	5.37895e-08	LACTB
Macro_SPP1	2.66063e-12	-0.396186	0.59	0.736	5.48276e-08	GLRX
Macro_SPP1	2.81777e-12	0.339044	0.475	0.283	5.80658e-08	CD84
Macro_SPP1	3.28781e-12	-0.362238	0.43	0.57	6.77519e-08	FLII
Macro_SPP1	3.71659e-12	0.382724	0.415	0.238	7.65877e-08	P2RX7
Macro_SPP1	4.03884e-12	0.338036	0.367	0.196	8.32283e-08	TMEM38B
Macro_SPP1	4.97243e-12	0.298964	0.118	0.015	1.02467e-07	IL1R2
Macro_SPP1	4.97336e-12	-0.380692	0.779	0.84	1.02486e-07	MS4A7
Macro_SPP1	5.02621e-12	-0.205471	0.235	0.399	1.03575e-07	IER5
Macro_SPP1	5.19138e-12	-0.361337	0.328	0.485	1.06979e-07	TRABD
Macro_SPP1	5.67426e-12	0.337129	0.827	0.74	1.16929e-07	CANX
Macro_SPP1	5.87915e-12	0.538904	0.559	0.403	1.21152e-07	AQP9
Macro_SPP1	6.21038e-12	-0.402876	0.637	0.728	1.27977e-07	LSM7
Macro_SPP1	6.38672e-12	-0.38414	0.55	0.675	1.31611e-07	IDS
Macro_SPP1	6.53856e-12	0.388261	0.477	0.291	1.3474e-07	GM2A
Macro_SPP1	6.67552e-12	0.233066	0.989	0.998	1.37562e-07	RPS24
Macro_SPP1	6.69621e-12	-0.408242	0.416	0.555	1.37989e-07	ACTN4
Macro_SPP1	6.7062e-12	-0.355492	0.556	0.717	1.38195e-07	MS4A6A
Macro_SPP1	7.39877e-12	-0.361941	0.713	0.827	1.52466e-07	ITGB2
Macro_SPP1	7.56219e-12	0.195559	0.142	0.029	1.55834e-07	HLA-DQB2
Macro_SPP1	7.66951e-12	-0.290416	0.112	0.243	1.58046e-07	SQLE
Macro_SPP1	8.34774e-12	0.1873	0.109	0.011	1.72022e-07	AC079767.4
Macro_SPP1	8.94872e-12	-0.289684	0.794	0.878	1.84406e-07	PPDPF
Macro_SPP1	9.63016e-12	-0.316806	0.179	0.321	1.98449e-07	STAC
Macro_SPP1	9.76447e-12	0.258798	0.557	0.371	2.01216e-07	VMP1
Macro_SPP1	9.91783e-12	0.328164	0.537	0.344	2.04377e-07	ZFYVE16
Macro_SPP1	1.01828e-11	0.354785	0.73	0.599	2.09837e-07	CTSA
Macro_SPP1	1.10592e-11	-0.432027	0.724	0.854	2.27896e-07	FOS
Macro_SPP1	1.13291e-11	-0.274202	0.109	0.236	2.33459e-07	THAP2
Macro_SPP1	1.22896e-11	-0.571222	0.466	0.608	2.53252e-07	MARCO
Macro_SPP1	1.27528e-11	0.201003	0.141	0.03	2.62797e-07	ANKRD29
Macro_SPP1	1.36536e-11	0.388861	0.891	0.812	2.81361e-07	PGK1
Macro_SPP1	1.44927e-11	0.255498	0.254	0.106	2.98652e-07	RNF19A
Macro_SPP1	1.48254e-11	-0.341019	0.21	0.346	3.05508e-07	ARHGEF1
Macro_SPP1	1.49423e-11	0.283153	0.447	0.259	3.07916e-07	COL4A3BP
Macro_SPP1	1.50895e-11	-0.389027	0.69	0.785	3.10949e-07	YWHAH
Macro_SPP1	1.68384e-11	-0.341144	0.27	0.416	3.46988e-07	APOBR
Macro_SPP1	1.70245e-11	0.293561	0.42	0.238	3.50824e-07	SEC22B
Macro_SPP1	1.72555e-11	0.349727	0.492	0.323	3.55584e-07	CALU
Macro_SPP1	1.78284e-11	-0.313907	0.138	0.266	3.67389e-07	SIDT2
Macro_SPP1	1.80905e-11	-0.3621	0.372	0.504	3.72791e-07	B3GNT5
Macro_SPP1	1.91866e-11	0.95871	0.61	0.447	3.95378e-07	IL1RN
Macro_SPP1	1.95906e-11	-0.340608	0.694	0.779	4.03704e-07	TCF25
Macro_SPP1	1.98003e-11	0.27938	0.908	0.884	4.08026e-07	RBM3
Macro_SPP1	2.04751e-11	0.322803	0.405	0.23	4.21931e-07	SDC4
Macro_SPP1	2.05685e-11	-0.315774	0.704	0.76	4.23856e-07	NDUFB4
Macro_SPP1	2.14133e-11	0.336227	0.991	0.989	4.41264e-07	FCER1G
Macro_SPP1	2.22582e-11	-0.33372	0.383	0.536	4.58674e-07	PIK3R5
Macro_SPP1	2.24726e-11	0.299716	0.511	0.327	4.63093e-07	SLAMF8
Macro_SPP1	2.2682e-11	-0.402529	0.649	0.711	4.67408e-07	BSG
Macro_SPP1	2.28613e-11	-0.324533	0.798	0.856	4.71102e-07	ARRB2
Macro_SPP1	2.38605e-11	-0.263194	0.134	0.262	4.91693e-07	ADAP1
Macro_SPP1	2.55129e-11	-0.541324	0.669	0.73	5.25744e-07	IER2
Macro_SPP1	2.5851e-11	-0.5478	0.241	0.382	5.32711e-07	TNF
Macro_SPP1	2.5995e-11	0.487632	0.215	0.078	5.35678e-07	IFITM1
Macro_SPP1	2.61819e-11	-0.317066	0.164	0.298	5.39531e-07	PPP6R1
Macro_SPP1	2.71413e-11	0.273149	0.88	0.8	5.59301e-07	SSR4
Macro_SPP1	2.73001e-11	0.324053	0.4	0.232	5.62573e-07	WDFY1
Macro_SPP1	2.94e-11	-0.241266	0.105	0.228	6.05846e-07	CDC42EP1
Macro_SPP1	3.07346e-11	0.147986	0.161	0.042	6.33349e-07	AC004556.1
Macro_SPP1	3.12301e-11	0.337144	0.791	0.681	6.43559e-07	M6PR
Macro_SPP1	3.26717e-11	0.43302	0.215	0.084	6.73265e-07	TM4SF19
Macro_SPP1	3.60237e-11	0.237341	0.254	0.108	7.4234e-07	SERPING1
Macro_SPP1	3.9018e-11	-0.336012	0.201	0.337	8.04044e-07	TRMT6
Macro_SPP1	4.18781e-11	0.383445	0.556	0.378	8.62982e-07	ATP13A3
Macro_SPP1	4.27392e-11	-0.219824	0.967	0.985	8.80726e-07	ARPC2
Macro_SPP1	4.41066e-11	0.271818	0.711	0.549	9.08905e-07	LAPTM4A
Macro_SPP1	4.87173e-11	0.371156	0.722	0.576	1.00392e-06	JAK1
Macro_SPP1	5.16715e-11	0.351488	0.188	0.065	1.0648e-06	ANKRD22
Macro_SPP1	5.16956e-11	0.339253	0.335	0.173	1.06529e-06	FAM20C
Macro_SPP1	5.19627e-11	-0.363995	0.425	0.559	1.07079e-06	ECH1
Macro_SPP1	5.45416e-11	0.292956	0.541	0.361	1.12394e-06	ABI1
Macro_SPP1	5.51921e-11	0.280649	0.286	0.137	1.13734e-06	FAM198B
Macro_SPP1	5.70979e-11	-0.325305	0.072	0.184	1.17662e-06	DEFB1
Macro_SPP1	5.79535e-11	-0.376622	0.474	0.605	1.19425e-06	LSM4
Macro_SPP1	5.99874e-11	-0.348088	0.34	0.471	1.23616e-06	STX10
Macro_SPP1	6.8129e-11	-0.486395	0.573	0.652	1.40393e-06	MT-ND6
Macro_SPP1	6.87509e-11	-0.350432	0.305	0.437	1.41675e-06	LRP10
Macro_SPP1	6.90678e-11	0.276693	0.927	0.905	1.42328e-06	RPL36A
Macro_SPP1	6.96891e-11	-0.364415	0.398	0.536	1.43608e-06	NAA38
Macro_SPP1	7.06205e-11	-0.332706	0.294	0.426	1.45528e-06	LMO4
Macro_SPP1	7.36243e-11	-0.32594	0.249	0.38	1.51718e-06	ITPK1
Macro_SPP1	7.74073e-11	0.279395	0.511	0.323	1.59513e-06	SDSL
Macro_SPP1	7.95873e-11	0.327472	0.353	0.184	1.64006e-06	CD59
Macro_SPP1	8.54687e-11	-0.3474	0.27	0.394	1.76125e-06	SSBP4
Macro_SPP1	8.69768e-11	-0.182382	0.115	0.24	1.79233e-06	CTA-29F11.1
Macro_SPP1	8.85523e-11	0.523971	0.549	0.407	1.8248e-06	FGL2
Macro_SPP1	9.17928e-11	-0.219346	0.101	0.217	1.89157e-06	TMEM53
Macro_SPP1	1.02198e-10	0.521771	0.25	0.114	2.10599e-06	MGLL
Macro_SPP1	1.04215e-10	-0.28469	0.143	0.272	2.14756e-06	SGMS2
Macro_SPP1	1.06584e-10	-0.364617	0.216	0.346	2.19638e-06	FOXP1
Macro_SPP1	1.12316e-10	-0.348342	0.549	0.703	2.3145e-06	CORO1A
Macro_SPP1	1.1255e-10	0.345169	0.465	0.295	2.31931e-06	ACSL4
Macro_SPP1	1.15693e-10	-0.403201	0.494	0.631	2.38409e-06	SLC43A2
Macro_SPP1	1.17652e-10	-0.38422	0.434	0.559	2.42445e-06	EPB41L3
Macro_SPP1	1.22109e-10	0.405674	0.624	0.46	2.51631e-06	LHFPL2
Macro_SPP1	1.27358e-10	0.344319	0.765	0.654	2.62446e-06	HNRNPF
Macro_SPP1	1.37931e-10	0.21841	0.982	0.979	2.84235e-06	RPL24
Macro_SPP1	1.39814e-10	-0.317389	0.189	0.316	2.88114e-06	ESYT1
Macro_SPP1	1.40398e-10	-0.224082	0.08	0.194	2.89318e-06	MSC
Macro_SPP1	1.53434e-10	0.27298	0.208	0.08	3.16181e-06	FAM210A
Macro_SPP1	1.55047e-10	0.342638	0.366	0.205	3.19505e-06	NBN
Macro_SPP1	1.63712e-10	-0.249653	0.119	0.24	3.37362e-06	ITPRIP
Macro_SPP1	1.70401e-10	-0.209509	0.032	0.112	3.51145e-06	SYTL1
Macro_SPP1	1.74393e-10	0.248806	0.265	0.124	3.59372e-06	DUSP10
Macro_SPP1	1.76218e-10	0.297045	0.303	0.148	3.63133e-06	C10orf128
Macro_SPP1	1.76952e-10	0.324605	0.853	0.751	3.64645e-06	HMGA1
Macro_SPP1	1.83565e-10	-0.367366	0.303	0.439	3.78271e-06	LILRA2
Macro_SPP1	1.83923e-10	-0.362572	0.493	0.625	3.79009e-06	STX11
Macro_SPP1	1.86727e-10	-0.409688	0.593	0.683	3.84788e-06	CD151
Macro_SPP1	1.90414e-10	0.271508	0.992	0.996	3.92386e-06	RPL34
Macro_SPP1	1.91966e-10	0.300388	0.446	0.272	3.95585e-06	OSTM1
Macro_SPP1	1.95088e-10	0.340711	0.912	0.865	4.02018e-06	MGAT1
Macro_SPP1	1.98852e-10	-0.299336	0.211	0.35	4.09774e-06	TYK2
Macro_SPP1	2.05445e-10	-0.319812	0.788	0.873	4.2336e-06	SLC11A1
Macro_SPP1	2.07941e-10	-0.191523	0.201	0.357	4.28504e-06	CD300E
Macro_SPP1	2.2079e-10	-0.201535	0.074	0.179	4.54982e-06	CCDC170
Macro_SPP1	2.50679e-10	-0.368802	0.35	0.492	5.16574e-06	SORL1
Macro_SPP1	2.81439e-10	-0.298008	0.28	0.418	5.79962e-06	FHL3
Macro_SPP1	2.93315e-10	0.293632	0.452	0.291	6.04434e-06	CLEC12A
Macro_SPP1	3.10783e-10	-0.344036	0.553	0.646	6.4043e-06	RALY
Macro_SPP1	3.2864e-10	0.382333	0.703	0.589	6.77229e-06	TMED2
Macro_SPP1	3.80039e-10	-0.346	0.223	0.348	7.83145e-06	RNF166
Macro_SPP1	4.13522e-10	-0.189194	0.05	0.139	8.52145e-06	CLDN7
Macro_SPP1	4.28164e-10	0.284059	0.816	0.7	8.82317e-06	MOB1A
Macro_SPP1	4.50464e-10	0.357996	0.315	0.167	9.28271e-06	TDP2
Macro_SPP1	4.54594e-10	0.348359	0.55	0.371	9.36782e-06	SPAG9
Macro_SPP1	4.60598e-10	0.342883	0.607	0.447	9.49154e-06	ELF1
Macro_SPP1	4.76832e-10	-0.248481	0.876	0.916	9.82608e-06	NDUFB2
Macro_SPP1	5.2366e-10	-0.370767	0.389	0.517	1.07911e-05	PECAM1
Macro_SPP1	5.41654e-10	-0.296487	0.146	0.262	1.11619e-05	SLC12A9
Macro_SPP1	5.46272e-10	-0.326625	0.118	0.228	1.1257e-05	HOOK2
Macro_SPP1	5.53227e-10	0.313115	0.509	0.342	1.14003e-05	GLMP
Macro_SPP1	5.54462e-10	0.326096	0.356	0.202	1.14258e-05	RHOQ
Macro_SPP1	5.66183e-10	0.329041	0.224	0.097	1.16673e-05	SLC16A10
Macro_SPP1	5.81681e-10	0.274274	0.351	0.192	1.19867e-05	RRAGD
Macro_SPP1	5.96308e-10	0.328076	0.522	0.346	1.22881e-05	CTD-2336O2.1
Macro_SPP1	6.6673e-10	0.280863	0.993	0.989	1.37393e-05	H3F3A
Macro_SPP1	7.02026e-10	0.286131	0.319	0.169	1.44666e-05	GALM
Macro_SPP1	7.25658e-10	0.303014	0.412	0.247	1.49536e-05	STAT2
Macro_SPP1	7.8011e-10	-0.343561	0.392	0.523	1.60757e-05	DOCK8
Macro_SPP1	8.02798e-10	-0.146564	0.031	0.108	1.65433e-05	MBNL1-AS1
Macro_SPP1	8.08553e-10	-0.33256	0.112	0.226	1.66619e-05	CD69
Macro_SPP1	8.11036e-10	-0.311	0.792	0.854	1.6713e-05	GLIPR2
Macro_SPP1	8.26063e-10	-0.330316	0.698	0.778	1.70227e-05	RAD23A
Macro_SPP1	8.47271e-10	-0.171558	0.874	0.951	1.74597e-05	ACP5
Macro_SPP1	8.62116e-10	-0.339562	0.548	0.65	1.77656e-05	TBCB
Macro_SPP1	8.82649e-10	0.226046	0.991	0.992	1.81887e-05	RPS13
Macro_SPP1	9.39644e-10	0.298407	0.306	0.16	1.93632e-05	DTNBP1
Macro_SPP1	9.40517e-10	0.390898	0.55	0.392	1.93812e-05	KYNU
Macro_SPP1	1.0038e-09	-0.328591	0.248	0.375	2.06853e-05	RASSF5
Macro_SPP1	1.11408e-09	-0.335215	0.251	0.375	2.29579e-05	ADAMTSL4
Macro_SPP1	1.12895e-09	-0.205259	0.04	0.122	2.32643e-05	KCNA3
Macro_SPP1	1.18311e-09	-0.314407	0.229	0.352	2.43803e-05	SLC25A1
Macro_SPP1	1.23301e-09	-0.300306	0.622	0.713	2.54087e-05	SLIRP
Macro_SPP1	1.25354e-09	-0.337736	0.24	0.361	2.58316e-05	CBWD5
Macro_SPP1	1.26944e-09	-0.456471	0.341	0.475	2.61593e-05	CITED2
Macro_SPP1	1.33905e-09	0.42864	0.533	0.371	2.75939e-05	MARCKS
Macro_SPP1	1.40744e-09	-0.343447	0.208	0.335	2.90031e-05	NFKBID
Macro_SPP1	1.41391e-09	-0.326342	0.148	0.259	2.91365e-05	TP53I11
Macro_SPP1	1.42241e-09	0.309962	0.289	0.148	2.93116e-05	SGTB
Macro_SPP1	1.5032e-09	-0.28002	0.144	0.259	3.09764e-05	THAP11
Macro_SPP1	1.54977e-09	-0.397965	0.445	0.567	3.19361e-05	INSIG1
Macro_SPP1	1.55353e-09	-0.237407	0.094	0.202	3.20136e-05	HIP1
Macro_SPP1	1.56443e-09	0.297676	0.154	0.051	3.22382e-05	SMPDL3A
Macro_SPP1	1.58344e-09	-0.374659	0.337	0.471	3.26299e-05	FAM129A
Macro_SPP1	1.63981e-09	-0.234927	0.08	0.181	3.37916e-05	FAM65B
Macro_SPP1	1.81679e-09	-0.294592	0.728	0.772	3.74386e-05	PSMB6
Macro_SPP1	1.92248e-09	-0.287974	0.204	0.329	3.96165e-05	NOTCH1
Macro_SPP1	1.98715e-09	-0.311364	0.123	0.234	4.09492e-05	ITGB7
Macro_SPP1	1.98792e-09	-0.293278	0.206	0.335	4.09651e-05	PLXNB2
Macro_SPP1	2.30959e-09	-0.272453	0.198	0.314	4.75937e-05	CTNNBIP1
Macro_SPP1	2.30997e-09	0.320491	0.77	0.694	4.76016e-05	GDI2
Macro_SPP1	2.33527e-09	-0.313921	0.259	0.382	4.81229e-05	TEX264
Macro_SPP1	2.37566e-09	0.220732	0.48	0.314	4.89553e-05	VPS26A
Macro_SPP1	2.63966e-09	0.40186	0.147	0.048	5.43955e-05	BNIP3
Macro_SPP1	2.72487e-09	-0.234214	0.067	0.16	5.61515e-05	CTD-2319I12.2
Macro_SPP1	2.78099e-09	-0.312246	0.639	0.745	5.73079e-05	RNF213
Macro_SPP1	2.78271e-09	-0.262731	0.062	0.152	5.73433e-05	RP11-796E2.4
Macro_SPP1	2.78327e-09	0.294536	0.719	0.586	5.73549e-05	NAP1L1
Macro_SPP1	2.864e-09	0.251525	0.563	0.397	5.90184e-05	ERP44
Macro_SPP1	2.87171e-09	0.389175	0.362	0.221	5.91774e-05	SMIM3
Macro_SPP1	2.9242e-09	-0.293547	0.635	0.734	6.02589e-05	MBNL1
Macro_SPP1	3.03787e-09	-0.263408	0.844	0.892	6.26015e-05	NDUFA4
Macro_SPP1	3.32902e-09	0.6287	0.777	0.671	6.86012e-05	HSPA5
Macro_SPP1	3.37142e-09	-0.253354	0.549	0.673	6.94748e-05	JUND
Macro_SPP1	3.37753e-09	-0.287358	0.787	0.848	6.96007e-05	HIGD2A
Macro_SPP1	3.65046e-09	-0.424165	0.684	0.766	7.52251e-05	JUN
Macro_SPP1	3.69037e-09	0.460275	0.172	0.063	7.60474e-05	CST7
Macro_SPP1	3.73052e-09	-0.319299	0.361	0.489	7.68748e-05	BTG2
Macro_SPP1	3.81926e-09	0.299529	0.805	0.698	7.87036e-05	DAD1
Macro_SPP1	3.82676e-09	0.211117	0.341	0.186	7.88581e-05	PPID
Macro_SPP1	3.89016e-09	0.400656	0.575	0.441	8.01645e-05	CASP1
Macro_SPP1	3.97678e-09	-0.335978	0.426	0.529	8.19494e-05	MAP7D1
Macro_SPP1	4.0874e-09	-0.380907	0.481	0.601	8.4229e-05	ID2
Macro_SPP1	4.09092e-09	-0.384888	0.584	0.665	8.43015e-05	CD55
Macro_SPP1	4.1955e-09	0.303618	0.976	0.958	8.64567e-05	CD68
Macro_SPP1	4.20863e-09	-0.2319	0.68	0.816	8.67272e-05	TGFBI
Macro_SPP1	4.49185e-09	0.190845	0.268	0.129	9.25636e-05	DHRS3
Macro_SPP1	4.52225e-09	-0.228214	0.142	0.255	9.319e-05	TP53I3
Macro_SPP1	4.65932e-09	0.464426	0.333	0.198	9.60147e-05	SLC39A8
Macro_SPP1	4.72708e-09	-0.323228	0.674	0.753	9.7411e-05	REEP5
Macro_SPP1	4.74269e-09	-0.207161	0.978	0.973	9.77325e-05	RPL41
Macro_SPP1	4.77393e-09	-0.282543	0.226	0.346	9.83763e-05	SERINC2
Macro_SPP1	4.87556e-09	-0.170993	0.043	0.124	0.000100471	SAMD1
Macro_SPP1	4.98739e-09	0.225385	0.977	0.981	0.000102775	RPS6
Macro_SPP1	5.0732e-09	-0.299642	0.624	0.698	0.000104543	AUP1
Macro_SPP1	5.31103e-09	-0.295046	0.336	0.451	0.000109444	TMEM259
Macro_SPP1	5.33354e-09	0.239409	0.187	0.072	0.000109908	KLHDC8B
Macro_SPP1	5.58802e-09	0.198266	0.156	0.053	0.000115152	RP11-212I21.2
Macro_SPP1	5.9228e-09	-0.214925	0.102	0.205	0.000122051	IQSEC2
Macro_SPP1	5.99704e-09	-0.267955	0.909	0.956	0.000123581	NME2
Macro_SPP1	6.06131e-09	0.403365	0.329	0.188	0.000124905	TGM2
Macro_SPP1	6.0772e-09	-0.31837	0.309	0.422	0.000125233	CTDSP1
Macro_SPP1	6.40875e-09	0.205783	0.337	0.188	0.000132065	ARMCX3
Macro_SPP1	6.79574e-09	0.422851	0.13	0.038	0.00014004	HIF1A-AS2
Macro_SPP1	7.42862e-09	-0.284242	0.254	0.38	0.000153082	PPP1R15B
Macro_SPP1	7.44752e-09	0.248491	0.854	0.768	0.000153471	MORF4L1
Macro_SPP1	7.54145e-09	0.315561	0.468	0.31	0.000155407	MANF
Macro_SPP1	7.78338e-09	-0.248005	0.156	0.268	0.000160392	RPS6KA4
Macro_SPP1	7.80775e-09	-0.234447	0.859	0.899	0.000160894	ATP5J2
Macro_SPP1	7.87961e-09	-0.291954	0.392	0.51	0.000162375	IRF5
Macro_SPP1	7.93572e-09	-0.312266	0.404	0.523	0.000163531	PLK3
Macro_SPP1	7.97536e-09	0.306548	0.733	0.599	0.000164348	BLOC1S1
Macro_SPP1	8.4434e-09	0.241011	0.883	0.81	0.000173993	SKP1
Macro_SPP1	9.21386e-09	-0.26697	0.826	0.882	0.00018987	ATP5G3
Macro_SPP1	9.626e-09	0.196155	0.222	0.099	0.000198363	FAM20A
Macro_SPP1	9.88345e-09	-0.265974	0.273	0.388	0.000203668	ZDHHC3
Macro_SPP1	1.04994e-08	-0.231788	0.09	0.19	0.000216362	C15orf39
Macro_SPP1	1.05709e-08	0.252459	0.44	0.279	0.000217835	HSD17B4
Macro_SPP1	1.08755e-08	0.252279	0.97	0.96	0.00022411	GPX4
Macro_SPP1	1.09839e-08	-0.2743	0.202	0.316	0.000226344	AP2A1
Macro_SPP1	1.11178e-08	0.150255	0.99	0.99	0.000229105	RPLP2
Macro_SPP1	1.12307e-08	-0.300621	0.261	0.376	0.00023143	SIGIRR
Macro_SPP1	1.27042e-08	0.190909	0.982	0.983	0.000261796	RPS25
Macro_SPP1	1.28672e-08	0.282613	0.311	0.177	0.000265155	P4HA1
Macro_SPP1	1.33156e-08	-0.22917	0.102	0.2	0.000274395	SMYD2
Macro_SPP1	1.36935e-08	0.0064985	0.164	0.291	0.000282181	AREG
Macro_SPP1	1.39006e-08	-0.314236	0.41	0.54	0.00028645	ETS2
Macro_SPP1	1.42549e-08	0.366971	0.907	0.861	0.000293751	LINC01272
Macro_SPP1	1.42684e-08	-0.354622	0.22	0.331	0.000294028	CCND3
Macro_SPP1	1.4508e-08	0.351551	0.713	0.589	0.000298966	AP1S2
Macro_SPP1	1.45413e-08	-0.186691	0.103	0.205	0.000299652	PPM1F
Macro_SPP1	1.45592e-08	-0.1635	0.047	0.124	0.000300022	SOCS2
Macro_SPP1	1.47194e-08	-0.300475	0.394	0.513	0.000303323	GABARAPL1
Macro_SPP1	1.5535e-08	0.273969	0.284	0.152	0.00032013	NABP1
Macro_SPP1	1.60165e-08	0.307887	0.939	0.922	0.000330051	UBC
Macro_SPP1	1.67672e-08	0.20071	0.222	0.103	0.000345521	FXYD6
Macro_SPP1	1.69871e-08	-0.395726	0.287	0.42	0.000350053	CCL4L2
Macro_SPP1	1.73319e-08	-0.398383	0.884	0.905	0.000357159	CTSZ
Macro_SPP1	1.79839e-08	-0.231707	0.304	0.435	0.000370595	NCOR2
Macro_SPP1	1.87666e-08	-0.290679	0.324	0.447	0.000386723	SORT1
Macro_SPP1	1.99508e-08	0.295863	0.398	0.251	0.000411127	CD40
Macro_SPP1	2.03261e-08	-0.362636	0.343	0.452	0.000418859	STK17B
Macro_SPP1	2.06435e-08	0.355984	0.491	0.344	0.000425401	DMXL2
Macro_SPP1	2.10285e-08	0.256409	0.242	0.122	0.000433333	FCGR1B
Macro_SPP1	2.18367e-08	0.172564	0.233	0.11	0.00044999	PPIL4
Macro_SPP1	2.32294e-08	-0.319163	0.531	0.608	0.000478688	NDUFS8
Macro_SPP1	2.42221e-08	-0.29922	0.575	0.669	0.000499144	NDUFB10
Macro_SPP1	2.62541e-08	-0.306834	0.416	0.525	0.000541019	MAPKAPK3
Macro_SPP1	2.78681e-08	0.186599	0.262	0.133	0.000574277	C5orf51
Macro_SPP1	2.83761e-08	0.205644	0.261	0.131	0.000584747	SETDB2
Macro_SPP1	2.85143e-08	-0.319312	0.3	0.414	0.000587594	SNHG15
Macro_SPP1	3.03433e-08	0.324042	0.513	0.367	0.000625285	IL2RG
Macro_SPP1	3.06134e-08	-0.221218	0.84	0.916	0.000630851	GRB2
Macro_SPP1	3.06147e-08	0.152814	0.271	0.137	0.000630878	LBR
Macro_SPP1	3.06387e-08	0.428779	0.329	0.19	0.000631371	CREM
Macro_SPP1	3.07349e-08	0.278778	0.663	0.517	0.000633354	P2RX4
Macro_SPP1	3.166e-08	-0.252356	0.221	0.333	0.000652418	CREB5
Macro_SPP1	3.21961e-08	-0.357663	0.589	0.681	0.000663466	REL
Macro_SPP1	3.25485e-08	-0.218372	0.145	0.253	0.000670726	LRRC8C
Macro_SPP1	3.58209e-08	-0.27684	0.281	0.397	0.000738161	SPATS2L
Macro_SPP1	3.64654e-08	0.218246	0.421	0.27	0.000751443	SWAP70
Macro_SPP1	3.7721e-08	-0.168548	0.908	0.956	0.000777317	CAPG
Macro_SPP1	3.77403e-08	0.406209	0.812	0.74	0.000777715	PSME2
Macro_SPP1	3.96106e-08	-0.327452	0.298	0.411	0.000816256	CSRP1
Macro_SPP1	3.96726e-08	0.184387	0.965	0.966	0.000817533	RPL27
Macro_SPP1	3.96975e-08	0.261023	0.383	0.249	0.000818047	TSPAN3
Macro_SPP1	4.16755e-08	-0.213145	0.929	0.945	0.000858808	TCEB2
Macro_SPP1	4.2514e-08	-0.283722	0.395	0.508	0.000876087	DNM2
Macro_SPP1	4.29566e-08	0.206452	0.376	0.224	0.000885208	TMF1
Macro_SPP1	4.33011e-08	-0.29449	0.196	0.3	0.000892305	GPS2
Macro_SPP1	4.37446e-08	-0.156589	0.034	0.103	0.000901446	PAX8
Macro_SPP1	4.484e-08	0.225696	0.257	0.135	0.000924018	XRN1
Macro_SPP1	4.49523e-08	-0.333786	0.335	0.441	0.000926333	CYTIP
Macro_SPP1	4.59395e-08	-0.316952	0.756	0.812	0.000946676	ATP5D
Macro_SPP1	4.794e-08	0.306652	0.746	0.648	0.0009879	ATP6AP2
Macro_SPP1	4.81796e-08	-0.309059	0.256	0.363	0.000992837	SCCPDH
Macro_SPP1	5.07054e-08	-0.159513	0.047	0.122	0.00104489	FRAT1
Macro_SPP1	5.14294e-08	-0.213807	0.842	0.903	0.00105981	VAMP8
Macro_SPP1	5.2865e-08	-0.247114	0.165	0.274	0.00108939	TMEM173
Macro_SPP1	5.38066e-08	-0.303355	0.299	0.411	0.00110879	B4GALT1
Macro_SPP1	5.4009e-08	0.279398	0.489	0.338	0.00111296	NEU1
Macro_SPP1	5.63897e-08	0.192352	0.975	0.983	0.00116202	RPL37A
Macro_SPP1	5.75893e-08	0.293529	0.441	0.295	0.00118674	NSMAF
Macro_SPP1	5.76453e-08	0.259839	0.222	0.106	0.0011879	TMEM140
Macro_SPP1	5.89296e-08	-0.264883	0.123	0.224	0.00121436	CCR2
Macro_SPP1	5.98336e-08	0.293587	0.532	0.382	0.00123299	CHST11
Macro_SPP1	5.99223e-08	0.261271	0.659	0.517	0.00123482	LPXN
Macro_SPP1	6.1651e-08	-0.275838	0.435	0.534	0.00127044	MFSD10
Macro_SPP1	6.44085e-08	-0.176699	0.993	0.989	0.00132727	MYL6
Macro_SPP1	6.69617e-08	-0.24906	0.118	0.221	0.00137988	NFIL3
Macro_SPP1	7.02689e-08	0.268208	0.798	0.717	0.00144803	HNRNPA3
Macro_SPP1	7.33924e-08	0.296827	0.508	0.382	0.0015124	FKBP15
Macro_SPP1	7.39285e-08	0.230538	0.88	0.84	0.00152344	H2AFY
Macro_SPP1	7.61167e-08	-0.217151	0.21	0.331	0.00156854	TRIB1
Macro_SPP1	7.66344e-08	0.211861	0.565	0.411	0.00157921	COPZ1
Macro_SPP1	7.66682e-08	0.401122	0.131	0.044	0.0015799	FABP3
Macro_SPP1	7.77674e-08	-0.236622	0.13	0.23	0.00160255	IL1RAP
Macro_SPP1	8.06571e-08	-0.291471	0.372	0.473	0.0016621	PNPLA2
Macro_SPP1	8.092e-08	0.287604	0.444	0.306	0.00166752	CD163
Macro_SPP1	8.16546e-08	-0.268877	0.454	0.559	0.00168266	MAPK1
Macro_SPP1	8.19259e-08	-0.278756	0.297	0.403	0.00168825	RBBP6
Macro_SPP1	8.37029e-08	-0.240036	0.785	0.835	0.00172487	ATP5H
Macro_SPP1	9.38718e-08	-0.287555	0.399	0.508	0.00193442	ADAM17
Macro_SPP1	9.67789e-08	-0.152302	0.038	0.108	0.00199432	RP11-386I14.4
Macro_SPP1	9.90008e-08	0.170237	0.131	0.044	0.00204011	IL1R1
Macro_SPP1	9.99759e-08	0.245458	0.118	0.036	0.0020602	RHOBTB3
Macro_SPP1	1.00566e-07	0.18512	0.442	0.289	0.00207236	STAG2
Macro_SPP1	1.01617e-07	-0.261142	0.275	0.403	0.00209402	MGST1
Macro_SPP1	1.10078e-07	0.217404	0.937	0.909	0.00226838	RNASEK
Macro_SPP1	1.10909e-07	-0.271866	0.852	0.899	0.00228551	RNH1
Macro_SPP1	1.12979e-07	-0.463782	0.188	0.297	0.00232816	EGR1
Macro_SPP1	1.15317e-07	-0.303942	0.485	0.561	0.00237633	NDUFB6
Macro_SPP1	1.22211e-07	-0.155159	0.051	0.125	0.0025184	FOXP4
Macro_SPP1	1.22534e-07	0.519108	0.633	0.534	0.00252506	HSPD1
Macro_SPP1	1.28496e-07	0.307639	0.667	0.542	0.00264791	SPCS3
Macro_SPP1	1.30303e-07	0.385798	0.602	0.464	0.00268515	HIF1A
Macro_SPP1	1.39236e-07	-0.488697	0.19	0.291	0.00286924	ID3
Macro_SPP1	1.41605e-07	-0.242159	0.264	0.365	0.00291805	SH3BP1
Macro_SPP1	1.45976e-07	-0.260835	0.671	0.768	0.00300813	POLD4
Macro_SPP1	1.47705e-07	-0.205591	0.12	0.215	0.00304376	PRMT9
Macro_SPP1	1.50224e-07	-0.270263	0.713	0.791	0.00309566	MGST3
Macro_SPP1	1.53482e-07	0.231969	0.431	0.289	0.0031628	PBDC1
Macro_SPP1	1.56097e-07	-0.223577	0.114	0.207	0.00321668	FADS1
Macro_SPP1	1.57292e-07	-0.285607	0.369	0.471	0.00324132	BRD4
Macro_SPP1	1.58683e-07	0.316788	0.338	0.213	0.00326998	PRKAG2
Macro_SPP1	1.62558e-07	-0.500744	0.296	0.392	0.00334982	CAMK1
Macro_SPP1	1.62939e-07	-0.385407	0.382	0.479	0.00335769	RAB11FIP1
Macro_SPP1	1.69015e-07	0.197479	0.44	0.287	0.00348289	G3BP1
Macro_SPP1	1.77737e-07	0.228474	0.59	0.437	0.00366262	STX4
Macro_SPP1	1.77787e-07	-0.281201	0.226	0.323	0.00366366	SPN
Macro_SPP1	1.78474e-07	-0.265578	0.788	0.854	0.00367781	GSTP1
Macro_SPP1	1.82875e-07	0.235799	0.353	0.215	0.00376851	ZRANB2
Macro_SPP1	1.84322e-07	0.222439	0.272	0.15	0.00379833	SLC11A2
Macro_SPP1	1.88046e-07	-0.311189	0.37	0.471	0.00387506	DPYSL2
Macro_SPP1	1.88616e-07	0.189847	0.236	0.122	0.0038868	SLFN5
Macro_SPP1	1.88626e-07	-0.312999	0.562	0.644	0.00388701	RABAC1
Macro_SPP1	1.88834e-07	-0.363317	0.363	0.477	0.0038913	MIDN
Macro_SPP1	1.89863e-07	0.230766	0.459	0.317	0.0039125	UBE2E1
Macro_SPP1	1.89977e-07	0.347874	0.511	0.392	0.00391485	HAVCR2
Macro_SPP1	1.93907e-07	0.236822	0.521	0.376	0.00399585	NAA50
Macro_SPP1	1.95675e-07	0.282081	0.575	0.428	0.00403228	GNS
Macro_SPP1	1.97588e-07	0.161486	0.3	0.169	0.0040717	PLXNC1
Macro_SPP1	2.03327e-07	-0.22443	0.715	0.789	0.00418995	SNX10
Macro_SPP1	2.03783e-07	-0.196368	0.04	0.106	0.00419935	PCNXL2
Macro_SPP1	2.04259e-07	0.363933	0.759	0.65	0.00420918	UBE2B
Macro_SPP1	2.06509e-07	-0.301756	0.408	0.496	0.00425553	NAA10
Macro_SPP1	2.06905e-07	0.148323	0.219	0.106	0.00426369	TBL2
Macro_SPP1	2.12039e-07	0.212496	0.917	0.886	0.00436948	OST4
Macro_SPP1	2.14645e-07	0.238242	0.656	0.515	0.00442319	DDX17
Macro_SPP1	2.22618e-07	0.433604	0.617	0.504	0.00458749	WTAP
Macro_SPP1	2.23484e-07	0.326284	0.792	0.743	0.00460534	PLSCR1
Macro_SPP1	2.26137e-07	0.217221	0.992	0.99	0.00466	RPS27
Macro_SPP1	2.29679e-07	-0.260899	0.269	0.378	0.00473299	NFKB2
Macro_SPP1	2.32292e-07	-0.19236	0.073	0.154	0.00478685	ATP13A2
Macro_SPP1	2.38313e-07	0.295806	0.262	0.15	0.00491092	DNAJB9
Macro_SPP1	2.42804e-07	-0.292944	0.31	0.403	0.00500347	TADA3
Macro_SPP1	2.499e-07	-0.202894	0.589	0.736	0.0051497	CKLF
Macro_SPP1	2.54551e-07	-0.142994	0.081	0.167	0.00524553	C9orf69
Macro_SPP1	2.55947e-07	-0.274369	0.127	0.219	0.0052743	OAF
Macro_SPP1	2.6938e-07	0.244342	0.358	0.232	0.00555111	EVI2A
Macro_SPP1	2.70973e-07	-0.318949	0.417	0.544	0.00558395	SOCS3
Macro_SPP1	2.72211e-07	-0.167766	0.051	0.124	0.00560946	RP11-22N19.2
Macro_SPP1	2.76934e-07	-0.273109	0.188	0.287	0.00570677	COX19
Macro_SPP1	2.82804e-07	0.314198	0.744	0.675	0.00582775	SERPINB1
Macro_SPP1	2.84385e-07	-0.145159	0.036	0.101	0.00586031	CDC42EP4
Macro_SPP1	2.95537e-07	-0.228819	0.175	0.274	0.00609013	WDFY2
Macro_SPP1	2.99612e-07	0.220356	0.982	0.985	0.00617411	MT-ND4
Macro_SPP1	3.01536e-07	0.252111	0.501	0.352	0.00621375	SPHK1
Macro_SPP1	3.0168e-07	-0.263228	0.339	0.447	0.00621672	RIN3
Macro_SPP1	3.05297e-07	0.149479	0.211	0.103	0.00629126	RPE
Macro_SPP1	3.27734e-07	0.231365	0.468	0.331	0.00675362	DARS
Macro_SPP1	3.30214e-07	-0.165969	0.992	1	0.00680472	RPL8
Macro_SPP1	3.355e-07	-0.200715	0.121	0.211	0.00691366	STIM1
Macro_SPP1	3.35934e-07	0.270389	0.453	0.31	0.00692258	PAPSS2
Macro_SPP1	3.41199e-07	-0.301813	0.748	0.798	0.00703109	EIF5A
Macro_SPP1	3.43416e-07	-0.248168	0.654	0.726	0.00707677	C19orf70
Macro_SPP1	3.45048e-07	-0.292762	0.141	0.234	0.0071104	BATF3
Macro_SPP1	3.49567e-07	-0.275487	0.462	0.548	0.00720352	HNRNPUL1
Macro_SPP1	3.53848e-07	-0.277375	0.322	0.433	0.00729175	TNFSF12
Macro_SPP1	3.57402e-07	-0.561488	0.473	0.551	0.00736498	CEBPD
Macro_SPP1	3.59856e-07	0.133058	0.204	0.097	0.00741556	AOAH
Macro_SPP1	3.62513e-07	-0.235524	0.052	0.124	0.00747031	RP11-1008C21.1
Macro_SPP1	3.66491e-07	0.174634	0.34	0.207	0.00755228	FUBP1
Macro_SPP1	3.68345e-07	0.225294	0.482	0.329	0.00759048	RAB8B
Macro_SPP1	3.68801e-07	-0.2893	0.398	0.49	0.00759988	NR1H2
Macro_SPP1	3.79698e-07	0.281671	0.391	0.266	0.00782444	RNF145
Macro_SPP1	3.85187e-07	-0.255461	0.603	0.702	0.00793754	DNAJB6
Macro_SPP1	3.91982e-07	-0.214495	0.765	0.835	0.00807758	SON
Macro_SPP1	4.06207e-07	0.234898	0.609	0.496	0.0083707	CNDP2
Macro_SPP1	4.06859e-07	-0.277549	0.975	0.977	0.00838414	LGALS1
Macro_SPP1	4.16319e-07	-0.146865	0.059	0.133	0.00857908	NDST1
Macro_SPP1	4.18981e-07	-0.306077	0.404	0.502	0.00863394	CISD3
Macro_SPP1	4.27128e-07	-0.276793	0.489	0.57	0.00880183	DUSP23
Macro_SPP1	4.29469e-07	-0.267673	0.214	0.312	0.00885008	ADRBK1
Macro_SPP1	4.36912e-07	0.146609	0.144	0.057	0.00900345	CD72
Macro_SPP1	4.39694e-07	-0.219156	0.895	0.911	0.00906077	COX5B
Macro_SPP1	4.44325e-07	0.172772	0.273	0.154	0.00915621	CTR9
Macro_SPP1	4.49478e-07	0.179932	0.334	0.202	0.0092624	FAM3C
Macro_SPP1	4.54885e-07	0.368447	0.497	0.373	0.00937381	SH3BP5
Macro_SPP1	4.56569e-07	-0.290476	0.851	0.909	0.00940851	TUBA1B
Macro_SPP1	4.573e-07	0.430263	0.444	0.321	0.00942359	CLEC10A
Macro_SPP1	4.57444e-07	0.29836	0.536	0.411	0.00942655	CPVL
Macro_SPP1	4.60873e-07	0.280018	0.562	0.422	0.00949721	LAMP2
Macro_SPP1	4.65349e-07	0.279326	0.411	0.281	0.00958945	ERBB2IP
Macro_SPP1	4.75441e-07	0.160424	0.132	0.049	0.00979741	TIFA
Macro_SPP1	4.85884e-07	-0.246833	0.245	0.352	0.0100126	RXRA
Macro_SPP1	4.92852e-07	0.133726	0.175	0.078	0.0101562	FCHO2
Macro_SPP1	4.93659e-07	0.286955	0.619	0.5	0.0101728	LY96
Macro_SPP1	4.94273e-07	-0.238995	0.607	0.698	0.0101855	MDH2
Macro_SPP1	4.95422e-07	-0.246474	0.273	0.373	0.0102092	ETHE1
Macro_SPP1	5.02786e-07	0.211711	0.707	0.587	0.0103609	TAX1BP1
Macro_SPP1	5.04517e-07	0.140134	0.343	0.207	0.0103966	MATR3.1
Macro_SPP1	5.07927e-07	0.251487	0.743	0.652	0.0104669	CORO1C
Macro_SPP1	5.08605e-07	0.264896	0.597	0.46	0.0104808	STX7
Macro_SPP1	5.09172e-07	-0.286102	0.522	0.601	0.0104925	MAN2B1
Macro_SPP1	5.11731e-07	-0.176133	0.091	0.175	0.0105452	RASGRP4
Macro_SPP1	5.13311e-07	-0.155726	0.051	0.12	0.0105778	CUEDC1
Macro_SPP1	5.47835e-07	-0.252946	0.239	0.348	0.0112892	ZFHX3
Macro_SPP1	5.58179e-07	-0.248845	0.303	0.407	0.0115024	PPP4R3A
Macro_SPP1	5.58881e-07	-0.253025	0.346	0.445	0.0115169	MRPL4
Macro_SPP1	5.60181e-07	-0.189898	0.923	0.952	0.0115437	ATP5G2
Macro_SPP1	5.65672e-07	0.304585	0.606	0.47	0.0116568	CLEC2B
Macro_SPP1	5.84251e-07	0.165879	0.228	0.118	0.0120397	ABCG1
Macro_SPP1	5.86882e-07	-0.250035	0.603	0.671	0.0120939	HNRNPA0
Macro_SPP1	6.05511e-07	0.129546	0.229	0.116	0.0124778	LINC00847
Macro_SPP1	6.11513e-07	0.223723	0.657	0.51	0.0126014	SNX6
Macro_SPP1	6.25623e-07	-0.298814	0.556	0.633	0.0128922	UFC1
Macro_SPP1	6.46651e-07	0.222087	0.382	0.255	0.0133255	HNRNPLL
Macro_SPP1	6.58891e-07	-0.290221	0.224	0.329	0.0135778	RELT
Macro_SPP1	6.69771e-07	-0.280559	0.77	0.804	0.013802	PSMA6
Macro_SPP1	6.70058e-07	-0.323348	0.423	0.513	0.0138079	NFKB1
Macro_SPP1	6.82803e-07	1.91073	0.1	0.03	0.0140705	CXCL10
Macro_SPP1	6.85079e-07	0.212604	0.454	0.314	0.0141174	RNMT
Macro_SPP1	6.86713e-07	0.103778	0.103	0.03	0.0141511	FAM213B
Macro_SPP1	6.95282e-07	0.356054	0.225	0.122	0.0143277	LPL
Macro_SPP1	7.01867e-07	-0.269804	0.169	0.262	0.0144634	VDR
Macro_SPP1	7.07378e-07	-0.186838	0.123	0.213	0.0145769	B3GALT6
Macro_SPP1	7.11275e-07	-0.271252	0.383	0.492	0.0146573	ASGR1
Macro_SPP1	7.19181e-07	0.31182	0.589	0.47	0.0148202	SCARB2
Macro_SPP1	7.28015e-07	0.249044	0.614	0.483	0.0150022	NANS
Macro_SPP1	7.44276e-07	0.202449	0.277	0.162	0.0153373	STT3A
Macro_SPP1	7.60588e-07	-0.32696	0.437	0.532	0.0156734	CSF2RA
Macro_SPP1	7.71385e-07	-0.263461	0.789	0.827	0.0158959	IQGAP1
Macro_SPP1	7.88826e-07	-0.215588	0.648	0.751	0.0162553	EML4
Macro_SPP1	8.07229e-07	-0.252354	0.257	0.356	0.0166346	MAP3K11
Macro_SPP1	8.25013e-07	-0.256661	0.698	0.751	0.0170011	H2AFZ
Macro_SPP1	8.32254e-07	-0.175144	0.092	0.173	0.0171503	TMEM256-PLSCR3
Macro_SPP1	8.36998e-07	0.210741	0.25	0.139	0.017248	SLC26A11
Macro_SPP1	8.61015e-07	0.254523	0.718	0.606	0.0177429	LILRB4
Macro_SPP1	8.7199e-07	-0.260798	0.432	0.54	0.0179691	MYO1F
Macro_SPP1	8.78619e-07	0.231381	0.596	0.428	0.0181057	BASP1
Macro_SPP1	8.8069e-07	-0.169259	0.083	0.163	0.0181484	MYO1C
Macro_SPP1	8.9232e-07	0.233473	0.396	0.27	0.018388	NPC1
Macro_SPP1	9.08921e-07	-0.411712	0.364	0.473	0.0187301	PHLDA2
Macro_SPP1	9.63187e-07	-0.176308	0.059	0.133	0.0198484	CH17-373J23.1
Macro_SPP1	9.94327e-07	0.173243	0.334	0.205	0.0204901	UBLCP1
Macro_SPP1	1.00835e-06	0.138266	0.204	0.103	0.0207791	TRIM69
Macro_SPP1	1.02479e-06	-0.271893	0.316	0.409	0.0211179	MRPL34
Macro_SPP1	1.02585e-06	0.148119	0.994	0.998	0.0211396	RPS28
Macro_SPP1	1.04276e-06	0.263125	0.631	0.534	0.0214882	SLC43A3
Macro_SPP1	1.04643e-06	-0.248297	0.914	0.935	0.0215638	EEF2
Macro_SPP1	1.05038e-06	-0.23392	0.203	0.298	0.0216453	IKZF1
Macro_SPP1	1.05277e-06	-0.254019	0.239	0.335	0.0216944	KDM2A
Macro_SPP1	1.0792e-06	0.12359	0.116	0.04	0.0222391	PDK3
Macro_SPP1	1.08871e-06	-0.294329	0.473	0.542	0.0224351	HNRNPL
Macro_SPP1	1.08948e-06	0.281459	0.619	0.504	0.0224508	CCR1
Macro_SPP1	1.11146e-06	-0.141881	0.042	0.106	0.0229039	GSE1
Macro_SPP1	1.15654e-06	0.182881	0.504	0.352	0.0238329	SNX8
Macro_SPP1	1.16164e-06	-0.147681	0.046	0.11	0.023938	HSH2D
Macro_SPP1	1.22223e-06	0.311528	0.129	0.051	0.0251864	ALDH1A2
Macro_SPP1	1.22441e-06	-0.248411	0.104	0.19	0.0252314	S100A13
Macro_SPP1	1.22837e-06	0.129386	0.206	0.103	0.0253131	DCUN1D1
Macro_SPP1	1.2659e-06	0.205042	0.981	0.983	0.0260864	PFDN5
Macro_SPP1	1.34774e-06	-0.180985	0.118	0.203	0.0277728	ROGDI
Macro_SPP1	1.3538e-06	-0.156468	0.956	0.979	0.0278978	CD44
Macro_SPP1	1.37526e-06	-0.27559	0.272	0.369	0.02834	RBM23
Macro_SPP1	1.37806e-06	-0.201868	0.098	0.177	0.0283976	C8orf82
Macro_SPP1	1.38156e-06	-0.307819	0.486	0.587	0.0284698	PTMS
Macro_SPP1	1.38456e-06	0.19884	0.812	0.74	0.0285317	CD164
Macro_SPP1	1.42194e-06	-0.261995	0.446	0.546	0.0293019	QSOX1
Macro_SPP1	1.43033e-06	-0.240878	0.293	0.39	0.0294747	OGDH
Macro_SPP1	1.44556e-06	-0.206439	0.152	0.243	0.0297887	FHOD1
Macro_SPP1	1.50125e-06	-0.289711	0.283	0.369	0.0309362	MIIP
Macro_SPP1	1.51124e-06	0.100281	0.17	0.076	0.0311422	CDKN2AIP
Macro_SPP1	1.53996e-06	0.133217	0.196	0.097	0.0317339	MFAP1
Macro_SPP1	1.65143e-06	-0.221308	0.145	0.234	0.0340309	ABCC3
Macro_SPP1	1.6523e-06	0.263905	0.633	0.521	0.0340489	UFM1
Macro_SPP1	1.69849e-06	0.255298	0.776	0.679	0.0350009	PLEKHB2
Macro_SPP1	1.73402e-06	-0.266342	0.554	0.631	0.0357329	SKIL
Macro_SPP1	1.75232e-06	0.161459	0.36	0.23	0.0361101	SFT2D2
Macro_SPP1	1.77189e-06	0.167084	0.161	0.074	0.0365134	LAT
Macro_SPP1	1.85008e-06	0.165732	0.448	0.319	0.0381245	CDK4
Macro_SPP1	1.87183e-06	-0.223202	0.6	0.667	0.0385728	MRPL41
Macro_SPP1	1.8773e-06	-0.300418	0.39	0.477	0.0386854	HCFC1R1
Macro_SPP1	1.88568e-06	-0.174383	0.123	0.211	0.0388583	KLF11
Macro_SPP1	1.88781e-06	-0.291641	0.316	0.403	0.038902	POR
Macro_SPP1	1.92091e-06	0.140232	0.266	0.15	0.0395842	TVP23B
Macro_SPP1	1.93432e-06	0.18807	0.415	0.281	0.0398606	MLEC
Macro_SPP1	1.95603e-06	0.210321	0.332	0.209	0.0403079	PLEKHA2
Macro_SPP1	1.98061e-06	0.287009	0.743	0.656	0.0408145	LYN
Macro_SPP1	2.02548e-06	-0.248822	0.161	0.251	0.041739	MEGF9
Macro_SPP1	2.04222e-06	-0.187757	0.084	0.16	0.042084	NLRP1
Macro_SPP1	2.0432e-06	-0.310042	0.518	0.601	0.0421043	TXNL4A
Macro_SPP1	2.04635e-06	-0.179146	0.862	0.907	0.0421692	HMGB1
Macro_SPP1	2.10744e-06	0.14166	0.235	0.125	0.043428	KIN
Macro_SPP1	2.12963e-06	-0.234108	0.504	0.589	0.0438854	HPCAL1
Macro_SPP1	2.1369e-06	0.522324	0.423	0.297	0.0440351	HSPH1
Macro_SPP1	2.17683e-06	0.128108	0.211	0.108	0.044858	DDHD1
Macro_SPP1	2.21333e-06	-0.19181	0.911	0.928	0.04561	PCBP1
Macro_SPP1	2.2138e-06	0.432096	0.191	0.099	0.0456198	RSAD2
Macro_SPP1	2.23338e-06	-0.234385	0.175	0.264	0.0460233	CARD9
Macro_SPP1	2.2393e-06	0.111564	0.175	0.082	0.0461452	ESCO1
Macro_SPP1	2.24055e-06	-0.348751	0.437	0.513	0.0461711	ABL2
Macro_SPP1	2.38781e-06	0.165439	0.423	0.283	0.0492057	TBC1D2
Macro_SPP1	2.41969e-06	0.138022	0.283	0.165	0.0498626	DENND2D
Macro_FCGR3A	4.16737e-40	1.68645	0.968	0.584	8.5877e-36	GPNMB
Macro_FCGR3A	3.03108e-38	1.45286	0.703	0.117	6.24615e-34	PLA2G7
Macro_FCGR3A	2.03191e-33	0.937857	1	0.993	4.18716e-29	PSAP
Macro_FCGR3A	1.59164e-29	2.14699	0.923	0.551	3.27989e-25	APOE
Macro_FCGR3A	5.49235e-28	-0.936482	0.974	0.996	1.13181e-23	MT-ND4L
Macro_FCGR3A	7.85869e-27	-2.91294	0.155	0.675	1.61944e-22	CXCL3
Macro_FCGR3A	1.99252e-26	-1.36422	0.671	0.934	4.10598e-22	RGCC
Macro_FCGR3A	3.78692e-26	0.90576	0.981	0.92	7.8037e-22	RPL27A
Macro_FCGR3A	2.5656e-25	-1.80818	0.626	0.905	5.28692e-21	DUSP1
Macro_FCGR3A	2.77162e-25	0.530827	0.432	0.029	5.71147e-21	DFNA5
Macro_FCGR3A	3.32298e-25	1.078	0.994	0.949	6.84766e-21	CD63
Macro_FCGR3A	6.98559e-25	-1.89319	0.781	0.916	1.43952e-20	JUNB
Macro_FCGR3A	1.60615e-24	-1.49864	0.516	0.861	3.30979e-20	CDKN1A
Macro_FCGR3A	1.90988e-24	-0.922384	0.974	1	3.93568e-20	S100A4
Macro_FCGR3A	4.29534e-24	-1.49405	0.361	0.843	8.85141e-20	FN1
Macro_FCGR3A	9.24279e-24	-2.23367	0.8	0.934	1.90466e-19	NFKBIA
Macro_FCGR3A	2.49137e-23	-0.792613	0.942	0.993	5.13397e-19	ALDH2
Macro_FCGR3A	2.71606e-23	0.888775	1	1	5.59699e-19	CTSD
Macro_FCGR3A	4.17487e-23	1.35359	0.671	0.241	8.60316e-19	TMEM176B
Macro_FCGR3A	4.94762e-23	-1.01068	0.955	0.985	1.01956e-18	MT-ATP8
Macro_FCGR3A	1.80659e-22	-0.748509	1	0.996	3.72285e-18	MT-CO2
Macro_FCGR3A	2.55794e-22	0.970036	0.8	0.398	5.27114e-18	FPR3
Macro_FCGR3A	7.76787e-22	0.76162	0.942	0.901	1.60072e-17	RBM3
Macro_FCGR3A	1.41205e-21	3.2496	0.548	0.135	2.9098e-17	CCL2
Macro_FCGR3A	2.6106e-21	0.83975	0.497	0.106	5.37965e-17	CD48
Macro_FCGR3A	7.28696e-21	0.781525	1	0.985	1.50162e-16	NPC2
Macro_FCGR3A	8.36648e-21	0.889455	1	0.993	1.72408e-16	CTSB
Macro_FCGR3A	1.14383e-20	-0.999964	0.271	0.715	2.35709e-16	PDLIM1
Macro_FCGR3A	1.49562e-20	1.23466	1	0.993	3.08203e-16	LYZ
Macro_FCGR3A	1.50009e-20	-1.13495	0.4	0.774	3.09124e-16	KLF4
Macro_FCGR3A	1.58146e-20	0.723789	0.374	0.036	3.25891e-16	CLEC10A
Macro_FCGR3A	2.29757e-20	-0.769144	0.981	0.989	4.73461e-16	MT-ND5
Macro_FCGR3A	2.43609e-20	1.00298	0.865	0.515	5.02005e-16	MS4A4A
Macro_FCGR3A	6.03791e-20	-1.49326	0.123	0.595	1.24423e-15	CXCL8
Macro_FCGR3A	9.84441e-20	-0.572835	1	1	2.02864e-15	FTH1
Macro_FCGR3A	1.42719e-18	0.906165	0.961	0.839	2.94101e-14	CALR
Macro_FCGR3A	1.73295e-18	-0.783621	0.89	0.956	3.57108e-14	TKT
Macro_FCGR3A	1.8264e-18	0.666405	0.658	0.241	3.76366e-14	LILRB4
Macro_FCGR3A	1.97118e-18	-1.36708	0.213	0.624	4.06201e-14	TNFAIP3
Macro_FCGR3A	2.10117e-18	0.979459	0.723	0.332	4.32989e-14	SGK1
Macro_FCGR3A	2.7143e-18	0.799543	0.91	0.715	5.59336e-14	CTSA
Macro_FCGR3A	4.7591e-18	0.481137	1	1	9.80707e-14	RPL35
Macro_FCGR3A	5.044e-18	-1.23754	0.135	0.522	1.03942e-13	NR4A2
Macro_FCGR3A	9.83029e-18	-0.572439	0.994	1	2.02573e-13	MT-CO3
Macro_FCGR3A	1.82258e-17	0.310659	0.342	0.033	3.75578e-13	AC004556.1
Macro_FCGR3A	3.36328e-17	0.706818	0.258	0.007	6.93071e-13	SDS
Macro_FCGR3A	3.38547e-17	0.679095	1	0.996	6.97643e-13	HLA-A
Macro_FCGR3A	6.29793e-17	0.871571	0.548	0.168	1.29781e-12	TMEM176A
Macro_FCGR3A	1.1235e-16	0.757811	0.819	0.507	2.31519e-12	ABHD12
Macro_FCGR3A	2.30314e-16	0.616259	0.323	0.04	4.74608e-12	HLA-DQA2
Macro_FCGR3A	5.00614e-16	-0.900107	0.819	0.942	1.03162e-11	ZFP36L2
Macro_FCGR3A	7.56895e-16	0.516966	0.845	0.478	1.55973e-11	DNAJC15
Macro_FCGR3A	8.04771e-16	-0.74869	0.826	0.942	1.65839e-11	RNF149
Macro_FCGR3A	8.90338e-16	0.689693	0.723	0.328	1.83472e-11	PMP22
Macro_FCGR3A	1.24423e-15	0.795312	0.981	0.982	2.56398e-11	LGALS1
Macro_FCGR3A	1.82603e-15	0.543302	0.587	0.237	3.76291e-11	ST14
Macro_FCGR3A	2.90685e-15	-2.02951	0.252	0.606	5.99015e-11	IL1B
Macro_FCGR3A	3.9475e-15	-1.30472	0.748	0.828	8.13461e-11	PPP1R15A
Macro_FCGR3A	4.47229e-15	-0.964545	0.91	0.989	9.21604e-11	CRIP1
Macro_FCGR3A	4.93624e-15	-0.43804	1	1	1.01721e-10	EIF1
Macro_FCGR3A	8.74362e-15	-0.676609	0.135	0.496	1.8018e-10	MAFF
Macro_FCGR3A	9.15392e-15	-1.47513	0.606	0.825	1.88635e-10	JUN
Macro_FCGR3A	9.55572e-15	-0.689631	0.994	0.996	1.96915e-10	MT-CO1
Macro_FCGR3A	1.07075e-14	-0.774185	0.419	0.755	2.20648e-10	RARA
Macro_FCGR3A	1.11728e-14	0.699741	0.839	0.591	2.30239e-10	PDIA6
Macro_FCGR3A	1.17656e-14	-0.672539	0.671	0.839	2.42454e-10	PNPLA6
Macro_FCGR3A	1.348e-14	0.361927	0.284	0.029	2.77783e-10	PLXNC1
Macro_FCGR3A	1.42886e-14	0.681503	0.832	0.606	2.94446e-10	HM13
Macro_FCGR3A	1.44281e-14	1.06709	0.994	0.949	2.97319e-10	APOC1
Macro_FCGR3A	1.51017e-14	-0.485558	1	1	3.112e-10	VIM
Macro_FCGR3A	2.12792e-14	-0.564212	0.948	0.974	4.38501e-10	GSTP1
Macro_FCGR3A	2.1837e-14	-0.896153	0.084	0.427	4.49995e-10	INHBA
Macro_FCGR3A	3.27392e-14	0.81272	0.923	0.748	6.74657e-10	HSP90B1
Macro_FCGR3A	3.5313e-14	0.673888	0.677	0.296	7.27696e-10	CD163
Macro_FCGR3A	3.87028e-14	-0.834006	0.839	0.923	7.97548e-10	MCL1
Macro_FCGR3A	3.88227e-14	0.574522	0.994	0.872	8.0002e-10	RPL23
Macro_FCGR3A	5.67171e-14	0.625399	0.465	0.135	1.16877e-09	CXCR4
Macro_FCGR3A	7.89686e-14	-0.259965	0.897	0.507	1.62731e-09	HLA-DRB5
Macro_FCGR3A	8.59256e-14	-0.465343	0.994	1	1.77067e-09	TSPO
Macro_FCGR3A	9.13473e-14	1.13533	0.626	0.237	1.88239e-09	NUPR1
Macro_FCGR3A	1.00173e-13	0.962015	0.91	0.668	2.06426e-09	CTSL
Macro_FCGR3A	1.05999e-13	0.494843	0.394	0.106	2.18432e-09	FXYD6
Macro_FCGR3A	1.20524e-13	-1.55111	0.019	0.328	2.48363e-09	CCL20
Macro_FCGR3A	1.36439e-13	-0.756449	0.432	0.693	2.81161e-09	STX11
Macro_FCGR3A	1.70873e-13	0.634149	0.981	0.931	3.52119e-09	ASAH1
Macro_FCGR3A	2.26009e-13	0.488449	0.987	0.989	4.65738e-09	ATP6V1F
Macro_FCGR3A	2.38776e-13	-1.69053	0.148	0.485	4.92045e-09	CXCL2
Macro_FCGR3A	2.83782e-13	-0.943884	0.503	0.748	5.8479e-09	MAP3K8
Macro_FCGR3A	3.07434e-13	-1.19946	0.329	0.609	6.3353e-09	NFKBIZ
Macro_FCGR3A	4.0756e-13	0.498243	0.232	0.018	8.39859e-09	FCER2
Macro_FCGR3A	4.54018e-13	-0.385799	1	1	9.35596e-09	S100A6
Macro_FCGR3A	4.88986e-13	-0.859471	0.955	0.985	1.00765e-08	STXBP2
Macro_FCGR3A	5.17724e-13	0.412378	1	1	1.06687e-08	RPL27
Macro_FCGR3A	5.80135e-13	0.364973	0.374	0.084	1.19548e-08	CD180
Macro_FCGR3A	6.18659e-13	-0.701937	0.51	0.748	1.27487e-08	TCF7L2
Macro_FCGR3A	6.32928e-13	0.600776	0.91	0.777	1.30428e-08	CANX
Macro_FCGR3A	6.36267e-13	-0.834538	0.723	0.956	1.31115e-08	LMNA
Macro_FCGR3A	6.55998e-13	-0.963915	0.161	0.474	1.35182e-08	THBD
Macro_FCGR3A	6.95862e-13	-1.18845	0.723	0.865	1.43396e-08	ZFP36
Macro_FCGR3A	7.54928e-13	0.643765	1	0.978	1.55568e-08	HSP90AA1
Macro_FCGR3A	1.17568e-12	-0.596793	0.194	0.507	2.42273e-08	SIRPB1
Macro_FCGR3A	1.17644e-12	0.523865	0.987	0.945	2.42429e-08	PRDX1
Macro_FCGR3A	1.45199e-12	0.407604	0.426	0.135	2.99211e-08	BCAT1
Macro_FCGR3A	1.59299e-12	-1.10567	0.052	0.35	3.28267e-08	CRIP2
Macro_FCGR3A	1.94495e-12	0.434857	0.348	0.084	4.00795e-08	A2M
Macro_FCGR3A	2.02862e-12	0.399592	1	0.989	4.18039e-08	RPL37A
Macro_FCGR3A	2.21326e-12	-0.709956	0.587	0.748	4.56086e-08	GYPC
Macro_FCGR3A	2.68881e-12	0.474044	0.832	0.547	5.54082e-08	2025-09-07
Macro_FCGR3A	3.06903e-12	-0.709205	0.4	0.69	6.32436e-08	CCND3
Macro_FCGR3A	3.17007e-12	2.60434	0.206	0.015	6.53256e-08	SPP1
Macro_FCGR3A	3.23202e-12	-0.387559	1	0.996	6.66023e-08	RPL41
Macro_FCGR3A	4.86344e-12	-1.00889	0.058	0.358	1.00221e-07	THBS1
Macro_FCGR3A	6.2974e-12	0.875253	0.91	0.847	1.29771e-07	IFI6
Macro_FCGR3A	6.58765e-12	0.454791	1	0.989	1.35752e-07	RPS6
Macro_FCGR3A	8.06806e-12	0.236449	0.161	0	1.66258e-07	HS3ST1
Macro_FCGR3A	1.10248e-11	0.919414	0.832	0.566	2.27188e-07	LIPA
Macro_FCGR3A	1.12444e-11	0.420965	0.619	0.296	2.31712e-07	IL13RA1
Macro_FCGR3A	1.29763e-11	-0.707006	0.148	0.445	2.67402e-07	CSRNP1
Macro_FCGR3A	1.30299e-11	0.624899	0.471	0.182	2.68508e-07	FGL2
Macro_FCGR3A	1.53174e-11	0.45035	0.548	0.226	3.15646e-07	LHFPL2
Macro_FCGR3A	1.73583e-11	-0.635391	0.91	0.964	3.57703e-07	MARCO
Macro_FCGR3A	1.84378e-11	-0.830053	0.026	0.296	3.79948e-07	OSM
Macro_FCGR3A	2.20909e-11	0.3358	0.348	0.08	4.55228e-07	SNCA
Macro_FCGR3A	2.68549e-11	0.316178	1	1	5.53399e-07	UBA52
Macro_FCGR3A	2.95076e-11	0.486614	0.819	0.573	6.08062e-07	NENF
Macro_FCGR3A	3.00811e-11	0.515276	0.794	0.54	6.19882e-07	CNDP2
Macro_FCGR3A	3.25526e-11	0.562049	0.658	0.365	6.70811e-07	RALA
Macro_FCGR3A	3.6198e-11	-0.939947	0.381	0.657	7.45932e-07	AQP3
Macro_FCGR3A	4.85493e-11	-0.520646	0.994	0.985	1.00045e-06	TXN
Macro_FCGR3A	4.94475e-11	0.512955	0.981	0.96	1.01897e-06	PPIB
Macro_FCGR3A	5.23637e-11	0.450321	0.994	0.956	1.07906e-06	RPL7
Macro_FCGR3A	5.46831e-11	-0.523828	0.935	0.985	1.12685e-06	GLIPR2
Macro_FCGR3A	5.62339e-11	0.523067	0.781	0.54	1.15881e-06	LACTB
Macro_FCGR3A	5.99116e-11	0.198093	0.161	0.004	1.2346e-06	ANKRD22
Macro_FCGR3A	6.07676e-11	0.483134	0.916	0.752	1.25224e-06	MOB1A
Macro_FCGR3A	6.59496e-11	-0.534986	0.787	0.927	1.35902e-06	ANXA11
Macro_FCGR3A	7.00258e-11	-0.65743	0.987	0.989	1.44302e-06	TAGLN2
Macro_FCGR3A	7.16857e-11	0.374218	0.974	0.96	1.47723e-06	ARPC5
Macro_FCGR3A	8.29371e-11	-0.45621	0.948	0.978	1.70909e-06	SRGN
Macro_FCGR3A	8.41156e-11	0.538653	0.884	0.646	1.73337e-06	LIMS1
Macro_FCGR3A	8.57742e-11	0.600259	0.961	0.927	1.76755e-06	LSP1
Macro_FCGR3A	1.10016e-10	-0.472076	0.994	0.996	2.26711e-06	MT-CYB
Macro_FCGR3A	1.36212e-10	0.267	0.232	0.033	2.80692e-06	IL4I1
Macro_FCGR3A	1.61614e-10	-1.09026	0.832	0.894	3.33037e-06	FOS
Macro_FCGR3A	1.70694e-10	-0.407034	0.987	1	3.51749e-06	PABPC1
Macro_FCGR3A	1.75309e-10	0.428913	0.935	0.88	3.6126e-06	PTGES3
Macro_FCGR3A	1.85777e-10	-0.349328	0.981	1	3.82832e-06	MT-ND3
Macro_FCGR3A	1.92779e-10	0.321267	1	1	3.9726e-06	LAPTM5
Macro_FCGR3A	3.19149e-10	0.4851	0.994	0.978	6.5767e-06	RPL13A
Macro_FCGR3A	3.63296e-10	0.332265	0.355	0.106	7.48644e-06	MMP14
Macro_FCGR3A	3.78018e-10	0.596986	0.923	0.785	7.78981e-06	FCGR3A
Macro_FCGR3A	4.81161e-10	0.413462	1	0.989	9.91529e-06	GPX1
Macro_FCGR3A	5.23471e-10	-0.545315	0.406	0.661	1.07872e-05	SVIL
Macro_FCGR3A	5.5598e-10	-0.417947	1	1	1.14571e-05	CD74
Macro_FCGR3A	5.9061e-10	-0.954687	0.781	0.847	1.21707e-05	PNRC1
Macro_FCGR3A	6.21744e-10	0.58513	0.884	0.526	1.28123e-05	CYP27A1
Macro_FCGR3A	6.32283e-10	-0.346179	0.994	1	1.30295e-05	ALDOA
Macro_FCGR3A	6.76521e-10	0.327071	0.219	0.036	1.39411e-05	CD72
Macro_FCGR3A	8.27495e-10	-1.09814	0.039	0.281	1.70522e-05	AREG
Macro_FCGR3A	8.41439e-10	0.386236	0.961	0.916	1.73395e-05	CDC42
Macro_FCGR3A	8.99771e-10	0.371411	1	0.974	1.85416e-05	RPS2
Macro_FCGR3A	9.07348e-10	-1.03047	0.084	0.339	1.86977e-05	EREG
Macro_FCGR3A	9.27499e-10	0.530366	0.903	0.737	1.9113e-05	PDIA3
Macro_FCGR3A	9.67968e-10	0.468685	0.677	0.401	1.99469e-05	TGFBR1
Macro_FCGR3A	9.717e-10	-0.52731	0.768	0.876	2.00238e-05	DOK2
Macro_FCGR3A	1.0413e-09	0.48758	0.69	0.431	2.14581e-05	VMP1
Macro_FCGR3A	1.22616e-09	0.305708	1	1	2.52676e-05	RPL36
Macro_FCGR3A	1.26389e-09	0.384877	1	0.989	2.60449e-05	RPL38
Macro_FCGR3A	1.32019e-09	0.474932	0.748	0.449	2.72052e-05	FCGR1A
Macro_FCGR3A	1.32972e-09	-0.474936	0.948	0.953	2.74016e-05	CXCL16
Macro_FCGR3A	1.37292e-09	0.517905	0.987	0.869	2.82917e-05	RPS20
Macro_FCGR3A	1.43193e-09	0.522522	0.955	0.934	2.95079e-05	TYMP
Macro_FCGR3A	1.54541e-09	0.3477	0.31	0.084	3.18463e-05	TTYH3
Macro_FCGR3A	1.5938e-09	0.505238	0.858	0.628	3.28435e-05	CECR1
Macro_FCGR3A	1.91928e-09	0.459521	0.8	0.62	3.95506e-05	OSTC
Macro_FCGR3A	2.03839e-09	-0.447456	0.006	0.215	4.2005e-05	LDLR
Macro_FCGR3A	2.28858e-09	0.423802	0.542	0.263	4.71608e-05	IGFLR1
Macro_FCGR3A	2.61705e-09	-0.303023	1	1	5.39295e-05	RPS21
Macro_FCGR3A	2.75565e-09	0.551065	0.981	0.967	5.67857e-05	EMP3
Macro_FCGR3A	2.7623e-09	0.411123	0.71	0.405	5.69227e-05	SLC43A3
Macro_FCGR3A	2.76323e-09	-0.625193	0.335	0.588	5.69419e-05	RASGEF1B
Macro_FCGR3A	3.00424e-09	0.538836	0.865	0.726	6.19083e-05	MNDA
Macro_FCGR3A	3.12029e-09	0.44172	0.968	0.942	6.42997e-05	ENO1
Macro_FCGR3A	3.21084e-09	-0.558022	0.91	0.945	6.61659e-05	ZYX
Macro_FCGR3A	3.25066e-09	0.364748	0.981	0.96	6.69863e-05	AP2S1
Macro_FCGR3A	3.51635e-09	0.313241	0.303	0.08	7.24613e-05	MATK
Macro_FCGR3A	3.69592e-09	0.332956	0.219	0.04	7.61619e-05	NGFRAP1
Macro_FCGR3A	3.83395e-09	-1.04924	0.265	0.485	7.90063e-05	ZNF331
Macro_FCGR3A	3.87291e-09	-0.343332	1	1	7.9809e-05	ARPC1B
Macro_FCGR3A	4.10299e-09	-0.490422	0.942	0.971	8.45503e-05	PPDPF
Macro_FCGR3A	4.20929e-09	0.93783	1	0.993	8.67409e-05	CSTB
Macro_FCGR3A	4.53814e-09	0.474168	0.774	0.478	9.35174e-05	CD86
Macro_FCGR3A	4.70831e-09	0.405041	0.71	0.438	9.70242e-05	ATP6V1C1
Macro_FCGR3A	5.32225e-09	-0.552851	0.148	0.401	0.000109676	CFP
Macro_FCGR3A	5.44915e-09	0.203546	0.161	0.015	0.000112291	ANKRD29
Macro_FCGR3A	5.45451e-09	-0.935534	0.116	0.354	0.000112401	DUSP2
Macro_FCGR3A	6.7335e-09	0.741325	0.845	0.617	0.000138757	PLIN2
Macro_FCGR3A	7.34092e-09	-0.511731	0.148	0.405	0.000151274	KDM6B
Macro_FCGR3A	7.48447e-09	0.469458	0.865	0.69	0.000154233	HEXA
Macro_FCGR3A	7.69077e-09	0.269868	0.161	0.015	0.000158484	NKG7
Macro_FCGR3A	7.93808e-09	0.448393	0.91	0.763	0.00016358	BLOC1S1
Macro_FCGR3A	8.67891e-09	0.408186	0.658	0.376	0.000178846	CALU
Macro_FCGR3A	8.81472e-09	0.430451	0.594	0.321	0.000181645	HSD3B7
Macro_FCGR3A	1.08851e-08	0.517629	0.916	0.934	0.00022431	CTSH
Macro_FCGR3A	1.20578e-08	-0.33356	0.077	0.314	0.000248475	ADRB2
Macro_FCGR3A	1.24092e-08	0.406727	0.961	0.869	0.000255716	SSR4
Macro_FCGR3A	1.33825e-08	0.343088	0.574	0.299	0.000275773	SLC39A10
Macro_FCGR3A	1.36873e-08	0.482931	0.935	0.894	0.000282054	TXNIP
Macro_FCGR3A	1.38896e-08	0.391026	0.974	0.982	0.000286222	IFI30
Macro_FCGR3A	1.63267e-08	-0.743424	0.594	0.77	0.000336445	CITED2
Macro_FCGR3A	1.63329e-08	0.384439	0.252	0.058	0.000336571	MARCKS
Macro_FCGR3A	1.73825e-08	0.373296	0.987	0.989	0.0003582	RPL10A
Macro_FCGR3A	1.75376e-08	-0.508775	0.316	0.544	0.000361398	PDLIM2
Macro_FCGR3A	1.85953e-08	0.297413	0.477	0.215	0.000383192	SH3KBP1
Macro_FCGR3A	1.97301e-08	-0.560788	0.284	0.507	0.000406577	B4GALT1
Macro_FCGR3A	1.99108e-08	-0.458194	0.406	0.639	0.000410303	SH3BP5
Macro_FCGR3A	2.01277e-08	0.178523	0.123	0.004	0.000414772	MERTK
Macro_FCGR3A	2.19677e-08	-0.525607	0.11	0.343	0.000452689	LINC00936
Macro_FCGR3A	2.41431e-08	0.250955	0.265	0.069	0.000497517	PSTPIP2
Macro_FCGR3A	2.53654e-08	0.873467	0.419	0.186	0.000522705	LGMN
Macro_FCGR3A	2.86511e-08	0.385567	0.994	0.982	0.000590414	RPL17
Macro_FCGR3A	2.95573e-08	-0.467988	0.858	0.967	0.000609088	VSIG4
Macro_FCGR3A	3.05261e-08	0.333519	0.471	0.193	0.000629052	LIMD2
Macro_FCGR3A	3.80036e-08	0.390046	0.723	0.449	0.00078314	TRAPPC5
Macro_FCGR3A	3.91503e-08	0.39713	0.652	0.409	0.000806771	GNPDA1
Macro_FCGR3A	3.94685e-08	0.305405	0.368	0.139	0.000813328	CD300A
Macro_FCGR3A	4.18886e-08	-0.498277	0.503	0.69	0.000863198	NAMPT
Macro_FCGR3A	4.2771e-08	0.351158	0.703	0.438	0.000881383	SYS1
Macro_FCGR3A	4.52432e-08	-0.403366	0.819	0.861	0.000932326	BSG
Macro_FCGR3A	4.59404e-08	0.371873	0.206	0.044	0.000946694	OTOA
Macro_FCGR3A	4.8494e-08	0.14957	0.148	0.015	0.000999315	AMPD3
Macro_FCGR3A	5.01699e-08	-0.486898	0.155	0.394	0.00103385	MTMR11
Macro_FCGR3A	5.16725e-08	0.138196	0.194	0.033	0.00106481	ETV5
Macro_FCGR3A	5.50023e-08	0.590832	0.974	0.934	0.00113343	MIF
Macro_FCGR3A	5.74879e-08	0.322436	0.2	0.044	0.00118465	HTRA4
Macro_FCGR3A	5.77368e-08	0.423869	0.329	0.124	0.00118978	KLHDC8B
Macro_FCGR3A	5.80852e-08	-0.587707	0.123	0.35	0.00119696	RP11-670E13.6
Macro_FCGR3A	6.75847e-08	-0.471767	0.323	0.555	0.00139272	ARHGEF10L
Macro_FCGR3A	6.82644e-08	-0.575275	0.555	0.715	0.00140672	MGST1
Macro_FCGR3A	7.01197e-08	-0.454939	0.871	0.974	0.00144496	LY6E
Macro_FCGR3A	7.67018e-08	0.378498	0.606	0.35	0.00158059	PEA15
Macro_FCGR3A	8.14222e-08	0.228773	0.142	0.015	0.00167787	CST6
Macro_FCGR3A	8.73005e-08	0.207326	0.155	0.018	0.001799	DYSF
Macro_FCGR3A	9.22071e-08	-0.945939	0.471	0.672	0.00190011	C1QA
Macro_FCGR3A	9.81479e-08	0.553321	0.819	0.832	0.00202253	TNFSF13
Macro_FCGR3A	9.98244e-08	0.266885	0.265	0.077	0.00205708	HSPA6
Macro_FCGR3A	1.00331e-07	-0.494771	0.252	0.496	0.00206751	TIPARP
Macro_FCGR3A	1.03261e-07	-0.32736	0.987	0.989	0.00212791	COX6A1
Macro_FCGR3A	1.1836e-07	-0.470209	0.897	0.96	0.00243905	LRRFIP1
Macro_FCGR3A	1.2584e-07	0.458971	0.755	0.602	0.00259318	UCP2
Macro_FCGR3A	1.34051e-07	0.37554	0.619	0.35	0.00276239	SLA
Macro_FCGR3A	1.36595e-07	0.420362	0.677	0.431	0.00281481	IFI16
Macro_FCGR3A	1.38003e-07	-0.686996	0.445	0.613	0.00284383	HBEGF
Macro_FCGR3A	1.41474e-07	-0.646536	0.381	0.58	0.00291535	PTGER4
Macro_FCGR3A	1.4298e-07	-0.385073	0.948	0.982	0.00294639	GLRX
Macro_FCGR3A	1.53168e-07	0.38693	0.697	0.42	0.00315634	HIST1H4C
Macro_FCGR3A	1.66622e-07	0.198611	0.194	0.04	0.00343357	TRPM2
Macro_FCGR3A	1.67737e-07	0.197225	0.213	0.051	0.00345655	PDE7A
Macro_FCGR3A	1.81637e-07	0.388583	0.6	0.361	0.003743	SLC25A19
Macro_FCGR3A	1.8468e-07	0.367933	0.955	0.876	0.00380569	SEC61G
Macro_FCGR3A	1.86019e-07	0.35843	0.916	0.843	0.0038333	PLXDC2
Macro_FCGR3A	1.94642e-07	0.280038	0.329	0.124	0.004011	SLFN5
Macro_FCGR3A	1.95041e-07	0.323772	0.445	0.226	0.00401922	UBE2Q2
Macro_FCGR3A	1.96935e-07	-0.380209	0.897	0.949	0.00405824	H2AFZ
Macro_FCGR3A	1.97018e-07	0.361961	0.994	1	0.00405995	RPS18
Macro_FCGR3A	1.98744e-07	0.341664	1	1	0.00409552	TPT1
Macro_FCGR3A	2.05512e-07	0.186455	0.226	0.055	0.00423498	TLR5
Macro_FCGR3A	2.14696e-07	0.374692	0.671	0.456	0.00442423	PRNP
Macro_FCGR3A	2.16174e-07	0.347801	0.974	0.953	0.00445469	GSTO1
Macro_FCGR3A	2.17758e-07	-0.365331	0.961	0.993	0.00448734	COTL1
Macro_FCGR3A	2.19243e-07	0.413958	0.723	0.474	0.00451793	STAT1
Macro_FCGR3A	2.22139e-07	0.451905	0.652	0.431	0.00457762	GNB4
Macro_FCGR3A	2.22562e-07	0.328183	1	0.996	0.00458634	RPL24
Macro_FCGR3A	2.33951e-07	0.383647	0.987	0.989	0.00482103	CTSS
Macro_FCGR3A	2.82807e-07	0.269746	0.31	0.117	0.00582781	HAGHL
Macro_FCGR3A	2.83027e-07	0.256369	0.477	0.23	0.00583233	DHRS4L2
Macro_FCGR3A	2.83081e-07	0.345867	0.594	0.328	0.00583344	NME1
Macro_FCGR3A	2.88625e-07	-0.522458	0.594	0.73	0.0059477	SUN2
Macro_FCGR3A	3.01067e-07	-0.595107	0.968	0.967	0.00620409	CEBPB
Macro_FCGR3A	3.39163e-07	0.266284	0.355	0.15	0.00698913	CR1
Macro_FCGR3A	3.7216e-07	0.172045	0.2	0.044	0.00766909	CCR5
Macro_FCGR3A	3.8498e-07	0.294206	0.419	0.197	0.00793329	SWAP70
Macro_FCGR3A	3.86225e-07	0.373386	0.768	0.566	0.00795894	ARPC4
Macro_FCGR3A	4.19803e-07	0.42203	0.761	0.536	0.00865088	CLEC12A
Macro_FCGR3A	4.2294e-07	0.270158	0.471	0.237	0.00871552	MILR1
Macro_FCGR3A	4.47184e-07	-0.438956	0.632	0.781	0.00921512	HSD17B11
Macro_FCGR3A	4.54977e-07	0.230987	0.316	0.124	0.00937572	ATF2
Macro_FCGR3A	4.70718e-07	0.40815	0.426	0.223	0.00970008	HSD17B14
Macro_FCGR3A	4.82102e-07	0.340629	0.839	0.697	0.00993468	NDUFA11
Macro_FCGR3A	4.85602e-07	-0.521776	0.6	0.697	0.0100068	EVL
Macro_FCGR3A	4.93674e-07	0.328317	0.619	0.365	0.0101732	TPD52L2
Macro_FCGR3A	4.95106e-07	0.182606	0.271	0.091	0.0102026	SLC11A2
Macro_FCGR3A	5.05737e-07	0.319564	0.929	0.858	0.0104217	MORF4L1
Macro_FCGR3A	5.10547e-07	0.327058	0.458	0.223	0.0105208	PIK3R1
Macro_FCGR3A	5.27752e-07	0.473485	0.335	0.153	0.0108754	IL18BP
Macro_FCGR3A	5.51548e-07	0.272612	0.568	0.314	0.0113658	HAVCR2
Macro_FCGR3A	5.58495e-07	-0.454006	0.826	0.894	0.0115089	HCK
Macro_FCGR3A	5.63315e-07	0.448988	0.832	0.697	0.0116082	HSPA5
Macro_FCGR3A	5.85834e-07	0.322691	0.994	0.989	0.0120723	CAPG
Macro_FCGR3A	5.86014e-07	-0.405393	0.019	0.186	0.012076	NR4A1
Macro_FCGR3A	6.01195e-07	0.163468	0.174	0.033	0.0123888	TMEM163
Macro_FCGR3A	6.05948e-07	-0.51933	0.084	0.285	0.0124868	FOSB
Macro_FCGR3A	6.19989e-07	0.282688	1	0.996	0.0127761	RPL9
Macro_FCGR3A	6.40872e-07	0.397923	0.574	0.339	0.0132064	C6orf48
Macro_FCGR3A	6.75313e-07	-0.415303	0.09	0.281	0.0139162	PELI1
Macro_FCGR3A	6.83573e-07	0.263297	0.271	0.095	0.0140864	PROCR
Macro_FCGR3A	7.43575e-07	-0.296654	1	0.996	0.0153228	CST3
Macro_FCGR3A	7.54543e-07	0.228323	0.548	0.296	0.0155489	ISCA2
Macro_FCGR3A	7.75088e-07	0.342458	0.516	0.285	0.0159722	ENOSF1
Macro_FCGR3A	7.85157e-07	0.306955	0.735	0.511	0.0161797	CCT2
Macro_FCGR3A	7.91449e-07	0.271296	0.994	0.993	0.0163094	PPIA
Macro_FCGR3A	8.00828e-07	0.11377	0.232	0.062	0.0165027	BATF
Macro_FCGR3A	8.03249e-07	0.40753	0.735	0.5	0.0165526	AQP9
Macro_FCGR3A	8.08347e-07	-0.415331	0.258	0.478	0.0166576	MAP3K11
Macro_FCGR3A	8.21317e-07	0.361749	0.323	0.135	0.0169249	ATF5
Macro_FCGR3A	8.41212e-07	0.427245	0.323	0.142	0.0173348	KCNMA1
Macro_FCGR3A	8.43024e-07	0.274935	0.523	0.281	0.0173722	DNPH1
Macro_FCGR3A	8.43201e-07	0.361334	0.548	0.314	0.0173758	SLAMF8
Macro_FCGR3A	8.82224e-07	0.384167	0.819	0.642	0.01818	DNASE2
Macro_FCGR3A	9.19441e-07	-0.628675	0.271	0.471	0.0189469	KLF2
Macro_FCGR3A	9.32991e-07	-0.529374	0.742	0.828	0.0192261	C5AR1
Macro_FCGR3A	1.04262e-06	-0.438805	0.697	0.796	0.0214852	PPARG
Macro_FCGR3A	1.05217e-06	0.216903	0.381	0.157	0.0216821	AD000671.6
Macro_FCGR3A	1.05765e-06	-0.356923	0.845	0.821	0.021795	NDUFB1
Macro_FCGR3A	1.06807e-06	0.306625	0.723	0.478	0.0220097	PLEK
Macro_FCGR3A	1.07522e-06	0.539498	0.729	0.558	0.0221571	GK
Macro_FCGR3A	1.09723e-06	-0.343378	0.968	0.938	0.0226106	SARAF
Macro_FCGR3A	1.16546e-06	0.350295	0.91	0.774	0.0240165	LAMTOR5
Macro_FCGR3A	1.22513e-06	-0.412831	0.2	0.405	0.0252462	CLK1
Macro_FCGR3A	1.2521e-06	0.258102	0.542	0.307	0.0258021	OSGEP
Macro_FCGR3A	1.27851e-06	0.249411	0.174	0.04	0.0263463	HLA-DQB2
Macro_FCGR3A	1.29852e-06	0.331747	0.426	0.223	0.0267585	SDSL
Macro_FCGR3A	1.33164e-06	0.128471	0.116	0.011	0.0274411	RNASE2
Macro_FCGR3A	1.40723e-06	0.259869	0.994	0.996	0.0289989	RPS9
Macro_FCGR3A	1.41249e-06	-0.412275	0.684	0.759	0.0291073	EIF4A2
Macro_FCGR3A	1.41855e-06	0.370881	0.503	0.285	0.0292321	NPL
Macro_FCGR3A	1.46559e-06	0.422669	0.819	0.686	0.0302014	PDXK
Macro_FCGR3A	1.52529e-06	0.259157	0.619	0.38	0.0314316	PRCP
Macro_FCGR3A	1.52751e-06	0.361678	0.968	0.945	0.0314774	DYNLL1
Macro_FCGR3A	1.54815e-06	-0.468633	0.213	0.423	0.0319027	CLDN7
Macro_FCGR3A	1.57974e-06	0.366856	1	0.989	0.0325536	RPS26
Macro_FCGR3A	1.6222e-06	0.265611	0.265	0.088	0.0334287	CAMK1
Macro_FCGR3A	1.63697e-06	-0.419464	0.213	0.438	0.033733	CES1
Macro_FCGR3A	1.70527e-06	-0.446391	0.323	0.515	0.0351405	SLC27A3
Macro_FCGR3A	1.7449e-06	0.341124	0.781	0.613	0.0359571	CCT6A
Macro_FCGR3A	1.75825e-06	-0.250998	1	1	0.0362323	OAZ1
Macro_FCGR3A	1.80986e-06	0.351213	0.594	0.409	0.0372957	NDUFC2
Macro_FCGR3A	1.81214e-06	0.180917	0.103	0.007	0.0373427	RGL1
Macro_FCGR3A	1.84484e-06	0.328282	0.994	0.96	0.0380167	RPS11
Macro_FCGR3A	1.88484e-06	-0.527647	0.723	0.796	0.0388409	MYH9
Macro_FCGR3A	1.90127e-06	0.341838	0.561	0.343	0.0391794	DNMT1
Macro_FCGR3A	1.9092e-06	0.366805	0.432	0.215	0.0393428	BASP1
Macro_FCGR3A	1.91717e-06	0.232302	1	1	0.0395071	RPS16
Macro_FCGR3A	1.94014e-06	0.335178	0.768	0.518	0.0399805	RAB1A
Macro_FCGR3A	1.96242e-06	0.409123	0.742	0.555	0.0404396	CPVL
Macro_FCGR3A	1.97042e-06	-0.317321	0.103	0.288	0.0406044	ARHGEF28
Macro_FCGR3A	1.98091e-06	-0.414153	0.329	0.533	0.0408207	SIDT2
Macro_FCGR3A	2.01568e-06	-0.415471	0.413	0.617	0.0415371	GABARAPL1
Macro_FCGR3A	2.03061e-06	0.357027	0.323	0.131	0.0418449	ABCA1
Macro_FCGR3A	2.06629e-06	-0.683822	0.284	0.453	0.0425801	SOCS3
Macro_FCGR3A	2.10932e-06	-0.305917	0.981	0.949	0.0434668	MGST3
Macro_FCGR3A	2.20229e-06	0.357587	0.935	0.814	0.0453826	EIF4G2
Macro_FCGR3A	2.20444e-06	-0.432694	0.297	0.485	0.0454268	IER5
Macro_FCGR3A	2.29824e-06	0.227625	0.516	0.252	0.0473599	CD59
Macro_FCGR3A	2.31858e-06	-0.312791	0.987	0.985	0.0477789	MS4A7
Macro_FCGR3A	2.34142e-06	0.430222	0.981	0.971	0.0482497	MT-ND4
Macro_FCGR3A	2.4144e-06	0.341262	0.555	0.332	0.0497536	TSPAN4
Macro_CCL18	3.08927e-19	-2.13862	0.116	0.555	6.36606e-15	FN1
Macro_CCL18	5.42953e-19	-1.97247	0.357	0.76	1.11886e-14	STXBP2
Macro_CCL18	3.82667e-15	1.03474	0.961	0.842	7.88561e-11	APOC1
Macro_CCL18	8.34745e-15	1.92636	0.821	0.459	1.72016e-10	APOE
Macro_CCL18	1.15116e-14	0.705888	0.981	0.842	2.3722e-10	RPS2
Macro_CCL18	1.07618e-12	0.783247	0.981	0.932	2.21768e-08	CSTB
Macro_CCL18	3.17395e-12	-1.03662	0.498	0.795	6.54056e-08	MCEMP1
Macro_CCL18	4.91569e-12	-1.34924	0.623	0.863	1.01298e-07	CRIP1
Macro_CCL18	1.35866e-11	-1.22118	0.821	0.918	2.79978e-07	S100A4
Macro_CCL18	3.01687e-10	-1.01479	0.546	0.774	6.21686e-06	MT-CO3
Macro_CCL18	1.26507e-09	0.771572	0.826	0.644	2.60694e-05	RPL27A
Macro_CCL18	3.67956e-09	-1.28745	0.106	0.356	7.58246e-05	ZFP36L2
Macro_CCL18	3.78691e-09	-1.04504	0.464	0.705	7.80368e-05	MT-CYB
Macro_CCL18	3.94583e-09	-1.0952	0.444	0.692	8.13117e-05	MT-ND4L
Macro_CCL18	8.69468e-09	-1.19138	0.652	0.781	0.000179171	MT-CO1
Macro_CCL18	9.92e-09	-1.23154	0.338	0.568	0.000204422	MT-ATP8
Macro_CCL18	1.00002e-08	-1.09532	0.135	0.397	0.000206074	MS4A6A
Macro_CCL18	1.33404e-08	-1.12753	0.609	0.781	0.000274907	MT-CO2
Macro_CCL18	1.46569e-08	0.806722	0.879	0.767	0.000302035	NPC2
Macro_CCL18	1.49467e-08	-0.977065	0.106	0.349	0.000308006	PNPLA6
Macro_CCL18	2.18795e-08	-1.18901	0.111	0.356	0.000450871	DUSP1
Macro_CCL18	3.4216e-08	-0.946471	0.517	0.74	0.000705088	ALDH2
Macro_CCL18	3.58574e-08	-0.576868	0.029	0.212	0.000738914	ADAMTSL4
Macro_CCL18	4.75092e-08	0.49392	0.903	0.753	0.000979022	RPL13A
Macro_CCL18	5.74829e-08	-0.481694	0.029	0.212	0.00118455	RARA
Macro_CCL18	6.38102e-08	0.450117	0.981	0.938	0.00131494	RPS18
Macro_CCL18	7.5321e-08	0.492547	1	0.986	0.00155214	TPT1
Macro_CCL18	9.04467e-08	0.466725	0.952	0.904	0.00186383	UBA52
Macro_CCL18	1.44395e-07	-0.743209	0.072	0.288	0.00297556	PLEC
Macro_CCL18	1.687e-07	0.391478	0.976	0.952	0.00347639	RPS25
Macro_CCL18	1.72284e-07	-0.71279	0.116	0.349	0.00355026	SON
Macro_CCL18	1.80267e-07	0.446818	0.995	0.966	0.00371477	RPS19
Macro_CCL18	2.0544e-07	-0.991285	0.246	0.493	0.0042335	VSIG4
Macro_CCL18	2.06977e-07	-0.57286	0.039	0.219	0.00426517	KLF4
Macro_CCL18	2.08292e-07	-0.700832	0.251	0.541	0.00429227	FLNA
Macro_CCL18	2.62346e-07	-0.597656	0.043	0.226	0.00540617	DOCK8
Macro_CCL18	3.0294e-07	-0.46063	0.024	0.185	0.00624269	C10orf54
Macro_CCL18	3.48831e-07	-0.771013	0.029	0.192	0.00718837	NFKBIZ
Macro_CCL18	4.90276e-07	-1.45359	0.179	0.411	0.0101031	NFKBIA
Macro_CCL18	5.46403e-07	-0.602131	0.048	0.226	0.0112597	FO538757.2
Macro_CCL18	7.42201e-07	-1.33425	0.106	0.308	0.0152945	JUNB
Macro_CCL18	7.56116e-07	-1.36322	0.106	0.301	0.0155813	FOS
Macro_CCL18	8.02792e-07	-0.55854	0.048	0.226	0.0165431	BRD2
Macro_CCL18	9.02352e-07	-0.711846	0.097	0.301	0.0185948	FDFT1
Macro_CCL18	9.137e-07	-0.670203	0.981	0.979	0.0188286	S100A6
Macro_CCL18	1.01539e-06	-0.552741	0.111	0.336	0.0209241	MYH9
Macro_CCL18	1.01824e-06	-0.520045	0.048	0.226	0.0209828	MYO1F
Macro_CCL18	1.22465e-06	-0.52372	0.005	0.123	0.0252364	SH3TC1
Macro_CCL18	1.25569e-06	-0.513084	0.058	0.24	0.025876	UBXN11
Macro_CCL18	1.39944e-06	-0.733712	0.063	0.247	0.0288383	IL1B
Macro_CCL18	1.45706e-06	0.510625	0.913	0.863	0.0300256	GPX4
Macro_CCL18	1.47103e-06	-0.949786	0.126	0.342	0.0303135	MCL1
Macro_CCL18	1.93964e-06	-0.375075	0.019	0.158	0.0399701	AP1B1
Macro_CCL18	2.07387e-06	-0.416971	0.014	0.144	0.0427363	FOXP1
Macro_FCN1	1.70231e-10	0.910411	0.982	0.875	3.50795e-06	CYBA
Macro_FCN1	1.52949e-09	-1.78339	0.655	0.906	3.15181e-05	NFKBIA
Macro_FCN1	1.85134e-09	-1.56703	0.309	0.719	3.81506e-05	MCEMP1
Macro_FCN1	3.43797e-09	-1.29734	0.309	0.703	7.08462e-05	ACP5
Macro_FCN1	1.97978e-08	-1.58716	0.345	0.688	0.000407973	TNFAIP3
Macro_FCN1	3.25155e-08	-1.49712	0.345	0.703	0.000670046	PPP1R15A
Macro_FCN1	5.21527e-08	1.0225	0.964	0.875	0.00107471	CTSS
Macro_FCN1	1.2696e-07	-1.09641	0.555	0.844	0.00261627	IER3
Macro_FCN1	1.39669e-07	1.1314	0.918	0.766	0.00287815	FCN1
Macro_FCN1	1.56505e-07	-0.788718	1	1	0.00322509	S100A6
Macro_FCN1	2.11925e-07	-0.724307	1	1	0.00436715	FTH1
Macro_FCN1	4.54922e-07	1.47068	0.745	0.516	0.00937458	MNDA
Macro_FCN1	8.44498e-07	-1.56809	0.164	0.5	0.0174026	LMNA
Macro_FCN1	8.5105e-07	0.441114	0.991	1	0.0175376	TPT1
Macro_FCN1	1.00021e-06	-1.72128	0	0.203	0.0206113	CCL20
Macro_FCN1	1.37428e-06	-1.34217	0.391	0.766	0.0283197	IL1B
Macro_FCN1	1.46519e-06	-1.038	0.527	0.859	0.0301932	FOS
Macro_FCN1	1.78272e-06	0.60116	0.991	0.969	0.0367365	RPS2
